# Supplementary material for: The Rip1 intramembrane protease contributes to iron and zinc homeostasis in Mycobacterium tuberculosis
Source: mSphere. 2023 Jun 15;8(4):e00389-22. doi: 10.1128/msphere.00389-22 (PMC10449499; doi:10.1128/msphere.00389-22)
Supplement: Table S1 — RNA-seq data for WT, Δrip1, and ΔsigL in 50 μM dipyridyl and standard 7H9. [file msphere.00389-22-s0001.xlsx]

## Sheet: Supplemental Table S1
Supplemental Table S1: RNA-seq data for WT, ∆rip1, and ∆sigL in 50 µM dipyridyl and standard 7H9
log2 FC = log2 fold change, adj p-val = adjusted p-value, RPKMs = Reads Per Kilobase Million
Yellow = adj p-value < 0.05, Pink = log2 FC < -0.75, Teal = log2 FC > 0.75
		RPKMs																	log2 fold change (50 µM dipyridyl vs standard 7H9)						Strain 50 µM dipyridyl vs WT 50 µM dipyridyl
		Standard 7H9									50 µM Dipyridyl								WT H37Rv		∆rip1 H37Rv		∆sigL H37Rv		∆rip1 H37Rv		∆sigL H37Rv
Gene	Gene/Name	WT H37Rv			∆rip1 H37Rv			∆sigL H37Rv			WT H37Rv			∆rip1 H37Rv		∆sigL H37Rv			log2 FC	adj p-val	log2 FC	adj p-val	log2 FC	adj p-val	log2 FC	adj p-val	log2 FC	adj p-val
Rv0001	Rv0001/dnaA	428.8	390.5	230	437.5	333.4	327.4	399.2	477.7	242.4	287.4	281.6	341.5	324.2	257.7	302.1	216.9	220.1	-0.193625	0.596342	-0.297126	0.0907658	-0.451357	0.0335595	-0.0603548	0.748565	-0.158128	0.546269
Rv0002	Rv0002/dnaN	336.7	370.5	326.5	355.1	303.6	319.2	328.8	314.6	289.7	328.8	310.9	323.7	189.8	201.5	347.5	261.6	265.3	-0.135511	0.336023	-0.695965	3.8945e-08	0.0208032	0.928803	-0.699331	1.95e-07	-0.00300869	0.992503
Rv0003	Rv0003/recF	117.6	150.6	116	171.5	137	134.8	142.4	129.5	126.3	110	116.5	120	93	88.6	136.2	88.2	95.3	-0.177756	0.353821	-0.659583	3.986e-05	-0.201429	0.282126	-0.334646	0.0665719	0.0188197	0.973186
Rv0004	Rv0004/-	164.1	131.6	186.7	191.5	168.2	169.5	166.5	152.6	176	159	170.9	189.5	120.8	137.8	159.9	132.5	139.3	0.0458195	0.904645	-0.405982	0.0233929	-0.0821785	0.696676	-0.395357	0.0192643	-0.110432	0.759129
Rv0005	Rv0005/gyrB	1005.8	1117.7	945.3	1344.3	1163	1166.3	1001.7	1160.6	1010.1	966.8	870.4	1003.2	1589.4	1475.4	1033.1	873	969.6	-0.146303	0.232613	0.347035	0.00408411	-0.0210339	0.907673	0.68224	1.14e-12	0.158254	0.295328
Rv0006	Rv0006/gyrA	738	756.7	801.6	881.9	899.5	923.6	798.9	836.6	812.3	786.3	754.6	793.4	1014.7	970.7	795.5	738.5	745.8	-0.0160972	0.933638	0.165399	0.155992	0.0195529	0.89836	0.343942	0.000144321	0.10921	0.484497
Rv0007	Rv0007/-	461	423.6	423.8	437.9	426.4	453	417.4	433.7	443.5	450.8	439.4	435.3	429	438.6	406.6	341.3	365.5	-0.0190631	0.933364	0.0111039	0.947711	-0.0978213	0.480844	-0.0306238	0.805407	-0.111262	0.500655
Rv0008c	Rv0008c/-	79.9	54.9	69.7	57.6	62	54.5	67	96.3	68.7	79.1	86.1	86.4	79.9	70	61.3	48	73	0.207285	0.523421	0.373643	0.161884	-0.200636	0.522756	-0.150923	0.59607	-0.304352	0.442489
Rv0009	Rv0009/ppiA	1964.7	2053.5	1875	1767.9	1750.9	1691.3	2017.7	2353.9	1857.4	2057	2047.5	2280.2	1644.1	1515.2	1887.1	1243.1	1385.3	0.07228	0.649145	-0.107577	0.421736	-0.342032	0.0208434	-0.424841	0.00090008	-0.360331	0.0109393
Rv0010c	Rv0010c/-	174.5	158.5	113.8	170.6	151.4	163.3	158.6	131.1	120.1	135.1	118.5	150.8	121.2	130.8	126.5	85.8	90.8	-0.173547	0.564236	-0.319206	0.116008	-0.31037	0.157276	-0.0813771	0.77986	-0.258338	0.516563
Rv0011c	Rv0011c/-	489.2	491.1	277.3	545.9	402.7	406.1	438.4	591.4	291.5	416.2	361	459.7	513.1	378.7	288.3	248.5	248.7	-0.0617862	0.883392	0.00654728	0.982233	-0.575464	0.0102098	0.112332	0.60173	-0.485185	0.0172629
Rv0012	Rv0012/-	244.1	252.3	242.8	256	228.3	228.9	270.5	287.7	207.9	261.5	264.2	248.7	234.7	272.8	261	214.8	204.8	0.0309377	0.910692	0.122154	0.497748	-0.0474778	0.838976	-0.0287608	0.870962	-0.0494355	0.878627
Rv0013	Rv0013/trpG	210.5	207.7	150.8	225.6	223.6	212.8	229.1	216	162.8	200.2	192.4	186.5	193.6	185	160.4	145	136	-0.00869223	0.983612	-0.190646	0.24336	-0.324104	0.0550374	-0.0363904	0.828377	-0.246284	0.153719
Rv0014c	Rv0014c/pknB	223.7	235.2	225.1	276.5	257.5	252.2	247.8	303.6	226.9	278.7	240.8	295.9	341.8	300.4	239.5	203.4	208.7	0.201723	0.110629	0.316075	0.0126924	-0.130264	0.445955	0.231139	0.14986	-0.175836	0.483011
Rv0015c	Rv0015c/pknA	312.2	271.7	320.9	251.9	299	300.4	294.5	311.8	333.9	293.1	323.1	264.4	260.1	286.1	284.1	239.4	228.7	-0.069955	0.749641	-0.0258653	0.900333	-0.19803	0.224555	-0.11302	0.409016	-0.0929348	0.704549
Rv0016c	Rv0016c/pbpA	329.4	309.5	270.1	317.5	318.2	313.4	319.8	347.1	288	338.4	279.7	337.2	349.6	307.3	279.2	225.6	223.6	0.0293416	0.916417	0.0803846	0.609137	-0.265631	0.0323538	0.0406206	0.81006	-0.245583	0.15588
Rv0017c	Rv0017c/rodA	228.5	262.1	224.5	268.5	212.5	225.8	227.1	247.9	234.3	282.8	221.6	244.7	259.1	277.8	285.1	192.9	222.9	0.0286407	0.922352	0.212739	0.185807	0.0922185	0.639137	0.0980517	0.562863	0.0363202	0.919664
Rv0018c	Rv0018c/pstP	307.7	294.9	282.6	300.4	332.9	314.6	304.9	334.3	306.6	350	353.6	353.3	342.2	329	309	257.2	269.8	0.211025	0.0324412	0.1141	0.420816	-0.0574982	0.701181	-0.0737513	0.494848	-0.19622	0.0786838
Rv0019c	Rv0019c/fhaB	424.9	447.7	413.1	513.1	468.3	505.4	411	410.4	374.1	457.7	432	401.7	431.4	450.9	409.8	371.7	333.2	-0.0224631	0.933364	-0.137597	0.390172	0.0212252	0.922583	0.0230082	0.891284	-0.0755937	0.7804
Rv0020c	Rv0020c/fhaA	962.9	993.3	1037.2	967.1	1060.3	1069.5	1032.8	1138.3	1085.7	1044.9	1205.2	1147	1194.5	1166.3	1030.5	1036.8	964.3	0.13855	0.231795	0.219281	0.0626354	0.0211646	0.905392	0.0553641	0.6584	-0.0171722	0.962653
Rv0021c	Rv0021c/-	74.3	80.7	73.3	66.9	71.8	74.3	87.5	78.7	60	72.1	61.9	66.8	56.5	56.5	62.4	69.4	56.1	-0.205728	0.337605	-0.290598	0.151626	-0.126009	0.630031	-0.235167	0.236771	0.0584284	0.892652
Rv0022c	Rv0022c/whiB5	12.3	4.6	4.3	4.6	2.9	6.1	9.2	7.6	4.9	1.8	12.3	6.4	5.8	4.1	5.8	4.8	12.5	-0.0252751	NA	0.0588003	0.939641	0.0976709	0.883786	-0.240382	0.669615	0.178712	0.884697
Rv0023	Rv0023/-	61.7	67.5	64.8	72.7	56.6	65.6	62.4	79.7	76.4	53.1	48.9	57.1	56.8	66.6	62.3	51.6	58	-0.303285	0.164498	-0.0425986	0.893187	-0.212128	0.34123	0.214413	0.458942	0.248491	0.584473
Rv0024	Rv0024/-	78.5	86.4	86.6	74.1	93.2	97.9	90.4	77.2	85.3	95.5	108.1	102.9	85.4	99.5	84.6	75.4	78	0.22978	0.232613	0.092587	0.729308	0.028153	0.911566	-0.140861	0.457262	-0.215455	0.398934
Rv0025	Rv0025/-	172.9	172.6	184.2	199.8	164.6	147.5	158.9	165.1	151.9	140.6	152.2	203.5	163.5	144.3	174.8	111.7	163.3	-0.151189	0.592917	-0.117488	0.667692	0.0262748	0.935219	-0.072455	0.783	0.0215503	0.974452
Rv0026	Rv0026/-	68	63.1	62.7	66.8	64.1	55.6	63.1	79.5	59.5	61.5	63.2	59.9	53	51.6	49.5	39.3	38.4	-0.0988894	0.712989	-0.213662	0.297496	-0.51946	0.00186292	-0.236154	0.163065	-0.390898	0.0329047
Rv0027	Rv0027/-	97.1	91.3	61.2	101.9	100	99.3	72	112.3	79.2	102.6	73.8	46.5	196.1	162.8	76.4	64.8	74.5	-0.112524	0.816022	0.830588	4.8896e-05	-0.144146	0.653448	1.11323	3.24e-06	0.0222167	0.978143
Rv0028	Rv0028/-	71.8	81.2	51.8	84.2	86.1	72.3	82.5	97.2	73.5	76.8	81.2	113.9	134.7	154.1	76.9	59.8	72.5	0.26082	0.44572	0.82646	0.00028913	-0.135146	0.665632	0.676683	0.00317641	-0.179627	0.727851
Rv0029	Rv0029/-	116.2	113.8	107.4	129	157.4	135.1	129.2	146.5	116.9	114.6	126.9	139.6	146.9	124	132.7	95	105.7	0.117318	0.593926	-0.0254455	0.914777	-0.114672	0.55464	0.0942369	0.604356	-0.0467257	0.903345
Rv0030	Rv0030/-	38.5	19.3	27.9	67.4	50.1	48.3	45.1	75.8	25.4	26.7	39.7	31.7	57.6	30.2	34.1	17	34.9	0.088485	NA	-0.277798	0.495434	-0.500094	0.218444	0.353719	0.383854	-0.0508495	0.971248
Rv0031	Rv0031/-	63.3	38.5	28.3	47.5	50.1	53.3	27.8	52.7	31.2	45.1	40.5	22.7	36.1	37.5	40.1	23.7	27.7	-0.146979	NA	-0.377678	0.379999	-0.120466	0.819194	-0.0262933	0.960571	-0.147522	0.87525
Rv0032	Rv0032/bioF2	29.8	30.3	29.3	31.7	26.2	28.1	30.1	31.1	32.2	29	24.9	28.7	30.3	24.4	24	23.1	25.2	-0.14632	0.580214	-0.0443908	0.878289	-0.23794	0.214189	-0.0128304	0.964188	-0.0376958	0.955059
Rv0033	Rv0033/acpA	36.6	34.6	41	29.5	25.1	29.4	39.5	55.1	43.6	28.2	30.5	38.1	44.7	43.6	36.6	37.4	49.6	-0.162304	NA	0.581957	0.146627	-0.0270698	0.964046	0.371263	0.383854	0.439164	0.50304
Rv0034	Rv0034/-	59.2	48.5	56.9	43	38.5	51.6	63.9	85.5	39.7	64.1	41.7	34	34.6	45.2	65.7	54	37.1	-0.171154	0.697448	-0.109561	0.800361	-0.107538	0.814922	-0.225645	0.540159	0.244103	0.707882
Rv0035	Rv0035/fadD34	59	55.3	60.5	47.1	40.1	51.4	57.3	59.1	63.8	53.9	50.9	56.8	51.9	48.9	51.7	49.5	39.6	-0.152469	0.477224	0.146754	0.514104	-0.223596	0.243635	-0.0893569	0.650579	-0.0399549	0.926332
Rv0036c	Rv0036c/-	241.2	242.6	233.6	225.3	262.2	306	247.2	241.3	251	253.1	328.5	261.1	236.3	242	274.1	246.9	253.5	0.187559	0.293617	-0.11496	0.57281	0.181178	0.317537	-0.237216	0.102654	0.0145344	0.973186
Rv0037c	Rv0037c/-	118.6	132.3	156	128.3	145.7	143.3	140.3	102.7	151.5	147.7	170.2	146.1	94.8	125.1	158.7	136.4	143	0.14388	0.487427	-0.29851	0.0890374	0.253797	0.16601	-0.477782	0.0028637	0.0537868	0.890814
Rv0038	Rv0038/-	191.3	207.4	255.8	209.4	282.4	279.1	194.4	173.6	230.2	243.8	237.5	247.7	243	272	247.5	203.9	239.3	0.104426	0.672146	0.031334	0.902211	0.308457	0.0554494	0.083676	0.594147	0.0638624	0.834539
Rv0039c	Rv0039c/-	617.7	598.1	602.7	400.2	584.3	548.6	552.5	497.9	590.4	513	712.5	512	249.2	284.1	530	541.9	484.9	-0.0893299	0.718564	-0.877625	7.04132e-07	0.0456358	0.853169	-1.08295	1.49e-11	-0.0178634	0.973726
Rv0040c	Rv0040c/mtc28	414.8	394.3	415.3	271.2	286.8	282.3	496.3	506.5	527.7	514	559.3	579.3	301.5	320.9	349.5	359.7	370.6	0.377212	3.36127e-05	0.178866	0.209892	-0.361848	0.034437	-0.792412	3.77e-06	-0.450229	0.0277383
Rv0041	Rv0041/leuS	142.6	155.8	134.8	158.4	153.7	154.9	150.6	158.5	148.6	155.2	151.4	167.6	180.2	180.9	158.1	129.8	146.7	0.0849247	0.604295	0.239807	0.0479338	0.0438059	0.787547	0.190922	0.0663969	0.0191509	0.952621
Rv0042c	Rv0042c/-	416.9	454	398.3	507.4	439.2	427.9	445.7	573.4	426.7	458.9	417.9	540.5	492.6	404.7	390.8	334.8	354.4	0.104196	0.596342	-0.0039416	0.986604	-0.286583	0.0892805	-0.0697681	0.695339	-0.235616	0.249021
Rv0043c	Rv0043c/-	209.4	218.4	216.5	188.8	149.9	156.8	202.2	282	232.4	214.6	193.7	189.6	162.4	131.3	201.9	220.1	211.6	-0.133402	0.490985	-0.139793	0.521538	-0.0435203	0.864506	-0.426449	0.0293821	0.222589	0.484497
Rv0044c	Rv0044c/-	125.8	119.2	166.3	113.2	107.1	102.5	129.4	135.8	139.7	140.3	137.4	120.6	119.3	126.5	133.1	127.4	135.1	-0.0716105	0.829653	0.215108	0.249858	0.0864524	0.657946	-0.124759	0.46001	0.118992	0.679777
Rv0045c	Rv0045c/-	154.1	145	143.3	169.9	173.9	175.5	180.6	145.7	186.1	161.3	195.5	159.2	160.8	201	149.6	129.5	142.2	0.179517	0.332588	0.0932132	0.647447	-0.161942	0.408838	0.0633068	0.7643	-0.153077	0.626238
Rv0046c	Rv0046c/ino1	510.9	618.5	638	562.3	545.4	606.6	574.7	659.8	700.8	661.2	649.9	619	860.5	883.7	688.2	668.2	737.1	0.0855927	0.640822	0.630323	8.62763e-09	0.230271	0.140974	0.42671	0.000277445	0.258325	0.0782587
Rv0047c	Rv0047c/-	305.1	370.1	246.5	359.6	381.8	406.2	359.8	391.2	301.1	334.2	327.9	276.4	641.1	597.5	341.7	344.7	332.6	0.00077708	0.998767	0.711284	9.80005e-09	0.0803973	0.702191	0.948051	2.89e-16	0.247226	0.137687
Rv0048c	Rv0048c/-	91	95.9	89.6	108.4	115.1	111.5	89.2	124.8	107.4	102.4	104.8	66	142	106.1	94.8	85	80.6	-0.0201772	0.966761	0.17143	0.409987	-0.166141	0.452691	0.393255	0.0547548	0.0464387	0.934055
Rv0049	Rv0049/-	660.2	732	709.4	737.2	777	742.8	708.5	703.2	723.7	632.7	734.7	679.1	838.7	773.1	719.7	676.4	752.7	-0.0735042	0.704501	0.125	0.396653	0.128086	0.410503	0.23179	0.0516368	0.211953	0.159318
Rv0050	Rv0050/ponA1	355	377.8	359.8	387	386.3	415.5	381.7	362.1	384.3	387.7	391.4	381.3	383.7	453.8	373	350	352.9	0.0481729	0.75836	0.107424	0.484803	0.052468	0.73012	0.109753	0.348437	0.0341682	0.890814
Rv0051	Rv0051/-	165.7	149.2	134.4	157.2	137.5	161.9	134.7	113.6	147.1	155.8	140.3	138.8	129.6	156.7	148.3	113.7	109.9	-0.0785551	0.711212	-0.057549	0.784436	0.0215832	0.932137	-0.0225972	0.902474	-0.0903544	0.759423
Rv0052	Rv0052/-	158.3	145.4	134.4	136.1	156.5	133.5	134.2	125.8	115.9	121.6	123.6	112.3	102.7	130.3	112.7	86.1	95.3	-0.30102	0.0995366	-0.24555	0.254114	-0.231819	0.22157	-0.0361359	0.884049	-0.146377	0.7068
Rv0053	Rv0053/rpsF	570.5	596.1	420.9	721.6	593.6	545.8	680	686.9	430.7	298.6	275.5	413.8	530	440.5	337.5	264.4	316	-0.669763	5.6079e-05	-0.318741	0.0793311	-0.804562	3.02599e-06	0.554386	0.00271943	0.0571117	0.904833
Rv0054	Rv0054/ssb	489.8	488.5	467.7	561.3	471.9	504	508	522.6	394.6	366.1	350.8	429	496.2	364.2	345.7	279.6	358.6	-0.372765	0.0020285	-0.221193	0.232516	-0.398627	0.0110427	0.168384	0.356464	-0.0683082	0.859958
Rv0055	Rv0055/rpsR1	787.5	819.2	786.4	959.1	722.9	706.9	855.9	839.6	791.8	592.1	562.7	628.2	664.9	616.3	634.3	456.1	552.3	-0.451333	5.40756e-05	-0.280215	0.131469	-0.470636	0.000480317	0.106487	0.520568	0.0241159	0.962136
Rv0056	Rv0056/rplI	737.7	855.7	883.1	1088	880.7	886.2	871.7	953.5	955.2	619	558.5	542.4	833.6	669.8	684.3	540	666.3	-0.534144	1.44915e-06	-0.307024	0.057848	-0.427402	0.00155498	0.371561	0.0110902	0.266231	0.167911
Rv0057	Rv0057/-	211.7	245.2	184	307.6	261.2	256	230.8	232.7	191.4	113.8	120.4	119	171.8	168.5	131.7	96.7	105	-0.826315	1.20624e-08	-0.648192	3.78976e-05	-0.82279	3.109e-08	0.513132	0.00319255	0.055521	0.902605
Rv0058	Rv0058/dnaB	565.5	569.2	595.1	691.9	655.6	638.1	627.1	595.4	637.6	423.2	426.1	413.2	376.9	367	585.1	423.1	488.3	-0.481841	9.01311e-11	-0.794365	2.75319e-15	-0.195945	0.165477	-0.179133	0.153257	0.375518	0.00177561
Rv0059	Rv0059/-	198.9	164	180.9	225.4	170.1	181.6	212.9	209.8	193.7	138.2	108.9	117.5	161.8	155.4	171.6	113.1	119.1	-0.566579	0.000145801	-0.245398	0.205903	-0.482245	0.00218003	0.361205	0.0575186	0.266536	0.33442
Rv0060	Rv0060/-	231.1	230.3	178.1	285.4	238.5	224	225.9	291	230.4	187.6	186.8	191.2	270.8	256.5	230.7	188.7	182.1	-0.205566	0.183097	0.106558	0.569015	-0.185279	0.312151	0.474223	2.78e-05	0.228203	0.137687
Rv0061	Rv0061c/-	1483.8	1521	1383.4	1561.3	1327.1	1312.8	1396.5	1426.7	1278.7	1230.7	1139	1130.2	1245.2	1266.8	1326.9	993.6	1060.2	-0.351116	0.000264127	-0.126508	0.424571	-0.159633	0.263631	0.0994204	0.46001	0.0837112	0.731619
Rv0062	Rv0062/celA1	597.4	601.7	719.3	346.2	394	446	646.6	674.3	682.5	464.9	498.2	401.3	310.8	288.4	477.2	420.3	383.7	-0.503269	5.19792e-06	-0.366266	0.012142	-0.510329	0.000132113	-0.600609	4.98e-07	0.0449625	0.882941
Rv0063	Rv0063/-	86.2	90.6	89.3	90.9	107.3	115	104.2	106.3	98.3	74.9	89.6	111.7	114.3	111.2	60.6	59.5	67.6	-0.00880334	0.983612	0.135749	0.476043	-0.563395	0.00150254	0.295429	0.110811	-0.379554	0.0784377
Rv0064	Rv0064/-	83.9	87.7	89	117.9	110	106.4	101.1	107	101.1	93.9	90.8	86.9	172.5	170.7	101	83.6	97.9	0.0256352	0.919279	0.642739	1.98754e-08	-0.010886	0.961273	0.900425	1.52e-18	0.189336	0.239206
Rv0064A	Rv0064A/vapB1	46.8	33.8	27.2	32.6	56	30.4	51.8	36.3	40.2	33.7	31.3	33.7	37.5	62.6	27.4	19.4	30.8	-0.100935	NA	0.32776	0.483253	-0.506655	0.158487	0.521871	0.165507	-0.183276	0.830419
Rv0065	Rv0065/vapC1	55.2	52.1	24.9	45.3	39.4	52.4	51.9	60.3	32.3	31.9	40.5	51	76.7	75.9	42.4	30.8	32.8	-0.128317	0.801983	0.719829	0.00728466	-0.277166	0.416797	0.865875	0.000892291	-0.0251879	0.977351
Rv0066c	Rv0066c/icd2	300.3	308.9	354.7	269.3	264.4	250.8	284	360.3	348.1	390.1	345.5	374.4	349.1	327.7	382.7	316.9	359.3	0.157481	0.244673	0.395365	0.000450006	0.207538	0.147492	-0.130968	0.258484	0.0720566	0.748955
Rv0067c	Rv0067c/-	38.7	28.4	37.3	37.9	58.4	51.2	32.1	33.9	44.1	47.1	41.8	23.9	51.2	53.2	31.3	27.2	39.4	0.0975935	0.849207	0.107494	0.765323	-0.0550535	0.898519	0.367634	0.210314	-0.122938	0.853007
Rv0068	Rv0068/-	26.5	24.7	26.7	16.7	22.6	16.9	24.2	19.5	22.3	31.4	33.4	59.4	31	22.5	33.7	27.2	27.3	0.462848	0.0740457	0.498117	0.116423	0.477674	0.0495506	-0.529714	0.0701259	-0.283468	0.578932
Rv0069c	Rv0069c/sdaA	124.6	122	102.7	114.2	95.2	100.5	115.1	131.7	116.7	95.9	99.2	109.9	53.7	49.8	102.5	76.3	86.1	-0.233486	0.136824	-0.947227	1.01428e-09	-0.329393	0.0218032	-0.941765	6.07e-12	-0.0527195	0.877824
Rv0070c	Rv0070c/glyA2	99.8	98.6	81.9	73	62	64.4	102.3	112.5	78.9	89.7	90.7	82.8	56.5	48.7	76.6	67.9	62.7	-0.114023	0.617172	-0.304611	0.123044	-0.359474	0.0456577	-0.733884	2.66e-07	-0.20369	0.368821
Rv0071	Rv0071/-	7.7	8.8	4.7	5.2	10.7	11.1	9.3	14.5	6.6	7.7	4.6	11.7	10.7	9.5	6.2	11.7	4.2	0.0263618	NA	0.135838	0.823387	-0.185935	0.731065	0.317373	0.520519	0.124888	0.914407
Rv0072	Rv0072/-	353.9	350.9	328.5	442.5	363.7	403.7	339.3	317.4	338.7	367.1	332.2	318.4	284.5	344.9	357.4	267.7	295.6	-0.0529114	0.789641	-0.321771	0.0359031	0.00095759	0.996688	-0.110898	0.489195	-0.0110003	0.979455
Rv0073	Rv0073/-	310.7	340.1	295.4	417.1	406.4	383.2	336.9	332	298.1	352.7	324.2	326.5	337.6	340.1	338	303.9	335.8	0.0465391	0.844514	-0.21611	0.100225	0.135747	0.321119	0.0134215	0.938359	0.102852	0.685906
Rv0074	Rv0074/-	202.4	176.7	186.2	191.4	214.3	202.7	169.7	201.9	183.2	196.7	182.3	220.4	155.8	180.2	183.7	175.8	170.4	0.032001	0.910692	-0.237075	0.119104	0.0575323	0.774997	-0.236761	0.0743138	-0.0221833	0.959642
Rv0075	Rv0075/-	183.1	161.6	162.3	215.9	212.6	188	163.3	187.2	147.5	188.2	144.5	175.5	171.8	179	174.3	146.5	161.9	-0.0392195	0.897044	-0.195716	0.204664	0.0775138	0.670415	0.0503411	0.77973	0.0698546	0.830419
Rv0076c	Rv0076c/-	45.4	32	30.9	24.2	30.4	19.7	34.3	56.8	32.7	53.5	32.7	76.9	46.2	33.8	41	37	40.6	0.334045	0.354579	0.628689	0.0898685	0.0674943	0.88549	-0.332569	0.343231	-0.221258	0.746979
Rv0077c	Rv0077c/-	50.8	46.6	42.5	37.1	40.2	39.8	47.5	49	41.6	44.9	54.5	47.7	80	76.7	60.2	72	70.5	0.0363444	0.933364	0.99861	1.52259e-07	0.652106	0.000324114	0.637922	0.000792521	0.583463	0.00592511
Rv0078	Rv0078/-	49.4	63.9	51.7	58.6	66.2	58.5	53	62.5	60.7	49.9	57.2	50.9	57.6	57	31.7	47.9	49.1	-0.0725016	0.890124	-0.0594948	0.851129	-0.285303	0.335973	0.0997183	0.754139	-0.131826	0.825145
Rv0078A	Rv0078A/-	244.9	309.5	227.6	489.9	424.4	369.6	325.9	317.6	243.9	329.9	330.6	337.9	460.9	468.2	315.8	303.2	307.7	0.297327	0.0470457	0.144173	0.425731	0.183747	0.298708	0.473069	8.52e-06	0.0398027	0.887223
Rv0078B	Rv0078B/-	101.5	123.8	116.6	205.5	186.8	148.8	119.7	147.4	100	141.5	121.7	151.5	295.2	202.6	118.5	115.4	144.6	0.17986	0.617172	0.460435	0.0711346	0.162004	0.620274	0.781464	0.00386236	0.0291552	0.974581
Rv0079	Rv0079/-	551.2	2109.1	1376.2	651.1	1458.8	638.6	1025	840.7	314.8	2032.5	1743.9	1129.5	136	745.7	1024.1	3339	2962.1	0.112004	0.852504	-0.484893	0.445692	1.12218	0.0072596	-0.894849	0.062924	0.480578	0.609548
Rv0080	Rv0080/-	349.7	1225.7	850.1	333.2	787.3	391.2	646.6	606.7	134.8	1195.4	1214.3	931.7	52.7	410.8	686.1	2148.9	1939.8	0.223782	0.636791	-0.456085	0.475814	1.09594	0.00909797	-0.893304	0.0614348	0.405066	0.701277
Rv0081	Rv0081/-	149.9	504.4	357.6	127.9	370.9	336.7	274.1	262.5	190.5	381.7	330.4	311.1	63.4	171.1	210.4	522.8	444.4	-0.0124423	0.987144	-0.714934	0.222393	0.624235	0.140936	-0.920563	0.0461973	0.267133	0.804748
Rv0082	Rv0082/-	164.6	473.8	494.4	130.5	400.6	314.7	273.2	283.4	245.2	323.9	355.3	282.5	83.3	128.7	259.5	595.8	591.1	-0.158112	0.765323	-0.937407	0.0738011	0.747922	0.0605055	-1.09832	0.00770663	0.600993	0.365783
Rv0083	Rv0083/-	64.5	195.9	210	59.4	193.7	154	129.9	154.2	124.4	153.5	181.6	138.8	42	70.2	130.2	296.9	248.1	-0.0171724	0.983612	-0.808926	0.142096	0.678718	0.0811249	-1.13276	0.00259818	0.567738	0.339425
Rv0084	Rv0084/hycD	98.9	281.2	297.7	107.3	291.1	229.8	197.1	195.7	166.1	209.1	208.7	195.8	92.6	125	166.7	352.5	323.9	-0.106788	0.858716	-0.675813	0.190962	0.598563	0.107006	-0.72665	0.0530653	0.534804	0.340234
Rv0085	Rv0085/hycP	78	244.9	263.4	73.5	228.2	215.8	149.6	182.2	154.3	197.5	235.4	159.8	63.3	108.5	178	296.7	270.1	-0.0134717	0.986157	-0.629638	0.27737	0.635069	0.0593431	-0.988681	0.00378581	0.427639	0.462957
Rv0086	Rv0086/hycQ	76.4	249.5	229	87.3	214.2	191.2	171.4	161.1	134.3	197.4	213.6	168.3	67.9	103.4	165.4	276.4	263.4	0.010845	0.990005	-0.677609	0.185607	0.625485	0.0539058	-0.9701	0.0040246	0.389193	0.512952
Rv0087	Rv0087/hycE	45.7	148	120.8	54.1	132.8	127.6	93.6	137.9	71.1	119.9	124.4	109.2	46.7	70.7	97.2	147.6	145.5	0.0721405	0.916417	-0.593835	0.262988	0.420744	0.276123	-0.945321	5.53e-06	0.287055	0.396712
Rv0088	Rv0088/-	211.7	555.3	535	273.5	432	398.5	357.5	439.5	337.3	421	379	450.1	356	353.3	349	485.8	510.1	-0.0628186	0.923499	-0.0240694	0.929272	0.363759	0.0781358	-0.224145	0.289481	0.256581	0.381315
Rv0089	Rv0089/-	57.6	123.5	127.6	68.5	125.6	108.2	107.5	105.7	88.9	94.6	100.5	76	84.1	101.7	102.3	105.3	129.2	-0.170689	0.651529	-0.0815419	0.814612	0.273517	0.191454	0.022511	0.951178	0.420786	0.268604
Rv0090	Rv0090/-	15.8	22.8	24.1	13.7	20.4	13.1	24.6	20.8	16.4	24	14.7	29.6	17.9	13	23.8	20.8	24.1	0.022389	0.975337	-0.0127487	0.980525	0.243508	0.50871	-0.453411	0.197078	0.190907	0.788617
Rv0091	Rv0091/mtn	62.2	57.2	64.1	69.4	78.3	65.3	65.7	85.8	64.2	57.4	61.1	69.2	69.6	59.8	52.1	34.2	53	-0.0228826	0.966761	-0.10521	0.70185	-0.481013	0.0269743	0.0511074	0.853813	-0.271199	0.44559
Rv0092	Rv0092/ctpA	85.8	83.9	80.1	85.5	99.4	99.9	97.2	88.4	100	93.3	106	100.1	101.7	106.8	90.1	79.9	86.3	0.21317	0.104536	0.161181	0.322849	-0.0359335	0.87225	0.059989	0.66212	-0.0796934	0.745207
Rv0093c	Rv0093c/-	62.8	47.7	50.6	54.5	67.7	47.4	50.1	50.5	51.4	56	71.4	67	55.4	44.6	50.5	56.2	49.8	0.198017	0.459051	-0.145093	0.627163	0.163794	0.494906	-0.359124	0.0931166	-0.149925	0.725126
Rv0094c	Rv0094c/-	9.3	1.9	3.7	4.1	8.5	8.4	9.4	10.9	5.9	4.7	5.7	9.3	11.5	11.4	7.7	4.1	4.8	0.104207	NA	0.608125	0.16563	-0.414705	0.339676	0.702516	0.0885877	-0.0229679	0.987883
Rv0095c	Rv0095c/-	5.5	12.2	8.6	10.7	18.3	19.5	12.4	15.9	13.9	9.5	15.9	12.4	19.7	12.9	8.4	6.7	7.2	0.200931	NA	0.0142553	0.982233	-0.548072	0.214189	0.270804	0.584942	-0.446745	0.579931
Rv0096	Rv0096/PPE1	12.4	9.4	7	9.1	6.2	4.8	12.7	16.2	6	14.5	11.8	14	8.1	7.2	17.4	24.7	16.3	0.325494	0.331668	0.189993	0.714889	0.768814	0.0106797	-0.683481	0.0184052	0.658108	0.0401428
Rv0097	Rv0097/-	39.4	32.3	35	27.3	25.8	26.6	37.4	57.4	42.2	61.6	57.1	50.6	40.2	35	53.1	68.5	60.3	0.562774	0.00235765	0.494732	0.0559182	0.522614	0.0149515	-0.56134	0.00991662	0.238329	0.511581
Rv0098	Rv0098/fcoT	57.6	32.2	38.8	35.2	28.1	17.5	40.8	48	46.4	63.2	52.4	62.4	37.4	51.7	60.4	70.7	72.5	0.332813	0.238537	0.679768	0.0467235	0.678626	0.000727483	-0.357308	0.172701	0.341354	0.342706
Rv0099	Rv0099/fadD10	92.7	69.4	61.8	59.6	45.1	46.8	65.1	57.7	65.2	94.1	82.1	82.8	50.1	58.3	101.4	94.2	99.5	0.160891	0.490985	0.126756	0.606725	0.746231	8.15594e-10	-0.65872	1.45e-06	0.321414	0.0502448
Rv0100	Rv0100/-	91.2	60	55	59.8	47.8	52.8	52.2	54.3	59	71.1	85.1	74.9	53.5	46.4	56.7	67.3	89.1	0.0881529	0.875734	-0.0697733	0.887027	0.421847	0.187465	-0.552965	0.0719221	0.0294999	0.975353
Rv0101	Rv0101/nrp	53.2	45.3	41.2	37.8	35.2	33.7	40.2	37.9	39.1	51.6	43.7	45.7	25.4	28.6	44	43.2	43.4	-0.0221689	0.938979	-0.361112	0.0102442	0.274148	0.0181746	-0.7883	2.95e-12	0.0330984	0.916111
Rv0102	Rv0102/-	118.4	114.7	131.7	134.5	137.5	145.8	110.9	103.4	127.2	141.3	132.3	114.8	127.2	148.1	142.9	114.8	120.9	0.0562213	0.818273	0.0124984	0.947915	0.255462	0.0681799	0.0769208	0.651653	0.0926858	0.760878
Rv0103c	Rv0103c/ctpB	197.5	201.3	208.7	204.3	231.8	231.8	216.6	202.6	211.4	218.5	236.4	223.6	193.5	218.3	218.1	193.8	203.8	0.117966	0.352485	-0.081757	0.631181	0.0840694	0.562385	-0.136728	0.242652	0.00160749	0.993261
Rv0104	Rv0104/-	32.7	19.8	17.1	25.1	12.4	13.4	21.3	14.8	15.6	13.4	12.1	18.1	5	3.2	22.4	18.5	19.6	-0.580887	0.0229886	-1.76174	3.76469e-07	0.310534	0.285341	-1.52562	2.52e-08	0.623366	0.0406263
Rv0105c	Rv0105c/rpmB1	0	0	0	0	2.4	2.4	1.4	3.5	0	0	3.1	0	0	2.9	0	3.6	0.6	0.0409273	NA	-0.0142984	NA	-0.0346108	0.935219	0.0517326	NA	0.0510028	NA
Rv0106	Rv0106/-	18.9	14	9.3	20.4	18.9	18.4	14	15.7	11.5	13.3	11.4	12.5	12.8	17.7	13.5	13.2	14	-0.16569	0.720569	-0.277994	0.403848	0.108971	0.788613	0.275374	0.423213	0.254681	0.675441
Rv0107c	Rv0107c/ctpI	188.9	183.4	190	144.6	147.1	144.3	184.1	152.8	178.4	160	188	158.6	85.7	95.5	155.9	171.3	156.9	-0.181692	0.133673	-0.643578	6.08346e-09	0.0354033	0.870677	-0.882945	9.14e-14	0.0815463	0.769439
Rv0108c	Rv0108c/-	2800.8	2828.6	2536.5	2909.3	2436.1	2151.5	2526.3	3339.2	2444.3	2833.7	2801.1	2845.6	2047.8	1393.7	3015.3	2691.1	2900.1	0.0152497	0.951271	-0.496836	0.00569552	0.168697	0.367855	-0.694025	1.63e-05	0.160272	0.605037
Rv0109	Rv0109/PE_PGRS1	7.6	7	3.5	7.3	6.9	4.3	5.6	6.8	6.9	4.7	5.8	5.4	6.5	5.3	3.6	4.6	8	-0.132804	NA	-0.0500604	0.929672	-0.0957096	0.866046	0.120541	0.799614	0.145384	0.875535
Rv0110	Rv0110/-	39.2	49.1	42.2	59	50.5	59	50.8	54.5	54.3	52.5	44	43.4	38.5	42.2	55.3	43.4	45.4	0.0627735	0.899384	-0.426902	0.0767026	-0.0272787	0.937483	-0.201183	0.458336	0.165073	0.740225
Rv0111	Rv0111/-	53.5	58.8	54.4	63.4	73.9	75	56.8	62.6	63.9	38.3	44.2	41.3	60.2	61	46.5	30.4	30.9	-0.433066	0.00441882	-0.19073	0.282601	-0.621464	0.000850967	0.527911	0.00198425	-0.0686013	0.874121
Rv0112	Rv0112/gca	125.7	132	92.3	175.6	118.3	127.9	131.7	113	94.8	98.9	92.8	99.5	123.9	106.4	99.4	68.6	72.9	-0.280776	0.14275	-0.253339	0.25273	-0.365889	0.0430023	0.235572	0.199177	-0.132482	0.709574
Rv0113	Rv0113/gmhA	161.8	190.4	146	183.2	179	186.6	169.7	154.1	125.3	143	122.8	129.5	119.9	143.6	149.6	114.2	119.2	-0.329856	0.122628	-0.430508	0.0119715	-0.106452	0.680296	-0.000119543	0.999433	0.0875553	0.828151
Rv0114	Rv0114/gmhB	106.7	98.7	93.6	127.4	104.4	104.9	96.9	85.4	101.5	62.9	73.2	72.6	66.5	59.5	86.4	63.4	69.1	-0.496208	0.0125072	-0.77737	0.00012412	-0.253347	0.27504	-0.134361	0.575401	0.201661	0.573872
Rv0115	Rv0115/hddA	100.6	79.3	77.3	93.3	83.5	84	78.9	61.6	68.9	59.1	53.2	46.4	49	46.4	82.2	50.9	55.6	-0.652623	4.85538e-05	-0.818524	7.50275e-07	-0.0452164	0.878999	-0.153046	0.566627	0.350898	0.271067
Rv0116c	Rv0116c/ldtA	130.1	131.7	117.9	148.7	156.1	137.9	121.1	149.4	120.1	150	144.4	138.8	262.3	289.7	153.2	136.8	146.8	0.147707	0.477224	0.914741	1.99109e-11	0.281111	0.0616783	0.906705	5.9e-14	0.144669	0.544709
Rv0117	Rv0117/oxyS	34.4	48	45.2	51	46.8	37.6	33.8	48.6	40.7	46.5	44.6	64.9	51.1	52.3	54.7	44.2	54	0.184312	0.5456	0.215415	0.403513	0.40833	0.0807378	0.036106	0.891284	0.151164	0.709805
Rv0118c	Rv0118c/oxcA	83.4	76	89.8	52.6	54	67.2	86.7	84.4	91.6	66.4	75.7	66.1	69	71.7	67.8	94.3	78.3	-0.276918	0.0980035	0.300688	0.106194	0.006411	0.985528	0.015045	0.95161	0.352269	0.11777
Rv0119	Rv0119/fadD7	49.6	61.6	54.1	44.4	51.4	53.8	63.1	62.4	64.4	42.7	45.3	59.6	38.9	26.8	43.3	51.3	51.3	-0.204732	0.406365	-0.558346	0.00805693	-0.239458	0.26732	-0.534111	0.0150257	0.151891	0.743688
Rv0120c	Rv0120c/fusA2	132.5	117.1	144.3	96	95.7	94.8	114.4	126.4	134.1	177.9	168.1	183.6	88	82.3	160.5	179.2	162	0.366503	0.00114492	-0.136669	0.390269	0.529378	0.000302603	-1.03065	1.94e-18	0.0743803	0.787546
Rv0121c	Rv0121c/-	43.9	47.3	42.5	57.8	60.6	29.9	49.4	38.4	43.8	64.9	39.9	45.6	47.7	52.6	50.5	46.6	40.7	0.113257	0.8112	0.0443022	0.924966	0.15719	0.663972	-0.00680242	0.986151	0.00793096	0.99192
Rv0122	Rv0122/-	30.5	22.6	31.9	34.8	40	39.1	27	37.1	40.2	33.7	39.3	24.3	54.4	42.6	39.7	30.3	45	0.147179	0.763824	0.345412	0.331762	0.215222	0.594473	0.464796	0.154505	0.28333	0.628944
Rv0123	Rv0123/-	34.3	50.3	48.1	77.1	54.2	58.1	41.9	35.2	56.5	62.6	56.5	60	76.5	84.5	56.4	53.5	73.1	0.321097	0.299264	0.356907	0.233636	0.500473	0.0698578	0.394755	0.162086	0.160691	0.78465
Rv0124	Rv0124/PE_PGRS2	5.3	3.6	3.5	4.8	7	6.2	4.6	1.8	4.8	3.6	4.8	4.6	4.2	3.8	5.4	2.4	2.5	0.00847024	NA	-0.457082	0.324208	-0.0249911	0.973086	-0.0682698	0.899257	-0.154325	0.878791
Rv0125	Rv0125/pepA	533	489.6	581.3	437.5	461.9	504.2	532.2	490.6	573.1	502.8	540	495.3	445.2	507	504.4	462.6	442.7	-0.0955534	0.564236	0.0535746	0.766373	-0.0579428	0.750233	-0.109226	0.436739	0.015578	0.972697
Rv0126	Rv0126/treS	132.4	153.1	135.8	162.1	159.9	156.5	155.6	167.1	152.6	162.8	146.9	180.1	190.4	186	153.4	138.9	140.8	0.163319	0.337126	0.263736	0.039239	-0.0102678	0.960581	0.207919	0.0885877	-0.0235484	0.950036
Rv0127	Rv0127/mak	228.4	208.5	192.6	264.9	270.4	265.8	227.6	218.4	215.6	216.1	228.1	197.6	256.5	225.3	227.4	181	187.1	-0.0039808	0.992057	-0.119718	0.426779	-0.035054	0.843939	0.155601	0.220727	0.0225737	0.951641
Rv0128	Rv0128/-	98.1	96.9	89.4	110.8	107.4	88.6	101.8	93.8	93.4	66.7	90.9	72.8	58.6	64.2	82.8	73.5	61.7	-0.303643	0.149784	-0.682077	0.000318581	-0.272404	0.174348	-0.31115	0.146615	0.0584037	0.90727
Rv0129c	Rv0129c/fbpC	699.5	708.3	733.3	805.5	891.9	958.8	906.4	1001.7	1046.7	784.6	948.5	878.3	1653	1505.5	703.9	682.3	720.4	0.237918	0.0354956	0.850806	8.38336e-14	-0.352384	0.0233927	0.823044	3.27e-07	-0.159085	0.617803
Rv0130	Rv0130/htdZ	41.5	56.2	57.8	65.3	78.1	82.3	64.1	74.8	74.4	66.4	71.4	38	98.7	61.6	71.1	51.4	55.8	0.146291	0.735019	0.102869	0.770177	-0.137697	0.634193	0.36006	0.222478	0.0985527	0.884606
Rv0131c	Rv0131c/fadE1	66.6	64.6	78.7	82.1	87.8	62.9	68.9	87.7	89.9	86.1	86.3	71.1	110.3	122.3	102.1	79.4	87.1	0.17759	0.38825	0.596263	0.000625704	0.232756	0.188747	0.485189	0.000655619	0.253837	0.211412
Rv0132c	Rv0132c/fgd2	15.6	18	24.5	22.8	22.7	24.4	25.2	29.6	20.2	21	13.1	24	39.3	54.1	24.7	30.1	30.6	-0.067138	0.908016	0.985315	1.40012e-05	0.30677	0.284821	1.21441	9.19e-07	0.703627	0.020078
Rv0133	Rv0133/-	164.3	185.9	207.4	225.6	204	215.3	156.9	169	200.2	182.2	188.5	209.1	256.1	261.2	160.9	150.7	141.4	0.00519713	0.991358	0.288817	0.0628814	-0.0923293	0.670514	0.420881	0.00126892	-0.193751	0.350756
Rv0134	Rv0134/ephF	204.9	209.7	201.6	224.1	265	251.9	207.1	169	170.8	190	184.2	226.2	208.5	221.8	181.8	142.9	163.7	-0.0878749	0.691462	-0.167617	0.306867	-0.0472564	0.823766	0.112402	0.494926	-0.14247	0.576714
Rv0135c	Rv0135c/-	140	142.4	107.4	178.4	163.9	178.2	178.7	156	142.9	162.7	120.4	161.8	300.3	293.3	134.9	122.5	123.2	0.127381	0.666892	0.786742	1.11902e-08	-0.195771	0.391397	0.970616	4.9e-09	-0.06827	0.875776
Rv0136	Rv0136/cyp138	38.8	34.7	26.4	37.1	44.3	39.6	39.4	34.7	30.7	40.8	40.9	40.1	48.1	41.2	34.4	29.9	30.2	0.219976	0.39849	0.163374	0.498883	-0.0250524	0.934653	0.122429	0.558646	-0.216033	0.469529
Rv0137c	Rv0137c/msrA	97.1	91.9	123.9	138.1	116.3	117.1	92.9	122.6	118.7	132.5	103	75.3	216.7	186.1	131.8	105.5	118.6	-0.0139006	0.982675	0.706603	3.59749e-05	0.202097	0.35792	0.875188	1.22e-06	0.2824	0.333339
Rv0138	Rv0138/-	96	110.1	59.5	105.7	75	95.3	86.1	101	69.8	92	83.2	98.3	80.2	73.2	86	73	66.1	-0.00128365	0.998767	-0.22678	0.403383	-0.0519206	0.871157	-0.229055	0.316867	-0.116883	0.798682
Rv0139	Rv0139/-	206	194.8	212	204.1	198.3	214	186.1	195	208.6	197.7	194.8	172.2	137	144.9	211	181.2	187.7	-0.141738	0.413145	-0.505176	0.000204729	0.0924275	0.583429	-0.421593	0.000357104	0.167415	0.354803
Rv0140	Rv0140/-	155.8	130.1	122.2	161	161	150.1	131.3	144.8	149	190.4	165.7	180.3	452.6	459.7	183.4	133.7	195.6	0.313804	0.147202	1.53102	8.55644e-28	0.361379	0.0650397	1.30683	7.34e-18	0.0665959	0.87472
Rv0141c	Rv0141c/-	446.3	496.3	361.8	606.4	499.1	437.9	434.2	435.2	373.1	415.6	407	516.3	358.7	367.4	505.9	362.8	443.6	-0.0124905	0.973216	-0.462096	0.00600787	0.188142	0.276123	-0.276972	0.0861692	0.118637	0.707267
Rv0142	Rv0142/-	125.1	105.3	137.3	77.5	104.4	93.2	108.9	61.9	110.6	130	147.7	91.9	50	63.1	115.9	136.8	123.1	-0.0101393	0.983612	-0.639253	0.00147825	0.498366	0.0264446	-1.06263	3.74e-07	0.153382	0.743688
Rv0143c	Rv0143c/-	173.1	165.6	163.4	140.1	161.9	174.2	184.7	173.6	162.4	174	163.1	162.7	150.4	146.1	165.6	135.7	143.6	-0.0423442	0.850258	-0.0686655	0.73426	-0.107255	0.499091	-0.170809	0.175678	-0.0298486	0.919664
Rv0144	Rv0144/-	774.1	670.3	594.3	853.6	608.7	613.6	658.5	696.6	621.1	737.1	584.7	748.9	607.7	573.7	758.3	659.2	723.4	-0.0175088	0.957806	-0.195937	0.298066	0.233153	0.0379124	-0.219806	0.11595	0.19006	0.329389
Rv0145	Rv0145/-	1338.3	1223.8	1268	1367.6	1452.3	1346.9	1099.7	931.6	1052	1176.8	1270.1	1056.1	1379.6	1295.1	1419.9	1235.3	1304.4	-0.159674	0.175917	-0.0258745	0.872806	0.470459	1.4395e-05	0.186471	0.119363	0.312212	0.0101994
Rv0146	Rv0146/-	132.2	152.3	133.8	188.6	232.7	236.7	160.9	179.1	164.9	197.5	222.3	236.5	813.8	773.7	200.8	154.5	161.7	0.57161	1.01801e-06	1.8508	1.24749e-50	0.147777	0.365495	1.82814	1.01e-58	-0.19446	0.316406
Rv0147	Rv0147/-	346.7	347.8	383.5	421.2	444.7	416.7	340.1	354.7	370.9	424	426.3	391.2	704.4	713	427.9	352.1	410.3	0.161969	0.179579	0.749702	1.63818e-13	0.272891	0.0134957	0.758997	2.79e-15	0.0757614	0.735317
Rv0148	Rv0148/-	305.9	309.3	277.4	364.5	399.1	376.5	327.5	325.3	296.5	392.6	393.9	379	601	533.3	323.9	329.9	299.9	0.337213	0.000973836	0.596636	5.53439e-07	0.130542	0.393263	0.529786	6.89e-07	-0.142359	0.444044
Rv0149	Rv0149/-	244.9	251.6	263.3	263	241.2	261.3	242.3	226.6	285.2	329.9	296.2	328	340.7	398.9	296.6	256.7	289.7	0.273816	0.0267857	0.555265	2.55973e-05	0.269822	0.053749	0.212928	0.135219	-0.0335822	0.922534
Rv0150c	Rv0150c/-	17.1	3.1	2.5	12.9	2.4	14.5	4.1	6.6	8.4	3.5	3.7	6.9	1.7	4.5	5	6.8	3.2	-0.171469	NA	-0.859554	0.138686	-0.070195	0.918986	-0.22363	NA	0.135295	NA
Rv0151c	Rv0151c/PE1	27.3	29	20	28.8	21.4	23.1	25.6	28.8	18.5	28.6	23.7	22.9	26.3	19.1	19	15.1	20.6	-0.0429393	0.929164	-0.0735761	0.826966	-0.268461	0.307282	-0.152683	0.56242	-0.316719	0.350407
Rv0152c	Rv0152c/PE2	20.3	20.9	9.1	17	19.2	17.5	17.2	19.5	10.3	16.8	14.3	18.9	17.3	19.2	13.6	11.7	9.8	-0.0496565	0.933364	0.0550679	0.878289	-0.244379	0.497968	0.146666	0.641944	-0.309888	0.497046
Rv0153c	Rv0153c/ptbB	164.3	186.9	180.3	170.5	196.1	191.4	172.7	233.6	198.7	205.1	204.1	208.6	203.4	207.1	218	216.3	221.6	0.1692	0.292361	0.167089	0.321817	0.236649	0.183363	-0.00572989	0.976782	0.232031	0.153719
Rv0154c	Rv0154c/fadE2	180.4	209.5	211.6	225.9	256.4	228.2	233	228.1	234.9	219.1	240.5	200.9	265.6	235.9	224.8	224.2	233.1	0.1001	0.604367	0.108275	0.512996	0.0927991	0.546985	0.172329	0.259562	0.1825	0.397896
Rv0155	Rv0155/pntAa	138.9	130.9	144.2	146.1	145.2	153.3	135.8	161.8	127.5	139	144.1	166.4	147.6	113.1	114	86.3	93.2	0.0599351	0.818273	-0.156432	0.40949	-0.399231	0.00757337	-0.192896	0.258501	-0.454184	0.00664215
Rv0156	Rv0156/pntAb	334.9	376.7	366.4	392.8	435.1	379.9	345.7	356.7	365.5	364	294.8	414.7	314.3	324.1	357.4	228.6	315.3	-0.0593793	0.854977	-0.299662	0.0676145	-0.131548	0.522383	-0.148008	0.484265	-0.100902	0.804403
Rv0157	Rv0157/pntB	246.3	257.4	278.2	261.7	288.9	299.3	247.2	248.8	318.7	280.7	270.7	239.1	229.3	259.6	249.7	199.5	237.7	-0.0164205	0.952975	-0.180409	0.228028	-0.127554	0.496033	-0.115807	0.39376	-0.0693126	0.788617
Rv0157A	Rv0157A/-	297.3	237.6	210.4	333.9	235.8	206	223.8	270.6	267.8	262.4	280.8	304.9	166.2	148.1	309.7	268.2	225	0.108356	0.783544	-0.641131	0.025913	0.180443	0.564313	-0.775179	0.000290961	0.0811458	0.87472
Rv0158	Rv0158/-	69.9	66.4	53.5	96.9	88.4	88.5	71.7	83.5	50.5	58.2	70.4	51.7	118.6	140.2	47.7	46.7	37.4	-0.080461	0.850258	0.518461	0.00493655	-0.462366	0.0534175	1.02875	1.18e-07	-0.309169	0.351484
Rv0159c	Rv0159c/PE3	24.1	21	21.1	23.8	24.3	21.6	16.8	27.4	21	18	22.1	20	19.9	20.2	19.5	15.6	19.1	-0.144548	0.705558	-0.171472	0.563922	-0.125777	0.714123	0.00118351	0.996807	-0.0160097	0.983435
Rv0160c	Rv0160c/PE4	5.3	5.7	2.2	5.7	6.8	4.9	6.7	3.5	3.7	2.9	5.7	3.2	7.1	5.5	4.3	6.2	3.8	-0.0788965	NA	0.111012	0.834983	0.135649	0.796373	0.493557	0.236771	0.328068	0.682765
Rv0161	Rv0161/-	47.9	49.8	49.7	39.2	50.9	52.4	51.9	38.2	51.7	51.2	68.2	38.5	35.9	32.7	54.7	56.9	54.5	0.0830462	0.817898	-0.431167	0.0492671	0.329576	0.0930517	-0.607636	0.00585087	0.189135	0.653748
Rv0162c	Rv0162c/adhE1	43.2	61.1	52.3	42.9	56.4	65.6	52.5	41	51.3	46.2	51.1	37.8	24.1	26.7	50.8	45.9	38.4	-0.194746	0.525368	-1.02887	4.37567e-06	0.0146922	0.970316	-0.792933	0.000208339	0.116746	0.811773
Rv0163	Rv0163/-	54.6	56.1	53.2	39.4	47.1	37.8	56.1	38.7	46.8	43.6	65.2	61.9	37.8	29.6	54.7	30.9	30.5	0.00319329	0.998457	-0.256599	0.481777	-0.177107	0.631792	-0.659548	0.0393061	-0.382443	0.462957
Rv0164	Rv0164/TB18.5	709.5	756.4	641	720.8	638.5	694.8	737.2	612.2	604.5	708.7	732.8	800.8	609.6	577.5	647.7	442.5	508.6	0.0448718	0.850306	-0.176003	0.232022	-0.17199	0.364096	-0.325916	0.0405244	-0.343387	0.0630453
Rv0165c	Rv0165c/mce1R	341.4	276.5	199.6	270.8	192.3	190.9	293	252.4	153.1	203.2	198.9	157.3	24.8	35.8	199.7	204.2	187.4	-0.515796	0.00268078	-2.67232	5.12141e-39	-0.103159	0.725175	-2.47676	9.3e-47	0.20724	0.449045
Rv0166	Rv0166/fadD5	768	633.3	492.9	538.6	428.6	390.1	535.7	460.1	433.3	435.7	415.8	448.3	63.5	66.3	492.8	443.6	449.3	-0.547872	7.72807e-06	-2.70651	3.18168e-81	0.0755993	0.631792	-2.69771	9.12e-197	0.2362	0.018286
Rv0167	Rv0167/yrbE1A	1261.5	1142	1083.5	945.4	939.6	790.1	1151.3	958.9	989.9	978.3	1106.1	1003.3	152	181.9	1058.1	926.2	932.6	-0.205396	0.101132	-2.34081	3.56494e-74	0.0310144	0.863023	-2.56932	4.23e-116	0.0584244	0.830419
Rv0168	Rv0168/yrbE1B	742.1	725.4	660.5	526	521.4	494	683.7	604.9	631.9	655.4	714.6	658.2	100.4	104.5	686.3	589	620.5	-0.103077	0.442919	-2.26156	5.63919e-82	0.0980822	0.454829	-2.6622	8.51e-114	0.0424494	0.887982
Rv0169	Rv0169/mce1A	1091.1	1177.4	1025.4	955.1	785.8	757.9	1073.2	1109	1049.1	1154.2	1086.4	1128.5	194.9	192.1	1164.5	1012.4	1108.5	-0.00543443	0.983612	-2.04174	9.78969e-62	0.142347	0.261101	-2.51466	2.43e-226	0.105303	0.427262
Rv0170	Rv0170/mce1B	936.4	1029.1	820.7	824.7	602.9	616.7	922.1	1056.4	889	981.8	892.2	1062.3	234.9	196.9	1012.1	845	872.5	0.0342225	0.889365	-1.59115	6.59241e-27	0.0480794	0.775696	-2.14587	6.96e-98	0.0375189	0.890361
Rv0171	Rv0171/mce1C	1127.3	1152.9	1092.8	914.4	839.5	783.5	1248.8	1354.1	1237.1	1275.9	1284.5	1235.6	293.3	298.1	1319.2	1198.3	1136.8	0.130293	0.159912	-1.468	5.59985e-42	0.0494225	0.729496	-2.08075	1.53e-158	0.0866268	0.565436
Rv0172	Rv0172/mce1D	1179.7	1161.2	1065.9	819.9	655.4	674.7	1053.8	1056.7	1073.9	1052.6	946.5	1072.7	257	266.2	1037.6	894.9	882.6	-0.18397	0.0773333	-1.4015	4.0368e-30	-0.05785	0.658751	-1.94537	1.24e-105	0.0162545	0.962653
Rv0173	Rv0173/lprK	1004.8	994.7	999.7	746	580.8	605.1	927.5	945	930.7	929.8	829.8	1004.4	221.2	205.7	933	792.6	828.6	-0.155889	0.187356	-1.5358	6.41062e-32	-0.0145397	0.928199	-2.07881	4.38e-102	0.0302045	0.912468
Rv0174	Rv0174/mce1F	1868.1	1767.5	1775	1478.6	1124.6	1159.4	1569.5	1588.4	1619.3	1638.3	1436.2	1562.5	484	475.2	1641.1	1393.9	1454.3	-0.25529	0.00377044	-1.33351	5.14719e-25	0.0289605	0.841064	-1.6742	3.25e-95	0.0935864	0.55206
Rv0175	Rv0175/-	1498.8	1490.2	1566.7	1549.4	1343.8	1443.3	1428.8	1275.7	1511.2	1318.4	1344.2	1334.8	890.8	972.4	1355.3	1191.5	1185.3	-0.223221	0.0127786	-0.596904	3.99558e-07	-0.0561215	0.751425	-0.511061	3.49e-06	0.0423417	0.877824
Rv0176	Rv0176/-	406.9	393.2	368	371.4	360.5	387.7	370.9	396.7	402.5	360.2	330.7	324	269.9	270.6	342.8	299.7	317.3	-0.229588	0.0415802	-0.431035	0.000418229	-0.162281	0.217788	-0.327628	0.00132852	0.056776	0.807548
Rv0177	Rv0177/-	842.1	866	743	839.5	806.1	765.6	862.2	897.3	818.6	712.3	661.9	746.9	719.2	663.6	772.5	553.4	612.4	-0.24309	0.0347091	-0.187139	0.16926	-0.291145	0.0179867	-0.0322039	0.839903	0.00921278	0.9804
Rv0178	Rv0178/-	714.3	741.7	672	793.2	765.6	726.9	735.2	911.3	730.3	705.3	633	781.4	787.6	623.3	708.8	549.4	638.7	-0.0485708	0.828748	-0.082659	0.647038	-0.20165	0.158229	-0.00393568	0.986141	-0.0174274	0.972697
Rv0179c	Rv0179c/lprO	209.5	220.1	183.1	282.6	274.5	282.6	262.5	289.1	225.3	231.4	200.9	247.3	367.1	387.2	172.7	106.6	151.5	0.0985558	0.643767	0.453069	0.000123145	-0.696264	0.00014624	0.704274	3.69e-05	-0.50563	0.00975178
Rv0180c	Rv0180c/-	131.7	127.8	146.5	153.8	161.5	149.7	131.7	149.2	136.6	144.3	136.2	136.6	156.1	161.5	140	120	131.3	-5.42065e-05	0.999686	0.0629991	0.732291	0.0284119	0.88421	0.183713	0.155335	0.0469048	0.873765
Rv0181c	Rv0181c/-	97.6	95.5	83.5	140.7	138	135.9	87.8	123.9	104.8	97.6	88.4	113.8	172.8	161.3	107.1	93.2	117.7	0.0511064	0.889365	0.294173	0.0718262	0.126138	0.601295	0.735867	2.35e-06	0.241021	0.340409
Rv0182c	Rv0182c/sigG	124	120	129.3	143.5	144.1	140	115.5	124.7	122.8	132.7	112	108.5	173	186.4	130.3	113.2	128.6	-0.103929	0.655598	0.35719	0.0107883	0.152451	0.32864	0.584845	6.51e-06	0.203429	0.319425
Rv0183	Rv0183/-	240.7	261.1	219.8	280.8	296.4	281.8	250.4	249.6	263.8	242.9	242.1	202.2	253.5	268.5	225.2	179.7	161.4	-0.0921646	0.695196	-0.103412	0.521322	-0.307426	0.0277579	0.169573	0.27155	-0.147912	0.551033
Rv0184	Rv0184/-	237.5	207.2	226	230.8	252.9	274	254.8	260.5	249.3	238.3	274.8	249.9	319.1	289.2	206.2	182.9	162.4	0.139961	0.423876	0.289684	0.0570116	-0.33655	0.0530321	0.24499	0.0760931	-0.32153	0.0396884
Rv0185	Rv0185/-	185	176.2	205.4	163.2	220.9	185.2	163.1	168.8	206.8	163.1	182.5	182.7	205.5	182.6	163.3	145.7	144.8	-0.137746	0.548694	0.0579059	0.822315	-0.125945	0.556687	0.1351	0.458078	-0.0693404	0.853841
Rv0186	Rv0186/bglS	153	143.4	147.5	142.2	166.1	161.1	166.3	137.6	159.9	124.2	149.3	127.6	144.3	139.6	128.1	106.6	98.6	-0.173858	0.248156	-0.111089	0.49209	-0.347709	0.0295994	0.0756295	0.611728	-0.128903	0.562199
Rv0186A	Rv0186A/mymT	206.6	270.5	373.4	267.7	324.1	358.2	332.3	366.6	416.8	1193.3	1315.3	1240	13061	11823.1	1620.6	1506.3	1667.3	1.87587	6.27622e-41	5.22803	0	2.1563	1.44053e-87	3.24808	4.18e-190	0.489467	0.000126367
Rv0187	Rv0187/-	80.8	79.1	83.6	72.6	85	99.7	79.6	71.8	94.3	79.3	100.2	105.5	138.1	139	68.9	80.2	82.9	0.150087	0.585297	0.695532	0.000213872	0.0377415	0.9057	0.534267	0.00435695	-0.121463	0.775911
Rv0188	Rv0188/-	242.8	265.1	302.1	292.8	331	324.6	293.9	197.3	317.7	419.5	401.7	382.5	631.9	785	502	462.2	444	0.508661	3.06802e-05	1.1694	2.78201e-17	0.871326	1.28323e-08	0.791513	3.95e-08	0.356941	0.0502448
Rv0189c	Rv0189c/ilvD	234.4	229.4	256.8	254	290.5	274.3	243.6	224.8	263.1	267	264	247.4	212.7	239.4	261.6	218.7	247.5	0.0728208	0.668471	-0.238452	0.0851637	0.106999	0.5007	-0.202588	0.0615356	0.0393609	0.87472
Rv0190	Rv0190/-	236.3	274.2	232.4	351.7	368.4	357.4	258.1	332.3	297.6	406.9	347.8	407.8	1615.8	1444.6	418.4	307.5	416.6	0.562348	3.20239e-05	2.08516	1.68142e-69	0.4618	0.00635184	1.91647	1.61e-37	0.113018	0.761443
Rv0191	Rv0191/-	68.7	66.6	66.6	87	85.1	95.4	78.6	58.9	76.4	68.3	68.2	71	156.6	151.1	76.3	65.3	64.4	-0.00694361	0.986157	0.799689	6.01053e-09	0.0546535	0.844866	1.13267	5.67e-20	0.136009	0.606036
Rv0192	Rv0192/-	319.4	273.8	279.5	365	365.1	346.4	314.5	339	312.9	314.5	316.6	303.1	354.2	332.3	278.3	269.2	260.4	0.0587945	0.763824	-0.0361971	0.833087	-0.13019	0.375039	0.13046	0.342019	-0.0651383	0.813655
Rv0192A	Rv0192A/-	497.3	445	450.5	446.6	509.1	472.3	459	546.2	469.6	446.1	529	404	510.4	436.5	361.4	452.8	404.9	-0.0356341	0.91391	0.0177447	0.937565	-0.133664	0.556693	0.0246571	0.91989	-0.0332388	0.956518
Rv0193c	Rv0193c/-	19.7	20.7	17.2	26.7	21.1	21.4	19.5	21.4	18.6	28.4	27.2	28.7	24	20.7	27.7	21.1	23	0.453395	0.0193007	-0.0231842	0.943505	0.367454	0.0875436	-0.323741	0.122894	-0.0878153	0.851093
Rv0194	Rv0194/-	6.2	7.1	7.2	8.7	6.6	7.5	7	6.9	7.4	4.9	7.8	6	8.3	7.8	6.2	6.6	6.5	-0.138963	0.7428	0.0919862	0.794024	-0.0180061	0.966278	0.329593	0.250599	0.181887	0.754024
Rv0195	Rv0195/-	0.4	3.1	3.7	2.1	2.7	1.1	1.5	0.9	0.6	0.7	1	2.1	2.8	2.2	1.8	0.3	0.6	-0.180509	NA	0.134285	NA	0.0145026	0.984063	0.381589	NA	-0.043544	NA
Rv0196	Rv0196/-	17	22.5	30.3	23.7	24.3	24.8	24.5	36.3	31.7	204.4	209.1	183.3	408.5	393.2	135.4	145.7	124.6	2.66081	4.76517e-70	3.95962	1.31605e-138	2.12459	3.02101e-38	0.969065	1.89e-12	-0.406399	0.0196233
Rv0197	Rv0197/-	25.8	29	29.7	28.2	35.7	33.8	34	38.4	37.4	223.6	240.8	227.2	431.6	426.6	173.2	154.4	153.8	2.86245	1.48588e-215	3.68609	3.81996e-205	2.20583	4.61345e-115	0.881202	6.36e-24	-0.377343	0.000103199
Rv0198c	Rv0198c/zmp1	296.3	329.1	326.5	326.5	347.6	319.9	330.8	364.4	349.7	371.9	328.9	349.1	375.8	332.2	331.7	280.7	301.7	0.0990865	0.522904	0.121675	0.392419	-0.0722435	0.615783	0.0110159	0.939407	-0.058374	0.808596
Rv0199	Rv0199/-	107.6	109.5	126.2	129.2	139	129.7	118.5	128.3	139.6	134.3	149.3	145.3	97.9	105.1	142.2	117.2	117.8	0.25716	0.158849	-0.347882	0.0549668	0.0784255	0.762328	-0.48089	0.00220907	-0.0419898	0.916633
Rv0200	Rv0200/-	191.6	204.4	226.8	206.3	229.1	217.6	208.7	185.8	228.7	207.1	221.2	198.1	130.9	147.8	201.2	193.5	203.1	-0.0235553	0.945722	-0.599161	6.48414e-05	0.0570781	0.78544	-0.573855	5.79e-05	0.0718542	0.830419
Rv0201c	Rv0201c/-	406.1	388.8	317.2	411.3	439.8	428.2	412.3	412.8	355	324.4	395.1	313.7	447.9	429.6	347.7	311	283.2	-0.126993	0.551936	0.067503	0.706358	-0.197113	0.252613	0.326976	0.0216682	-0.00055632	0.997601
Rv0202c	Rv0202c/mmpL11	292	292.5	256.8	321	342	332.7	281.4	273.4	272.4	240.6	254.4	233.6	313.7	337.4	262.8	239.2	236.8	-0.23619	0.0222082	0.00111296	0.994989	-0.041035	0.780782	0.412464	1.83e-06	0.159515	0.201132
Rv0203	Rv0203/-	613.9	563.6	615.5	484.3	575	549.4	560	543.9	616.1	478.5	549.5	499.3	276	269.6	468	454.2	446.9	-0.258761	0.053371	-0.929072	1.11735e-11	-0.200883	0.254963	-0.889081	1.35e-14	-0.0128941	0.973186
Rv0204c	Rv0204c/-	118.2	111.5	125.1	88.6	99.4	116.2	130.5	87.8	125	115.4	138	106.2	75.4	111	105.2	96.1	88.7	-0.00772768	0.983903	-0.0870367	0.748623	-0.122375	0.627474	-0.352605	0.0812676	-0.167776	0.64777
Rv0205	Rv0205/-	70.8	63.4	68.2	76.2	79.4	80.9	76	65.6	76.2	54.1	70.9	54.1	50.3	66.1	59.4	50.1	50.7	-0.18458	0.453877	-0.390779	0.0454876	-0.317279	0.0868731	-0.0443996	0.856033	-0.0335984	0.959266
Rv0206c	Rv0206c/mmpL3	630.1	627.5	600.9	666.2	670.1	699.9	675.4	681.3	653.9	596.3	583.6	599.8	633	598.7	590.8	526.2	537.5	-0.0996054	0.361067	-0.110892	0.385178	-0.158126	0.114227	0.0498741	0.604791	0.0374939	0.840862
Rv0207c	Rv0207c/-	305.3	375.5	388.5	355.4	367.9	391.3	358.8	304.1	385.6	365.9	323.1	323.8	326.4	361.9	330.7	298.6	310.4	-0.107104	0.612596	-0.0794897	0.653286	-0.0394036	0.86326	0.0215564	0.909215	0.0309722	0.940468
Rv0208c	Rv0208c/-	167.5	143.9	99.3	128.6	120.3	133.2	153.6	176.9	129.8	151.8	151.3	124.7	187	157.5	115.4	87.7	111.7	0.0289446	0.945722	0.449723	0.00553328	-0.407664	0.0210774	0.244308	0.162989	-0.310016	0.153582
Rv0209	Rv0209/-	42	38.6	51.9	42.5	43.9	45.3	48	48	47.9	41.9	40.1	52.1	33.8	41.7	38	37.2	37.8	-0.0480727	0.916417	-0.17654	0.494444	-0.216543	0.312151	-0.201351	0.451798	-0.0715124	0.901258
Rv0210	Rv0210/-	37	40.9	53.9	41.5	47.3	42.6	39.1	49.9	39.8	53.1	53.6	50.2	31.8	28.8	45	43	49.9	0.188163	0.46649	-0.48763	0.0138853	0.218897	0.318404	-0.764771	3.98e-06	-0.0432962	0.919664
Rv0211	Rv0211/pckA	569.4	806.8	812.3	525.6	712.7	732.5	822.9	993	965.9	1153.8	1169.4	1165.4	1086.1	1095.6	1075.1	1088.2	1195.9	0.598583	2.38861e-07	0.744833	1.52801e-07	0.381505	0.0262823	-0.0941466	0.578886	0.0912655	0.768091
Rv0212c	Rv0212c/nadR	40.7	47.6	31.9	43.7	50	37.3	39.2	41.8	44.7	45.8	39.4	56.6	47.2	43.8	36.6	36	39.1	0.149443	0.655598	0.0803692	0.794024	-0.0409237	0.89836	-0.0262671	0.926101	-0.153121	0.731619
Rv0213c	Rv0213c/-	26.2	25.5	28.3	23.2	18.5	25	20.5	19	27	25.3	28	29.5	22.5	23.1	24.1	16	25.2	-0.00296205	0.998457	0.0621196	0.862289	0.0688566	0.852903	-0.249186	0.374585	-0.186833	0.718443
Rv0214	Rv0214/fadD4	31.9	37.4	39.2	36.1	31.8	31.6	33	40.3	36.7	38.7	39.9	32.3	40.2	30.7	33.7	27.8	28.2	0.0152579	0.973216	0.113691	0.680062	-0.162834	0.469657	-0.0877837	0.714597	-0.180474	0.620492
Rv0215c	Rv0215c/fadE3	44.4	42	54.2	55.9	44.3	52.2	56.1	52.8	48.4	51.1	50.1	49.3	52.2	51.5	44.8	41.8	45.6	0.0528904	0.896937	0.0552616	0.847841	-0.117527	0.623405	0.0404001	0.868646	-0.0421084	0.937946
Rv0216	Rv0216/-	65.3	60.2	60.5	47.5	53.4	51.6	65.1	66.3	52.9	55	63	77.6	39.2	31.2	60.3	50.4	60.6	0.000159851	0.999686	-0.484349	0.0295655	0.0173844	0.958651	-0.823606	9.02e-06	-0.0205696	0.973186
Rv0217c	Rv0217c/lipW	46.3	53.9	64.9	48.7	58.1	57.8	62.9	53.2	67	60.1	67.9	88.1	54.4	49.3	62.6	45.6	40.3	0.279606	0.248156	-0.0541737	0.852203	-0.182905	0.496033	-0.42819	0.0645227	-0.360253	0.25715
Rv0218	Rv0218/-	15	18.9	17.7	16.3	17.8	19.4	19.9	14.1	17.1	18.5	23.4	12.8	8.4	18.2	21.1	18.2	10.9	0.0722523	0.892706	-0.346218	0.351945	0.081056	0.8542	-0.386551	0.316815	0.0020616	0.996838
Rv0219	Rv0219/-	25.3	18.7	16.9	16.4	23	13.7	17.4	27.7	15.9	27.3	17	18.3	22.2	10.1	30.4	22.5	18.2	0.018117	NA	-0.108856	0.849143	0.303346	0.455963	-0.324126	0.464462	0.253873	0.764304
Rv0220	Rv0220/lipC	799	838.5	919.9	791.5	833.5	873.3	769.6	804.8	866.7	984.5	939.2	1028.5	848.3	841.6	953.2	895.1	919.3	0.160832	0.170987	0.0488091	0.754692	0.298226	0.00406289	-0.219702	0.0124885	0.0528714	0.780055
Rv0221	Rv0221/-	181.4	170.1	147.2	197.9	189.6	184.5	163.5	182.9	169.1	182.7	188.3	179	201.6	206.9	172	132.3	143.1	0.100998	0.574402	0.125766	0.403279	-0.0852916	0.613569	0.14722	0.232674	-0.161113	0.344913
Rv0222	Rv0222/echA1	144.2	135	133.9	155.7	181.3	182.9	151	113.6	151.1	168.5	178.1	192.4	145.7	180.6	161.2	140.8	155.9	0.31539	0.0324412	-0.053548	0.819773	0.242213	0.214449	-0.130045	0.545488	-0.0850737	0.840269
Rv0223c	Rv0223c/-	81.1	83.4	78.3	68.6	74.8	67.5	75.1	79.1	82.1	77.2	81.3	96.8	53.6	58.8	75.3	76	81.2	0.0115395	0.975337	-0.284302	0.111541	0.0969592	0.657946	-0.561181	0.000112952	0.0321265	0.942341
Rv0224c	Rv0224c/-	71.7	72.2	58	63.3	62.7	63.6	61.3	68	57.7	60.8	65.3	59.8	28.2	44.9	50.3	35.9	38.9	-0.134533	0.672476	-0.716743	0.00291009	-0.436202	0.0357649	-0.711545	0.00214049	-0.418418	0.186581
Rv0225	Rv0225/-	152.6	149.6	165	169.6	203.7	192.7	167.9	148.2	149.3	136.9	165.5	169.4	110.2	119.8	129.5	128.8	127.1	-0.0332915	0.916417	-0.670568	2.28555e-06	-0.144051	0.419042	-0.434623	0.00132275	-0.133858	0.589896
Rv0226c	Rv0226c/-	90.6	97.3	90.9	79.1	95.3	105.5	94.7	79.5	94.6	78	88.1	92	60.9	78.3	85.7	67.9	62.5	-0.150897	0.409581	-0.382145	0.0422624	-0.195109	0.319015	-0.291226	0.109571	-0.1086	0.770271
Rv0227c	Rv0227c/-	701.1	681	692.3	527.9	637.1	628	696.6	743.7	689.7	698.3	678.6	732.1	511.2	480	621.3	604.8	589.5	-0.0176614	0.933364	-0.238175	0.0868428	-0.104223	0.424567	-0.500579	1.33e-07	-0.0675956	0.756872
Rv0228	Rv0228/-	60	53.7	74	53	68.1	58.7	57.9	42.7	63.8	55.9	70.6	56.3	40.2	48.9	57.4	49.9	54.1	-0.0621282	0.873467	-0.384456	0.0686191	0.0778457	0.777259	-0.437377	0.0472715	-0.0432848	0.949266
Rv0229c	Rv0229c/-	216.2	181.9	159.6	202.7	162.8	176.9	200.9	246.3	172.9	205.7	162.6	191.9	209.8	193.8	166.4	140.5	142.9	-0.0340533	0.926499	0.18067	0.342117	-0.323887	0.0597625	0.106061	0.59305	-0.167053	0.580967
Rv0230c	Rv0230c/php	128.6	115.9	131.7	122.5	121.8	110.8	137.8	182.2	149.6	137.1	116.5	153.2	122	121.8	142	130.7	166.9	0.0518729	0.868732	0.0696357	0.741109	0.0311185	0.909366	-0.136877	0.46001	0.265134	0.229422
Rv0231	Rv0231/fadE4	235.3	212.8	240.8	154.7	138.2	136.2	204.5	225.9	218.3	218.1	206	229.9	108.5	103.4	213.5	199.6	210	-0.116178	0.453877	-0.39959	0.00414256	0.0643516	0.676648	-1.02458	3.98e-24	0.0796788	0.725126
Rv0232	Rv0232/-	619.6	566.6	455.5	607.8	538.9	439.8	560.9	556.4	450.4	553.8	500.3	593.1	260.5	239.2	527.3	501.1	539.4	-0.0354806	0.901419	-1.03003	3.09573e-12	0.122147	0.507914	-1.11032	2.19e-20	0.0776502	0.780451
Rv0233	Rv0233/nrdB	892.9	844.6	815.9	746	693	606.8	770.5	747.6	719.8	930.1	837.4	802.9	389.4	422.1	943.7	813.4	891.8	-0.0252609	0.912927	-0.708146	1.98237e-08	0.358276	0.000171951	-1.06696	2.58e-27	0.180521	0.224435
Rv0234c	Rv0234c/gabD1	94.7	108	125	107.1	137.7	118.7	118.2	124.1	152.2	125.1	144.2	131.1	147.8	155.2	144	147.2	130.6	0.236599	0.147264	0.344709	0.027756	0.212433	0.236212	0.173839	0.238294	0.217409	0.253713
Rv0235c	Rv0235c/-	29.6	24.9	22.4	28.3	22.9	25.3	24.3	16.2	19.3	24	19.2	21.8	17.9	17.3	17.8	12.1	15.1	-0.245006	0.406543	-0.481367	0.0566238	-0.274373	0.419042	-0.286097	0.27962	-0.376707	0.278247
Rv0236A	Rv0236A/-	769.3	834	744.9	1066	913.8	985	892.8	670.2	806.1	817.1	783.2	872.4	592.3	657.4	800	540.1	775.6	0.0279018	0.929663	-0.618029	3.58102e-05	-0.0527728	0.855761	-0.383432	0.0209169	-0.0843755	0.82039
Rv0236c	Rv0236c/aftD	125	107.9	131.2	106	136.7	131.1	120.1	101.5	114.9	103.5	126.1	101.7	75.3	89.2	93	87.5	73.3	-0.165192	0.31685	-0.557011	0.000142474	-0.276592	0.0894422	-0.421098	0.00186822	-0.238843	0.201999
Rv0237	Rv0237/lpqI	189.2	178.6	199.6	170.8	233.9	235.2	212.5	165	201.9	166.6	251.4	186.3	138.7	151	193.2	169	166.4	0.051007	0.878036	-0.516034	0.00217185	-0.0154614	0.954321	-0.468251	0.00427155	-0.0536583	0.892597
Rv0238	Rv0238/-	150	143.8	94.8	251.4	184.9	207.9	155.5	198.3	110.1	124.8	133.2	143.6	256.2	227.2	140.3	112.6	111	0.00275823	0.998188	0.192319	0.344268	-0.209403	0.39164	0.835648	3.76e-09	0.00703019	0.988323
Rv0239	Rv0239/vapB24	540.8	470.6	463.4	684.5	599.5	474.9	471.3	674.3	409.3	345.7	362.5	342.7	809	523.2	393.4	287.4	281.3	-0.48116	0.00398083	0.200988	0.411515	-0.537472	0.00656766	0.797107	0.0116643	0.00646417	0.992503
Rv0240	Rv0240/vapC24	92.5	79.9	80.5	126.9	102.1	101.2	97.2	62.7	67	52.2	67.9	68.1	100.8	108.2	60.7	36.4	38.8	-0.41226	0.091266	-0.0405384	0.899456	-0.578385	0.0249357	0.697843	0.00346689	-0.304221	0.472567
Rv0241c	Rv0241c/htdX	790.1	715.4	723.6	459.2	398.3	394	536.8	563.3	529.8	430.5	491	533.6	433.8	419.5	583.6	612.1	504.4	-0.639701	4.32876e-12	0.0595157	0.745058	0.18295	0.225332	-0.177658	0.216679	0.372199	0.00804691
Rv0242c	Rv0242c/fabG4	831.7	676.7	688.7	482.5	449.7	476.2	519.4	449.2	483	450.6	497.7	426.3	383.6	409.7	532.9	583.8	517.1	-0.684774	9.11361e-13	-0.211831	0.0956864	0.289989	0.0352767	-0.208278	0.143823	0.389393	0.0058475
Rv0243	Rv0243/fadA2	1008.9	863.1	917.1	693.8	745.5	717.5	778.1	634.2	671	614.9	694.9	659.3	766.9	764.2	715.6	803.3	712.5	-0.526498	3.97141e-10	0.118061	0.362124	0.220108	0.186061	0.215681	0.0814954	0.326292	0.0104697
Rv0244c	Rv0244c/fadE5	73.5	89.9	106.1	93.9	104.2	111.2	119.6	128.4	137.9	74.1	69.1	79.2	1334.4	1261.4	72.2	61	78.4	-0.29879	0.0915357	3.63285	1.28039e-249	-0.726922	6.94005e-09	4.05379	4.57e-275	0.0744831	0.811773
Rv0245	Rv0245/-	136.9	148.2	131.8	169.5	115.9	133.5	133.1	154.3	144.9	130.7	117.7	158.4	285	258.7	167.9	115	144.5	-0.0924186	0.762118	0.955767	1.32847e-07	0.0928453	0.712775	0.993371	3.78e-10	0.226651	0.417199
Rv0246	Rv0246/-	62.6	46.6	45.9	53.5	33	40.3	46.1	39	31.1	53.3	49.9	46.9	23.7	23.4	55.1	48.6	48.1	-0.0693834	0.855031	-0.76763	0.00160753	0.48481	0.00827029	-1.04723	2.47e-09	0.14503	0.6869
Rv0247c	Rv0247c/-	841.3	933.6	874.2	1215.3	1076.1	1026.5	975	1217.2	999.7	975.6	888.4	996.5	1197.2	1030.6	1021.9	803.6	893.9	0.0678637	0.685809	0.0372853	0.842456	-0.109791	0.529922	0.21636	0.0924686	0.066172	0.811773
Rv0248c	Rv0248c/-	697.8	695.7	709.8	757.9	731	739.1	706.2	734	725.6	728.2	734.3	763.2	856.6	813.7	689.4	562.9	592	0.0404129	0.792515	0.195445	0.0900041	-0.112509	0.352784	0.165813	0.0554473	-0.129635	0.278247
Rv0249c	Rv0249c/-	531.9	606.7	500.7	616.2	521.2	506.4	550.3	685.7	511.5	573.6	517.7	579	652.2	679.2	531.5	432	451.8	-0.0123488	0.966761	0.304474	0.0293041	-0.177958	0.300436	0.253698	0.0155377	-0.0953806	0.626238
Rv0250c	Rv0250c/-	1722.8	1399.5	1301.4	1915.2	1472.7	1154.3	1465	1879.3	1388.3	1123.8	949.4	1343.3	696.8	499.1	1274.5	1125.5	1162.5	-0.392375	0.00766939	-1.16904	0.000294855	-0.275214	0.119011	-0.790274	0.0110087	0.183418	0.792146
Rv0251c	Rv0251c/hsp	80.5	68.4	102.1	105.9	135.8	108.9	130.8	111.8	137.3	126.6	123.8	111.6	594	639.5	189.7	147.2	189.5	0.431798	0.0365892	2.37296	2.97558e-62	0.550238	0.000806378	2.28028	4.77e-72	0.640228	1.18e-05
Rv0252	Rv0252/nirB	33.6	34.5	38.3	36.6	39.8	40.5	39.5	45.1	39.5	37.4	36.6	39.3	40.2	38	35.9	31.3	31.8	0.0407245	0.911456	0.0318091	0.893849	-0.193173	0.313842	0.0515771	0.77737	-0.0431735	0.905905
Rv0253	Rv0253/nirD	53.7	46.9	44.6	55.5	37.5	44.3	49	38.6	37.5	53.6	32.3	33.6	35.6	47.8	28.6	29.5	24.4	-0.209229	0.625187	-0.095721	0.833386	-0.416833	0.208141	0.0335786	0.938835	-0.362788	0.522287
Rv0254c	Rv0254c/cobU	173.3	125.5	169.7	119.6	144.9	130.5	126.7	126.3	154.8	143.4	131.1	129.5	44.8	50.2	164.1	127.6	143.8	-0.229954	0.312149	-1.38205	1.95502e-12	0.198662	0.335973	-1.43373	2.91e-16	0.23633	0.383755
Rv0255c	Rv0255c/cobQ1	104.6	93.9	98.2	72.4	89.9	100.7	92.7	90.7	106.3	106.2	120.8	102.9	61.1	69.2	93.5	86.6	91.3	0.114088	0.564236	-0.387373	0.0423362	0.0229467	0.922583	-0.745274	1.29e-08	-0.142684	0.55581
Rv0256c	Rv0256c/PPE2	101.7	106	116.7	78.4	94.8	97.2	119.5	132	123.1	132.2	143.5	136.4	87.1	80.1	106.5	112.4	99.8	0.291345	0.0233089	-0.0796031	0.715949	-0.101528	0.597256	-0.707875	3.54e-09	-0.217507	0.209781
Rv0257	Rv0257/-	38.1	32.1	28.5	30.5	39	28.4	47.7	20	28	28.3	19.4	19.9	13.6	31.2	24.8	19	26.6	-0.38095	NA	-0.432151	0.336702	-0.295112	0.482555	-0.00115402	0.997915	0.150479	0.869974
Rv0258c	Rv0258c/-	26.1	50.5	44.9	35.3	48.5	24.3	29.4	50.7	50.1	44.8	36.5	38.1	47.1	38.2	44.5	32.6	36.5	-0.0321428	0.966761	0.23653	0.5662	-0.0695472	0.876045	0.0719041	0.841389	0.0507768	0.958059
Rv0259c	Rv0259c/-	6.4	7.2	4	6.1	7.4	7.1	5.7	3.8	5.5	6.6	6.7	7.6	5.4	6.4	7.9	4.6	7	0.0883368	NA	-0.141166	0.824544	0.368453	0.442041	-0.142882	0.77911	0.0551874	0.972526
Rv0260c	Rv0260c/-	1.5	1.6	2.1	2.1	0.9	1.4	3.5	1.7	1	2.2	2.5	0	5.5	3.5	1.6	0.9	1.7	-0.0109287	NA	1.11302	0.0325241	-0.192227	0.753281	0.748227	0.128928	-0.073092	0.970927
Rv0261c	Rv0261c/narK3	3.9	4.8	2.5	5.3	3.3	6	4.6	4.1	3.6	5.4	6	4.8	7.2	4.6	2.8	2.7	4.1	0.272497	NA	0.232222	0.672691	-0.186009	0.731706	0.0458065	0.928054	-0.543878	0.380258
Rv0262c	Rv0262c/aac	155.3	144.7	125.6	133	136.8	138	140.5	136.1	147.3	134.8	169.1	182.2	140.9	155.3	170.7	166.7	139.2	0.121877	0.671113	0.149847	0.472715	0.282582	0.0996814	-0.106827	0.602465	0.134494	0.704418
Rv0263c	Rv0263c/-	176.2	173.9	169.1	122.6	148.7	141.2	151.4	166.7	168.2	223.1	254.7	189.1	136.7	149.6	206.7	237.4	184.3	0.320722	0.0193007	0.086779	0.687014	0.480292	0.00278735	-0.622041	0.000118169	0.0538235	0.892652
Rv0264c	Rv0264c/-	165.7	150.2	155.3	115	105.7	124.2	172.8	150.4	152.5	200.3	200.3	221.6	130.1	124.2	175.4	195.1	144.7	0.326794	0.0308414	0.165065	0.435584	0.230985	0.276123	-0.676764	1.97e-05	-0.108855	0.759129
Rv0265c	Rv0265c/-	105.1	121.7	115	123.2	126.7	125.9	123.1	103	123.4	116.5	137.9	135.8	102.5	98.5	111.5	116.4	108.9	0.137392	0.531533	-0.285112	0.0791609	0.0663387	0.774997	-0.36152	0.0145231	-0.0556564	0.87472
Rv0266c	Rv0266c/oplA	34.7	37.5	43.9	38.5	42.4	46.7	43.7	35	43.2	41.8	47.4	38.6	31	32.2	41.2	39.1	36.5	0.101602	0.672476	-0.389168	0.0151981	0.0562479	0.802436	-0.429057	0.00438413	0.00659668	0.988323
Rv0267	Rv0267/narU	2.2	1.3	2.9	3.4	1.5	1.9	2.4	3.2	1.7	2.7	2.3	1	1.8	2.4	1.3	3.2	1.9	-0.0363328	NA	-0.0507206	0.94441	0.0179962	0.981067	-0.00774675	0.98866	0.15279	0.903028
Rv0268c	Rv0268c/-	153.9	181.3	124.6	165.7	145.9	115.1	160.6	233.7	107.3	121.7	130.8	174	138.1	74.4	114.6	111.6	112.5	-0.14942	0.631411	-0.377897	0.172583	-0.392123	0.126867	-0.380128	0.153904	-0.155343	0.777031
Rv0269c	Rv0269c/-	63	65	65	51.7	64.5	56.1	68.3	53.4	61.7	52.4	67.8	69.3	37	40.5	74.2	57	67.8	-0.0743447	0.814693	-0.520294	0.00946067	0.216933	0.282126	-0.660573	0.000244996	0.216066	0.471437
Rv0270	Rv0270/fadD2	434.5	434.7	503.9	429.2	435.6	426.6	388.5	379.1	466.1	458.1	439.4	434	281.8	294.3	468.9	499	513.8	-0.0806372	0.648624	-0.544493	3.65099e-07	0.378951	0.00518523	-0.617981	1.27e-09	0.298623	0.0105991
Rv0271c	Rv0271c/fadE6	157.4	146.7	169.6	145.2	146.9	147.2	160.7	157.4	167.1	210.3	199.9	196.7	209	211	192.1	176.4	192	0.307308	0.00487122	0.542236	1.34225e-06	0.322472	0.00667401	0.0474916	0.698689	0.0269839	0.916122
Rv0272c	Rv0272c/-	183.6	147.7	153.9	142.4	135.5	121.5	166.3	175.9	152.5	208.9	179.5	219.4	189.7	185.6	190.9	152.9	161.1	0.263066	0.0792193	0.514286	0.000242904	0.145796	0.339676	-0.104628	0.534886	-0.120055	0.670278
Rv0273c	Rv0273c/-	107.4	97.2	97.8	102.6	95.9	97.5	111.4	114.3	99.1	132.5	115.9	133.3	118.6	116.1	121.8	120.9	123	0.262218	0.165228	0.272049	0.168315	0.289423	0.0857044	-0.104093	0.599548	0.092852	0.803193
Rv0274	Rv0274/-	53.8	79.2	53.6	59.5	74.5	68.2	57	51.8	74.4	69.9	59.6	68.3	68.2	94.9	90.3	84.9	83.8	0.0395974	0.939962	0.294608	0.260065	0.569276	0.00420045	0.305724	0.160564	0.521253	0.0232155
Rv0275c	Rv0275c/-	231.3	213.9	214	289.7	276.6	212.6	235.9	274.4	227.6	233.9	226.1	194.2	338.1	281.6	284.2	273	292.3	-0.0356629	0.90617	0.27475	0.137155	0.32154	0.0243455	0.478427	0.00425321	0.500054	0.0058475
Rv0276	Rv0276/-	595.1	534.9	588.4	495.1	475.4	441.9	518.1	480.2	523.3	705.9	671.2	606.2	523.9	546.4	673.5	645.4	698.1	0.166233	0.182079	0.210691	0.111561	0.518908	5.51368e-07	-0.307783	0.00411766	0.163245	0.296104
Rv0277c	Rv0277c/vapC25	244	218.1	143.8	230.9	216.2	221.5	245.7	282.1	172.1	192.7	156	165.8	357.1	283.6	161.7	137.4	149	-0.237184	0.35913	0.535339	0.00107007	-0.486253	0.01156	0.861616	5.53e-08	-0.0599247	0.889925
Rv0278c	Rv0278c/PE_PGRS3	5.5	5.6	5.2	2.5	4.4	3.3	4	3.8	7.7	6.4	8.1	4.1	6.4	5.3	6.3	4.1	5.9	0.148149	0.749717	0.72513	0.0449814	0.1389	0.75922	-0.109789	0.77986	-0.0896789	0.914407
Rv0279c	Rv0279c/PE_PGRS4	6.1	5.6	8.7	7.6	11.7	9.3	7.3	11.7	13.8	8.5	15.5	6.4	11	7.3	11.4	10.7	8.8	0.40412	0.211869	-0.0376906	0.930446	0.0321626	0.941527	-0.181265	0.608746	0.112853	0.87525
Rv0280	Rv0280/PPE3	18.3	19.2	13	22.2	23.8	23.2	15.9	18.3	11.3	18.3	23.4	28.5	20.6	17.3	23.2	20.3	17.4	0.330798	0.242988	-0.247653	0.35744	0.523253	0.0132983	-0.248353	0.433522	-0.0272433	0.976239
Rv0281	Rv0281/-	248.4	237.6	256.2	270.5	293.5	276.7	246.1	295.3	275.7	271	269.6	253	390.9	322.9	277.8	267.1	265.1	0.0580873	0.799545	0.369364	0.00821408	0.110805	0.484893	0.413591	0.000973087	0.167951	0.404318
Rv0282	Rv0282/eccA3	1050.9	846.8	685.6	940.8	748.6	604.2	818.5	644.7	509.3	716.9	696.2	668.9	1032.4	998.3	887	1267.3	1250.9	-0.3251	0.0324412	0.426899	0.0112034	0.873063	1.009e-06	0.528817	0.000945166	0.844827	1.57e-08
Rv0283	Rv0283/eccB3	957.2	711.7	667.5	738.4	653.7	560.7	751.7	469.6	471.2	676	710.3	631.6	767.9	869.9	764.8	1207.2	1145.2	-0.208149	0.516579	0.3537	0.0149076	0.864954	0.00377285	0.271409	0.163851	0.762377	1.18e-05
Rv0284	Rv0284/eccC3	772.1	648.6	520.9	688.2	561.8	465.6	642.8	446.1	371.8	555.3	550	520.6	698.3	728.5	658.1	946.3	916.9	-0.274139	0.0835673	0.340042	0.0370004	0.804842	0.00401645	0.382216	0.0193391	0.770798	2.65e-07
Rv0285	Rv0285/PE5	956.1	740.7	707.4	789.9	666.5	561.3	754.3	508.9	463.9	648.3	704.7	630.1	586.1	722	793.7	1037.3	1117.8	-0.286946	0.128695	-0.00969564	0.969562	0.848446	8.31484e-06	-0.0169621	0.945198	0.702788	6.87e-05
Rv0286	Rv0286/PPE4	631.4	444.7	490.4	417.3	379.2	339.6	473.7	321.1	358.2	410.7	520.7	460.9	444.8	504.8	474.3	788.7	695.9	-0.171576	0.636791	0.349762	0.0110885	0.787519	0.00513464	0.0327942	0.922811	0.614455	0.0315981
Rv0287	Rv0287/esxG	3606.1	2775.7	3239.8	2446.7	2062	1795	2745.7	1982.6	2062.2	2954.4	2925.6	3102.7	2504.2	2893.7	3437.4	5265.5	4942.1	-0.131991	0.484085	0.382175	0.0135463	1.08078	2.642e-10	-0.143156	0.494082	0.739844	1.59e-05
Rv0288	Rv0288/esxH	5370.9	4349.7	4900.3	4336.8	3592.9	3092.6	4451.6	3490.4	3028	4321.5	4445.1	4457.9	5380.5	5155.7	5011.5	8045.4	7896.5	-0.176364	0.235511	0.537337	0.000203677	0.944458	0.000305747	0.246155	0.213105	0.799331	3.32e-06
Rv0289	Rv0289/espG3	2538.2	1833.4	2197.4	1527.6	1373.5	1324.6	2042.3	1195	1441.5	1899.4	2059.9	2007.8	1578.3	2093.5	2149.5	3532	3064.3	-0.166796	0.386855	0.403799	0.00577122	0.87438	0.00436496	-0.0994571	0.774354	0.657714	0.0413977
Rv0290	Rv0290/eccD3	1087.8	732.5	895.8	555.2	508.3	505.7	881	435.7	559.1	744.7	888.6	729.8	439.8	725	827.4	1296.9	1033	-0.223149	0.215619	0.17973	0.400572	0.712444	0.0442046	-0.371188	0.281067	0.51891	0.241827
Rv0291	Rv0291/mycP3	1285.4	894.9	997.1	786.5	802.3	709.6	1032.3	632.4	696.2	758.8	965.3	786.2	566.6	728.6	1007.3	1626.9	1399.8	-0.351936	0.0234158	-0.208884	0.177055	0.77283	0.0121514	-0.332065	0.236771	0.789631	0.00376746
Rv0292	Rv0292/eccE3	571	453.8	429	484	448.2	359.7	517.6	334.2	292.4	381.2	462.5	412.9	509.1	510	460.9	703.4	595.6	-0.22837	0.242988	0.26626	0.092404	0.640406	0.0471432	0.269524	0.156225	0.625596	0.000449319
Rv0293c	Rv0293c/-	180.5	166.6	122.7	229.5	197.2	173.7	177.7	150.1	128.1	165.2	185.3	156.5	299.7	320	184.5	161.8	169.2	0.0731172	0.790793	0.646363	6.60259e-06	0.287684	0.084894	0.849073	9.67e-17	0.153991	0.385034
Rv0294	Rv0294/tam	21.3	16.9	17	15.7	16.3	15.8	16.5	15.4	20.6	8.4	13.3	12.1	11.6	14.7	20.1	9.3	13.3	-0.513507	NA	-0.208711	0.641851	-0.174798	0.692094	0.200443	0.641944	0.393567	0.541263
Rv0295c	Rv0295c/-	251.4	245.2	224.9	257.7	249.5	260.7	234.1	233.7	233.4	247.6	225	248.6	229.5	230.9	206	185.3	179.7	-0.042957	0.872629	-0.122336	0.445878	-0.172706	0.21981	-0.0607081	0.732208	-0.186364	0.402615
Rv0296c	Rv0296c/-	180	168	155.1	174.6	171.4	167.4	164	222.2	172.7	178.1	161.4	156.5	178.2	162.8	159.8	117.9	132.8	-0.0516124	0.829653	0.0220468	0.909952	-0.316311	0.0463032	0.0332669	0.839698	-0.140154	0.517521
Rv0297	Rv0297/PE_PGRS5	82.2	73.5	79.6	71.5	69.9	67.4	69.1	65.1	62	68.2	84.4	73.9	58.8	61.2	79.2	79.6	80.2	-0.0858054	0.736807	-0.182277	0.298844	0.398992	0.00275792	-0.328924	0.0224488	0.216575	0.282131
Rv0298	Rv0298/-	1240.5	1341.6	1197.2	1513.3	1245.5	1146.3	1055.4	1184	1120.3	945	919.3	945.2	1277.6	1205.2	906.6	726.8	899.5	-0.449724	7.68468e-06	-0.0395911	0.854676	-0.281468	0.040289	0.397064	0.000516258	-0.00903363	0.9804
Rv0299	Rv0299/-	1044.6	1089.2	1009.7	1227.4	1093	1075.7	985.8	889.4	1005.3	810.7	766	776.5	912.8	1193.1	797.1	619.9	748	-0.436785	4.74937e-05	-0.0726487	0.731366	-0.290255	0.0314732	0.413065	0.00237202	0.01714	0.972697
Rv0300	Rv0300/vapB2	535	524.2	461.9	561.8	599.9	542	515.9	446.4	454.9	402.5	390.8	371.8	598.1	584	381.6	271.9	224.7	-0.390517	0.00976702	0.0836747	0.673379	-0.547118	0.00380457	0.573801	0.000825599	-0.268489	0.314174
Rv0301	Rv0301/vapC2	420.3	365	329.6	460.2	478.6	450	397	503.3	360.8	293.1	321.8	337.8	581.4	499	306.2	212.2	228.4	-0.256939	0.123859	0.245212	0.101372	-0.611279	0.000112399	0.739076	5.42e-06	-0.205747	0.478798
Rv0302	Rv0302/-	249.9	215.4	181.3	209.5	201.6	201.7	210.5	253.5	188.9	148.4	150.9	153.4	141.4	118.4	141.1	116.3	135.9	-0.514289	0.000562811	-0.615467	8.88341e-05	-0.585307	5.55464e-05	-0.211203	0.311615	-0.0575466	0.901258
Rv0303	Rv0303/-	114.5	99.7	95.7	79	70.3	76.5	111.2	93.9	86.1	63.7	65.2	68.5	82.2	64.5	65.1	63.5	63.2	-0.645478	1.00261e-05	-0.0146933	0.95658	-0.452766	0.022588	0.149559	0.479029	0.108781	0.784472
Rv0304c	Rv0304c/PPE5	9.1	9.4	5.1	8.3	6.2	7.6	8.1	11.1	8.4	10.3	10.1	11.6	10.3	9.5	8	8.8	7.9	0.339421	0.156623	0.440094	0.0396034	-0.0244985	0.944119	-0.0871864	0.673086	-0.200294	0.483494
Rv0305c	Rv0305c/PPE6	17.5	16.3	16.6	16.8	16.8	13.8	14.6	20.3	14.1	21	23	24	17.3	16.6	22.9	20.4	22.4	0.342959	0.069042	0.121637	0.658568	0.531362	0.00390282	-0.396582	0.0197864	0.1022	0.777616
Rv0306	Rv0306/-	21.4	21.2	15.4	18.3	20.9	18.5	21.2	9.9	24.1	23.5	24.8	21.2	13.1	23.1	21.7	13.8	11.9	0.175299	0.695286	-0.0352679	0.944023	-0.105277	0.836791	-0.290999	0.504581	-0.357265	0.620492
Rv0307c	Rv0307c/-	87.9	96.9	113.5	99.3	92.4	103.1	117.1	96.4	118.1	114.8	63.7	91.6	207.8	204.7	101.9	104.1	132.6	-0.155119	0.657062	1.06666	9.42816e-11	0.139314	0.586949	1.12378	1.5e-07	0.449428	0.134292
Rv0308	Rv0308/-	339.8	439.1	427.5	454.4	392.7	353.1	382.2	412.1	451.9	469	453.7	449.7	475.6	406.8	468.5	369.3	397.8	0.141588	0.427731	0.165305	0.354069	0.100792	0.554979	-0.0582261	0.672544	-0.0143827	0.972697
Rv0309	Rv0309/-	614.4	620	458.2	540.7	497.5	459.8	656.2	705.4	515.1	665.6	672.3	752	511.1	517.9	502.3	424.9	443.2	0.249315	0.0922844	0.0706901	0.690401	-0.321783	0.0249357	-0.428839	1.35e-05	-0.456335	3.32e-06
Rv0310c	Rv0310c/-	55.6	66	43.5	64.2	44.6	55.1	60.2	45.5	43.5	52.4	56.2	44.8	53.3	46.3	45.9	39.6	34.7	-0.0961824	0.847692	-0.0998746	0.789432	-0.177089	0.586161	-0.066218	0.839698	-0.219015	0.666363
Rv0311	Rv0311/-	21.3	24.7	29.3	27.6	27	23.5	22.4	26.7	30.4	31.4	29.8	36.1	60.6	72.8	40.3	30.8	37.3	0.269067	0.313156	1.33908	8.2375e-13	0.531499	0.00737874	0.998626	1.45e-06	0.297761	0.398934
Rv0312	Rv0312/-	170.9	179.4	143.3	92.5	83.9	90.3	197.4	189.1	181.1	166.9	159.8	188.2	103.5	88.2	111.1	99.7	110.4	0.0148258	0.965822	0.131638	0.461559	-0.673785	3.11181e-06	-0.80464	1.29e-05	-0.51469	0.0157653
Rv0313	Rv0313/-	473.7	386.8	433	548.2	516	480.6	470.2	530.4	426.4	454.1	481.9	464	631.2	590.1	373	404.5	400.8	0.0698955	0.762491	0.269086	0.0649122	-0.139735	0.442869	0.373014	0.0106733	-0.0977051	0.759423
Rv0314c	Rv0314c/-	498.7	484.1	443.3	502.2	520.8	481.5	496.6	477.3	495.3	523.3	479.8	593.8	364.6	354.8	535	468.2	469.7	0.110298	0.518946	-0.444552	0.000294641	0.120616	0.348331	-0.549466	5.87e-07	0.0355324	0.90052
Rv0315	Rv0315/-	654	637.9	471.4	707.1	712.5	662.6	728.6	602.8	543.7	519.7	509.1	558.2	399.3	387.7	445.9	344.9	395.9	-0.181053	0.305529	-0.780727	5.424e-13	-0.528772	3.10268e-05	-0.420446	0.000710105	-0.27376	0.0728765
Rv0316	Rv0316/-	203.1	197.9	178.8	214.4	214.3	223.1	234.1	198.8	179.4	166.6	146.7	112.5	163	144.1	127.6	123	109.4	-0.420902	0.00968415	-0.46552	0.00269518	-0.61559	0.000133952	0.0766095	0.727447	-0.118913	0.758529
Rv0317c	Rv0317c/glpQ2	260.6	250.7	245.5	258	268.5	270.7	235.2	214.2	228.5	234.5	224.6	226.5	189.1	201	234.7	216.1	215.6	-0.171637	0.282348	-0.409422	0.00293544	0.0926229	0.604486	-0.227407	0.0906078	0.100062	0.700878
Rv0318c	Rv0318c/-	39	32.6	33.9	43.4	33	31.9	36.5	33.4	38	38.5	42.8	40.6	23.8	25.3	32.6	23.8	27.8	0.13423	0.725026	-0.491282	0.0900959	-0.232615	0.419042	-0.674384	0.00546901	-0.375442	0.28644
Rv0319	Rv0319/pcp	80.8	84.5	85	82.7	98	89.6	86.3	71	77.5	84.4	75.6	100.8	57.9	75.1	62.7	65	70.8	-0.00582663	0.992766	-0.39114	0.0777957	-0.117102	0.65331	-0.343687	0.124701	-0.212226	0.576714
Rv0320	Rv0320/-	101.7	91.2	94.3	61	56	48.9	55.3	48.9	55.8	95.4	80.1	94.2	28.6	21.8	62.2	50	54.2	-0.12891	0.65738	-1.05047	3.00801e-05	0.152881	0.5818	-1.72217	2.02e-15	-0.52582	0.043852
Rv0321	Rv0321/dcd	151	173.1	125.8	140.6	140.7	132.6	148.9	193	119	146.1	159.5	171.9	135.4	127.3	154.1	126.8	135.9	0.0361486	0.923553	-0.0432026	0.859662	-0.0165045	0.962868	-0.261111	0.107031	-0.0409094	0.916488
Rv0322	Rv0322/udgA	18.6	25.7	8.9	21.7	19.9	18.5	16.6	10.3	17.7	14.4	11.5	13.7	9.2	11.2	13.8	11.9	13.7	-0.324179	0.379532	-0.878723	0.0016751	-0.0713282	0.86574	-0.326468	0.315018	0.131545	0.846254
Rv0323c	Rv0323c/-	132	109.8	138.6	116.6	102.6	105	120.9	111.7	130.4	116	110.9	126.4	71.1	69	137.8	118.2	111	-0.147341	0.549632	-0.578204	0.00207548	0.127007	0.529379	-0.707954	7.17e-05	0.20195	0.511409
Rv0324	Rv0324/-	17.8	20.7	16.3	27.2	32.9	24.2	23.5	26.7	20.5	24.5	13	36.8	37.1	46.2	20.1	15.6	15	0.211017	0.643291	0.56436	0.0498943	-0.310537	0.338005	0.718584	0.0303031	-0.290288	0.667071
Rv0325	Rv0325/-	37.7	20.1	23.6	39.6	36.5	43.5	27.9	22.6	27.3	25.6	21.4	27.5	41.6	59.3	30.4	26.4	15.5	-0.103888	NA	0.333627	0.441962	0.0271453	0.969456	0.851314	0.0288526	0.106874	0.917807
Rv0326	Rv0326/-	18	12.8	14.8	21.6	17.4	23.5	19	6.6	7.8	11.1	12.4	1.2	27.4	27.5	13.1	6.8	9.9	-0.376813	NA	0.3675	0.372158	-0.0672566	0.91414	1.19618	0.00344766	0.184692	0.860902
Rv0327c	Rv0327c/cyp135A1	3	4.4	1.3	4	4.4	3.7	2.5	4.6	2.7	6.5	3.4	2.4	9.3	8.4	3.1	2.2	4.7	0.226883	NA	1.00521	0.00913611	0.125319	0.827779	0.827939	0.0436348	-0.171983	0.866237
Rv0328	Rv0328/-	70.6	75.5	78.5	82.3	73.1	82.7	66.4	60.4	77.7	85.3	71	72.2	97.6	113.3	72.7	56.6	63.9	-0.00166212	0.998767	0.425876	0.0390408	0.0245727	0.940669	0.440815	0.0191863	-0.110782	0.797405
Rv0329c	Rv0329c/-	8.2	12	9	6.2	6.5	5.9	9.4	3.2	9.5	7.8	10.7	19.8	10.2	10.3	6.4	9.6	5.4	0.138082	NA	0.585059	0.243031	0.0380244	0.958651	-0.184136	0.719372	-0.435963	0.581367
Rv0330c	Rv0330c/-	8.2	9.2	9.2	13	17.5	14.4	10.8	13.3	11.6	7.9	10.9	23.7	14.8	13.7	8.2	7.3	8.3	0.303583	NA	-0.0390402	0.939641	-0.369793	0.353085	0.0615718	0.909215	-0.468148	0.516563
Rv0331	Rv0331/-	42.2	33.2	37.8	24.6	23.6	21.2	24.4	29.7	29.9	33.6	32.4	18	33.3	36.9	31.1	27	25.6	-0.347831	0.17823	0.597722	0.0107883	0.107118	0.70949	0.247242	0.343642	0.0709548	0.904692
Rv0332	Rv0332/-	92.7	105.9	99.2	117.1	115.4	124.4	118.5	147.1	106.8	94.9	114.9	88.4	149.3	120.8	93.8	86.3	88.2	-0.0215591	0.966761	0.203201	0.298066	-0.32586	0.0833135	0.405802	0.016255	-0.022077	0.972697
Rv0333	Rv0333/-	156.6	184.1	180.5	218.7	166.7	167.9	158.4	174.7	172.3	185.6	151.1	186.3	196.1	183.1	190.1	157.7	194.8	-0.0403804	0.922484	0.0644163	0.815858	0.213875	0.300436	0.125653	0.551436	0.201815	0.50304
Rv0334	Rv0334/rmlA	98.1	91.7	82.6	94.9	92.2	85.9	99.9	98.4	106.9	105.1	96	105.8	100.6	102.4	107.7	78.8	94.1	0.117432	0.642089	0.180535	0.362124	-0.01096	0.973086	-0.00950389	0.970058	0.0108982	0.983435
Rv0335c	Rv0335c/PE6	3.2	6.2	0.5	2	4.1	2	3.9	4.9	1.4	1.8	1.8	2.6	8.4	4.5	4.5	4.2	0.8	-0.160149	NA	0.731226	0.213593	0.0272108	0.972647	0.762171	0.117705	0.328932	0.768545
Rv0336	Rv0336/-	77.4	53.5	73.5	73.5	91	89.6	76.2	50.4	64.9	54.6	55.9	60.5	77.7	66.7	59.4	58.6	45.7	-0.280835	0.17542	-0.199239	0.307498	-0.100276	0.715755	0.335298	0.0436348	0.093628	0.798682
Rv0337c	Rv0337c/aspC	218	228.3	215	286.9	281.9	329.8	276.9	310.1	272.1	289.4	308.7	293.2	366.8	359.4	247.6	196.5	200.7	0.380489	9.25545e-05	0.300452	0.0260113	-0.289475	0.0149515	0.279695	0.00590458	-0.326712	0.00264545
Rv0338c	Rv0338c/-	337.9	411	452.5	402.1	435.7	454.2	403.8	519.7	540.4	509.6	497.6	494.9	451.4	403.9	450.6	335.3	356.5	0.270257	0.0301021	0.0175473	0.921744	-0.236715	0.143788	-0.229753	0.0310995	-0.256294	0.0310184
Rv0339c	Rv0339c/-	50.5	42.1	46.3	42.5	58.3	55.5	46.8	42	48.2	46.6	42.2	37.4	53.8	58.5	43.1	36.5	35.5	-0.15334	0.477224	0.13356	0.537092	-0.131151	0.508187	0.388513	0.00974592	-0.00631299	0.988635
Rv0340	Rv0340/-	56.3	43.4	43	80	53.8	67.7	65.8	58.6	55.5	49.1	43.9	40.5	65.3	89	59.1	43.7	48.5	-0.104828	0.80638	0.218404	0.468825	-0.125704	0.672483	0.737811	0.00097608	0.284434	0.471103
Rv0341	Rv0341/iniB	20.6	17.5	26.9	63.4	74.6	85.3	71.7	80.5	108.1	23.2	16.7	26.4	93.6	119.4	55.7	41.7	48.7	-0.0334034	0.952975	0.531284	0.0035937	-0.677517	0.000302603	2.17183	5.7e-28	1.24253	1.27e-09
Rv0342	Rv0342/iniA	53.1	48.5	51.3	72.8	76.3	79.6	82	69	77.4	59.2	61.1	55.9	102.4	83.8	67.7	58	61.3	0.158718	0.427613	0.308291	0.0549962	-0.167559	0.321068	0.637436	1.19e-06	0.217428	0.288274
Rv0343	Rv0343/iniC	61.9	68.1	48.3	83.9	84.8	94	76.1	71.2	75.8	80	80	62.4	85.6	102.9	69.4	65.4	74.6	0.275204	0.157592	0.132993	0.495434	0.028808	0.907759	0.316393	0.0615398	0.0383123	0.934055
Rv0344c	Rv0344c/lpqJ	25.5	25.6	21.7	23.8	28.3	26	29.9	47.7	20.5	14.9	19.4	15.1	38.7	21.5	19.9	12.3	16.1	-0.395845	NA	0.198789	0.64532	-0.737538	0.0299618	0.667957	0.0950347	0.0635196	0.965939
Rv0345	Rv0345/-	59	42.7	39.1	58.4	52.8	50	39.7	44.9	45.7	42.2	50.2	39	51.1	64.7	50.8	42.7	47.3	-0.0932532	0.856266	0.129894	0.728366	0.213711	0.500631	0.343119	0.264379	0.196921	0.750858
Rv0346c	Rv0346c/ansP2	832.4	793.8	745.4	805.6	694.9	687.3	734.9	781.1	706.1	675.1	567.7	694.6	399.1	398.4	765.2	617.7	659.1	-0.320695	0.00268078	-0.830606	4.86276e-13	-0.00356245	0.984572	-0.685299	2.99e-11	0.215143	0.124524
Rv0347	Rv0347/-	69.8	58.8	57.5	67.7	61.1	56	82.9	95.2	79.8	77.9	64.9	81.8	121	102.1	94.2	81.3	86.8	0.193372	0.392432	0.856967	5.04916e-07	0.144268	0.437453	0.56756	0.000355307	0.371036	0.0624137
Rv0348	Rv0348/-	72	74.1	82.4	62.1	57.2	61.5	72.9	81.9	83.2	99.5	86.9	97.5	119.2	105.6	129.9	96.5	110	0.244125	0.250946	0.893139	1.29367e-06	0.58607	0.000302603	0.23976	0.226357	0.375493	0.0933268
Rv0349	Rv0349/-	105.9	96.7	86.6	104.4	100.4	99	122.2	102.9	82.4	135.8	104.8	123.9	157.4	199.6	121	112	117.7	0.265127	0.197594	0.825763	8.85922e-07	0.30045	0.120655	0.537791	0.00208842	0.0891422	0.830419
Rv0350	Rv0350/dnaK	1011.5	976.7	1178.8	680.6	679.8	720.4	1024.9	1069.5	1118.7	718.3	745.9	781.3	1048.1	1049.3	769.5	825.9	857.1	-0.520277	1.02637e-08	0.618226	7.28416e-10	-0.257058	0.0427409	0.476443	1.17e-05	0.273822	0.0378628
Rv0351	Rv0351/grpE	769.1	653.7	938.4	549.7	572.6	618.3	805.1	959.9	933.1	565.3	639.2	713.7	860.8	846.5	627.2	713.4	714.8	-0.324813	0.032719	0.577529	4.99305e-07	-0.253992	0.125869	0.408797	0.00411766	0.25098	0.201978
Rv0352	Rv0352/dnaJ1	541.9	494.8	565.2	422.6	489.7	497.9	564.1	538.4	627.6	387.3	477.2	414.4	540.6	494	429	518.1	486.1	-0.349381	0.00161527	0.163555	0.265993	-0.136899	0.482225	0.26788	0.0841133	0.309712	0.0859359
Rv0353	Rv0353/hspR	294.3	396.2	344	385.6	385.5	360.6	379	383.2	397.9	284.3	328.6	272.7	381.3	401.6	362.9	348.8	338.3	-0.23278	0.213407	0.0820285	0.669647	-0.0198478	0.928199	0.385243	0.00969806	0.373111	0.0288606
Rv0354c	Rv0354c/PPE7	26.6	26.5	17	21.1	21.9	17.7	24.3	29.8	12.5	31.9	25.7	37.1	26.7	35.9	25.1	8.6	19.8	0.239095	NA	0.578819	0.133062	-0.147739	0.78544	0.019085	0.971265	-0.58066	0.26638
Rv0355c	Rv0355c/PPE8	24.1	24.1	17.6	24.1	23	22.3	24.6	28.6	21.5	26.2	28.3	27.1	33.3	33.4	26.9	26	27.9	0.259691	0.0979797	0.550019	5.53853e-06	0.234371	0.141809	0.285701	0.0124885	0.128042	0.511866
Rv0356c	Rv0356c/-	114.3	118.6	132.8	104.2	131.8	131.1	117.6	122.2	130.4	123.4	151.7	142.6	136.4	111	128.2	124.2	117.4	0.136463	0.591527	0.0411126	0.883598	0.118005	0.602455	-0.16699	0.394014	-0.0243981	0.970927
Rv0357c	Rv0357c/purA	173.9	201.7	190.6	160.4	168.8	177.5	173.2	199.7	199.2	173.4	205.3	211.6	109.6	117.7	195.4	156.9	171.1	0.0147801	0.966761	-0.533496	8.84856e-05	-0.00996459	0.970316	-0.770872	6.52e-10	-0.0267778	0.949266
Rv0358	Rv0358/-	26.4	32	34.6	24.7	41.2	26.4	32.5	27.5	37.3	29.5	34.9	48.5	18.2	18.2	30.5	24.8	33.8	0.149522	0.741335	-0.659367	0.0556928	-0.0225907	0.963586	-0.892389	0.00251118	-0.142794	0.83508
Rv0359	Rv0359/-	50.2	60.9	46.6	49.7	69.1	60.7	53.2	56	45	60.9	58.9	41.7	43	38.1	67.3	48.4	46.9	0.0240913	0.966761	-0.510804	0.0345845	0.180129	0.517322	-0.422775	0.0689275	0.10794	0.830419
Rv0360c	Rv0360c/-	134.1	133.5	157.7	95.6	88.6	96.4	100.2	135.8	166.6	147.5	142.8	153.1	56.8	56.8	159.4	127.4	157.8	0.0144029	0.97668	-0.659939	0.00420778	0.242583	0.329769	-1.31069	6.72e-14	0.144843	0.678798
Rv0361	Rv0361/-	181.4	213.9	181.6	221.8	191.1	213.4	197.8	284.7	190.8	285.5	252.5	294.7	388.8	344.6	221	215.6	208.4	0.460258	0.000220867	0.823979	4.41475e-10	0.065918	0.78786	0.395827	0.00119271	-0.212321	0.232215
Rv0362	Rv0362/mgtE	25.6	25.7	26.8	26.7	27.8	24	29.9	25.2	25.2	29.1	21.2	33.8	30.8	37.2	26.1	16	18.5	0.0222568	0.967134	0.396176	0.0902242	-0.276123	0.343814	0.290693	0.283049	-0.290737	0.490024
Rv0363c	Rv0363c/fba	487.4	550.9	552.9	585.5	644.5	573.1	483.9	528.7	551.8	591.3	524.3	578	549.9	563.3	610.9	486.4	556	0.0476785	0.816963	-0.0807008	0.596064	0.19288	0.122867	-0.022383	0.884049	0.10466	0.626238
Rv0364	Rv0364/-	422.9	482.3	381.2	525.4	450.4	415.5	417.3	420.2	364.9	358.3	363	380.3	269.9	253.2	405.7	333.7	364.5	-0.253563	0.0567791	-0.783229	1.75037e-08	-0.00290001	0.989752	-0.479969	7.08e-05	0.145812	0.478798
Rv0365c	Rv0365c/-	48.3	31.3	48.7	48.1	51.2	51.9	47.2	37.7	41.4	48.8	41.5	46.8	53.2	47	42.3	36.6	43.5	0.0381572	0.933364	0.0154814	0.954616	0.0620777	0.838998	0.127025	0.559704	-0.0183731	0.976239
Rv0366c	Rv0366c/-	31.2	19	12.8	34.2	32.9	35.1	29.9	28.2	27.3	23.6	25.1	10	49.3	44.6	15.8	18.2	20.6	-0.0513138	NA	0.462244	0.0956864	-0.445507	0.15608	1.0058	0.00297939	-0.0159447	0.988323
Rv0367c	Rv0367c/-	68.9	74.2	66.8	75.4	114.9	127.8	82.7	77.5	70.1	83	92.9	64.6	126.9	140.8	64.6	96.9	76.9	0.160133	0.647986	0.344109	0.208198	0.174228	0.576358	0.663811	0.00460604	0.114657	0.839463
Rv0368c	Rv0368c/-	6.1	5.7	8.6	5.7	4.8	9	9.1	8.8	6.8	6.6	8.6	6.3	6.2	7.5	6.2	5.9	5.6	0.0321771	NA	0.0805041	0.893187	-0.291468	0.488238	-0.0658532	0.893599	-0.129576	0.890361
Rv0369c	Rv0369c/-	20	14	20.7	21.9	17.7	14.1	14.1	15.3	19.8	12.7	16.4	10.4	28	13.6	14.3	22.5	10.5	-0.281768	NA	0.199288	0.706435	0.0757179	0.892739	0.472184	0.273936	0.304255	0.72192
Rv0370c	Rv0370c/-	8.3	6.4	9.4	13.5	16	9.8	14.9	10.3	6.1	9.6	6.5	9.2	14.9	13	8.4	5.8	4.9	0.00684148	NA	0.100387	0.839179	-0.442243	0.307282	0.626488	0.0888022	-0.2034	0.811773
Rv0371c	Rv0371c/-	6.1	3.7	3.5	2.1	5	4.8	4.7	2.7	6.7	4.9	3.6	5.9	2.3	3.5	4.9	5.1	4.6	0.0151888	NA	-0.247146	0.73426	0.0798831	0.905521	-0.370203	0.485944	0.159623	0.891954
Rv0372c	Rv0372c/-	6.6	3.9	8.4	5	4.7	9.3	5.3	5.3	8	6.7	11.2	3.8	6	7	9.5	3.6	4.4	0.114947	NA	0.0353434	0.95658	-0.0203551	0.977498	-0.191899	0.716385	-0.243257	0.811773
Rv0373c	Rv0373c/-	22.3	18.7	29.4	22.3	19.3	18.1	19.5	15.9	25	26.8	23.7	17.8	14.2	11.7	24.7	27.3	27.2	-0.0579224	0.901139	-0.571639	0.012591	0.470157	0.0381437	-0.79963	6.94e-05	0.324732	0.256957
Rv0374c	Rv0374c/-	7.2	6.1	12.1	10.4	6.8	11.2	10.5	10	10.9	12.1	17.8	12.5	7.1	11.1	7.8	7	12.3	0.364161	NA	-0.0205227	0.976236	-0.050458	0.936016	-0.504633	0.275652	-0.416189	0.608097
Rv0375c	Rv0375c/-	9.6	11.5	7.4	8.6	9.8	10.4	7.6	5.3	9.1	10.8	16.4	6.4	9.4	14.3	13.6	10.5	8.5	0.152144	NA	0.284373	0.543963	0.5136	0.180058	0.00600699	0.98911	0.0165909	0.988323
Rv0376c	Rv0376c/-	26.8	19.3	21.3	28.5	37	42.4	26.3	21.4	26.7	23.5	23.4	27.2	38	31.7	27	25.7	26	0.0596372	0.913469	-0.0180413	0.95711	0.182178	0.519161	0.48754	0.0233423	0.245966	0.506531
Rv0377	Rv0377/-	32.4	47.4	47	45.3	42.7	38.7	38.3	53.1	48.2	49.5	42.3	44.5	52.6	57.1	47.1	51.4	40.2	0.0636959	0.888401	0.394383	0.0719154	0.119786	0.676754	0.259391	0.225346	0.168012	0.666363
Rv0378	Rv0378/-	0	0	0	0	1.5	0	0.2	0	0.2	0	0	0	0	0	0	0	0	NA	NA	-0.0575454	NA	0	1	NA	NA	NA	NA
Rv0379	Rv0379/secE2	5.4	12.5	31	15.6	20.1	9	13.8	24.2	22.7	18.7	2.3	28.8	17.8	6.6	12.9	16.7	1.9	-0.0304208	NA	-0.146688	0.840527	-0.458301	0.372113	-0.164887	0.77737	-0.242261	0.838022
Rv0380c	Rv0380c/-	43.2	38	30.3	45.4	49.1	42.2	41.4	44.4	51.2	27.5	46.4	38.7	64.6	55.2	30.8	36.9	34.5	-0.0255116	0.967974	0.40248	0.130826	-0.267223	0.365495	0.612246	0.0374622	0.017644	0.985953
Rv0381c	Rv0381c/-	67	67.4	73.6	71.1	77.2	72.4	64.4	56.8	61.3	69.6	75.2	87.3	65.9	60.9	77.2	68.9	56	0.0868933	0.783544	-0.181787	0.403513	0.25161	0.225981	-0.259844	0.221679	-0.035185	0.957672
Rv0382c	Rv0382c/pyrE	209.4	176.7	155.2	208.3	213	235.7	185.3	163.2	194.9	170.6	204.9	159.4	192.5	207.9	169	130.5	154.9	-0.0423348	0.916417	-0.0981593	0.638565	-0.141207	0.507914	0.148207	0.467053	-0.106201	0.783027
Rv0383c	Rv0383c/-	587.5	607.6	643.6	672	788.1	742.2	658.2	609	634.2	666.4	692.1	687.4	700.5	716.2	627.3	521.3	529.6	0.110431	0.414432	-0.0224357	0.902211	-0.0621313	0.674259	0.051508	0.636311	-0.143672	0.265897
Rv0384c	Rv0384c/clpB	100.1	91.5	100.1	88.4	113.6	100.7	104.6	109.7	104.3	110	134.8	109.6	132.6	136.9	106.5	125.4	113.1	0.235887	0.085985	0.437995	0.00220393	0.237738	0.1587	0.177978	0.259562	0.106567	0.72192
Rv0385	Rv0385/-	61.7	55.1	47.8	53.6	61.3	62	64	35.8	57.3	54.1	53	50.7	53.4	52.3	56.8	51.8	63.6	-0.0830635	0.795109	-0.126664	0.587005	0.224794	0.384643	-0.00312568	0.987998	0.253665	0.305567
Rv0386	Rv0386/-	44	44.6	43.6	43.3	45.8	42.3	44	36.8	43.7	45.9	57.6	51.9	44.9	44	43.6	35.8	40	0.182843	0.269584	0.0492958	0.80878	0.0513906	0.810798	-0.219497	0.14986	-0.233969	0.243812
Rv0387c	Rv0387c/-	19.1	11.7	18.1	14.2	22.2	22	15.9	11	18.2	26.5	24.2	21.8	18.2	18.5	23.3	16.8	9.7	0.374474	0.271245	-0.049937	0.919283	0.191244	0.665894	-0.349254	0.355942	-0.360494	0.551676
Rv0388c	Rv0388c/PPE9	13.9	11.1	20.8	13.6	16.5	18.4	19.6	23	18.4	23.3	18.2	28.4	36.8	30.1	14.1	22.2	11.6	0.32119	NA	0.95153	0.00423932	-0.165988	0.717033	0.465683	0.213568	-0.28656	0.700878
Rv0389	Rv0389/purT	83.8	79.1	92.7	86.7	94.2	87.5	81.8	61	76.2	77.7	87.2	78.4	49.5	63.2	61.1	67	71	-0.101434	0.716718	-0.61456	0.000326831	-0.014323	0.967669	-0.505614	0.00432097	-0.137341	0.709574
Rv0390	Rv0390/-	233	237.9	225	227.9	239.8	256.9	224.5	233.9	219.3	204.6	234.8	227.2	182.9	182.2	221.4	174.6	167.8	-0.0988022	0.704322	-0.367235	0.0335771	-0.141897	0.460535	-0.274746	0.0946025	-0.0957958	0.778327
Rv0391	Rv0391/metZ	172.8	167.4	209	147.1	150.7	163.8	181.8	173.7	213.9	199.1	191.2	198.1	136.3	175	183.9	142.5	135.6	0.0532473	0.833483	0.0461204	0.837575	-0.183181	0.300436	-0.324548	0.0247649	-0.205588	0.331119
Rv0392c	Rv0392c/ndhA	87.8	90.5	94.7	86.4	87.1	78.6	92.7	81	81.1	81.6	81.2	97.5	72.9	73.9	95.5	86.4	87.4	-0.118988	0.578368	-0.162453	0.376191	0.193728	0.243657	-0.218959	0.149018	0.207997	0.311995
Rv0393	Rv0393/-	2.7	3.1	1.2	1.9	3.6	0.7	1.1	2.2	1.8	2.3	1.1	0.9	1.7	1.6	2	0.7	1.6	-0.216283	NA	-0.184925	0.80226	-0.0520714	0.941527	0.0723194	0.908349	0.0311658	0.985698
Rv0394c	Rv0394c/-	97.7	112.9	116.2	92.2	101.4	88	89.2	120	138.4	129.7	100.8	118.2	105.5	107.5	104.2	103.1	102.5	0.0482672	0.901139	0.207325	0.312762	-0.0390359	0.89972	-0.120701	0.577344	-0.0194998	0.973186
Rv0395	Rv0395/-	3	4.5	1.9	2.4	1.9	4.1	4	0.2	1.5	0.1	1.1	0	0	0	4.5	0.9	0.4	-0.267214	NA	-0.827212	NA	-0.0550091	0.919478	0.00401289	NA	0.331119	NA
Rv0396	Rv0396/-	4.4	1.4	1.3	2.7	3.2	4.3	2.3	3.7	1.7	0.5	1.7	0	0.9	0.8	2.6	0.1	1	-0.13647	NA	-0.75613	NA	-0.281093	0.586673	0.0626745	NA	0.166877	NA
Rv0397	Rv0397/-	0.5	0.4	0	4	0.6	1	0.3	0.4	1	0.2	3.2	0	6.2	0.4	3.1	2.6	0.8	0.0988488	NA	0.262228	NA	0.458449	0.188747	0.257783	NA	0.144951	NA
Rv0397A	Rv0397A/-	348.1	347.3	344.1	344.9	337	338	328.5	289.6	366.5	372.4	392.5	379.2	487	511.7	439.7	383.3	394.4	0.093433	0.697964	0.570689	0.00018322	0.404871	0.00729498	0.376999	0.0061866	0.225437	0.257499
Rv0398c	Rv0398c/-	39.4	48	60.7	36.3	58.9	56	53.5	56.8	53.4	57.7	61.2	60.4	45.6	49.7	57	55.9	60.7	0.199199	0.536746	-0.0440148	0.910101	0.20068	0.410598	-0.305585	0.159947	0.0963078	0.835562
Rv0399c	Rv0399c/lpqK	70.7	74.4	82.7	71.5	66.1	76.8	75	77	87.9	85.9	92.9	75.6	74.2	70.2	85.4	101.4	82.4	0.12651	0.584583	0.0402663	0.87026	0.282223	0.157303	-0.241785	0.179063	0.215049	0.404318
Rv0400c	Rv0400c/fadE7	110.3	107.2	145.5	100.8	128.5	119.5	118.3	110.9	151.8	134	152.6	133.3	113	120.7	150.2	159.8	145.7	0.158937	0.464178	0.0355894	0.881746	0.365468	0.0354358	-0.260865	0.0668087	0.258199	0.136809
Rv0401	Rv0401/-	58.3	50.4	38.6	42.1	61	51.1	48.7	38.9	31.2	42.5	44.5	46.9	49.3	29.4	34.7	27.3	31.2	-0.144713	0.748938	-0.342714	0.366338	-0.199828	0.607365	-0.17209	0.672651	-0.327974	0.606124
Rv0402c	Rv0402c/mmpL1	47.6	56	40	60.2	45.8	51.3	53.7	58.1	48.1	52.1	46.8	56.7	55.8	60.2	49.9	35.6	36.2	0.0661647	0.829653	0.17026	0.379764	-0.267866	0.141542	0.163859	0.321999	-0.204705	0.371421
Rv0403c	Rv0403c/mmpS1	57.2	74.5	60.4	80.9	75.8	70.3	69.8	72.5	66.9	66.5	65.5	52.2	80	76.6	62.8	46.5	40.3	-0.0581247	0.916417	0.0705113	0.829448	-0.334336	0.218749	0.294879	0.326397	-0.168217	0.779683
Rv0404	Rv0404/fadD30	91.6	103.7	70.2	111.2	92.8	90.8	81.7	98.7	78.5	83.7	78.3	79.9	85.8	71.2	74.1	56.2	64.5	-0.156424	0.489915	-0.291614	0.0971724	-0.281843	0.0800495	-0.0471783	0.821677	-0.173411	0.551033
Rv0405	Rv0405/pks6	94.2	98.4	93.1	95.9	85.1	84.1	88.9	89.1	94.6	75.6	75.2	84.7	57.6	54.6	84	62.4	63.3	-0.314294	0.00268078	-0.617902	9.12282e-07	-0.260148	0.0455487	-0.474192	0.000158182	-0.0251843	0.951621
Rv0406c	Rv0406c/-	67.9	56.1	73.2	72.3	82.1	67.2	51.6	86.2	71.8	63.1	63.3	53.8	99.5	92.3	77.3	71.3	80.5	-0.139905	0.643813	0.392526	0.0422467	0.245305	0.307242	0.630056	0.000407194	0.458642	0.0329047
Rv0407	Rv0407/fgd1	178.2	205.6	230	167.9	176.9	182.8	207.6	209.8	239.6	220.8	200	186.4	237.4	233.3	230.1	228.2	231.6	-0.04495	0.88168	0.441213	0.000831735	0.187446	0.265151	0.202126	0.157003	0.317604	0.040144
Rv0408	Rv0408/pta	139.8	156.1	145.4	182.2	177.4	165.9	147.9	156.9	159.5	193.4	182.6	173.6	218.3	207.4	183.2	148.2	158.2	0.273809	0.0116884	0.305357	0.0145078	0.190824	0.112946	0.204237	0.0964387	-0.0310951	0.916633
Rv0409	Rv0409/ackA	142.8	155.3	157.9	162.1	161.1	149.6	148.7	132.2	164.2	172.2	172	154	135.3	169	166.8	138.3	141.7	0.0926679	0.648624	-0.0189862	0.932516	0.115407	0.533944	-0.131015	0.418622	-0.0234722	0.962653
Rv0410c	Rv0410c/pknG	121.6	117.9	104.9	156.2	164.4	158.6	131.9	146	135.3	153.6	151	164.6	232	230.4	151.9	135	157.1	0.388496	7.68742e-05	0.555159	5.33766e-07	0.22104	0.106849	0.556782	9.37e-08	0.0670357	0.783113
Rv0411c	Rv0411c/glnH	134.4	133.6	146.1	171.2	182.6	201.7	145.6	178.6	137	168.6	180.1	188.9	288.9	238.5	166.8	178.7	190.6	0.312496	0.0170955	0.526013	0.00033717	0.339028	0.033359	0.537505	0.00112177	0.145988	0.658172
Rv0412c	Rv0412c/-	91.3	83.6	94.4	119.5	116.1	126.4	97.5	104.4	94.8	101.9	107.7	94.2	192.5	170.7	100.4	89.5	87.3	0.134244	0.498167	0.605554	6.45777e-06	0.0264765	0.907895	0.811061	8.46e-12	0.00188034	0.993534
Rv0413	Rv0413/mutT3	120.1	107.2	146.2	131.3	166.9	152.8	133.1	136.5	145.7	131.7	169.2	126.1	178.7	141.3	143	132.1	142.3	0.145077	0.62039	0.11095	0.641795	0.125261	0.563687	0.143364	0.523811	0.0963663	0.827372
Rv0414c	Rv0414c/thiE	58.6	42.1	63.9	44.6	54.3	48.4	58.8	51.3	60	58.1	68	49.7	48.9	41	50.4	57.4	52.6	0.0559098	0.910692	-0.100671	0.761648	0.0375088	0.914028	-0.383251	0.136258	0.00233646	0.995759
Rv0415	Rv0415/thiO	57.5	57.1	56.1	62.7	64.7	64.8	60.5	51.1	52.6	49.1	57.1	61	130.5	139.1	58	62.2	61.5	-0.0760406	0.818591	1.07786	2.20856e-13	0.259193	0.181173	1.24999	2.77e-17	0.278434	0.24491
Rv0416	Rv0416/thiS	30.2	38	34.7	32.2	45.3	54.4	43.1	38.1	35.7	43.9	40.2	49.4	90	125.2	55.2	36.3	44.3	0.188502	NA	1.18408	0.000298759	0.264518	0.511671	1.15287	0.000124594	0.153593	0.844414
Rv0417	Rv0417/thiG	45	62	66.3	58.2	65.2	61.9	64.8	64.6	47.8	62.2	66.3	54.4	136.4	134.5	70.6	67	77.1	0.0489304	0.916417	1.12895	3.74488e-12	0.382676	0.0617136	1.08405	8.89e-10	0.343548	0.201978
Rv0418	Rv0418/lpqL	266.7	305	315.2	295.5	306.5	297	277.2	312.2	312.4	306.6	323.3	332	300.4	295.5	281.6	230.5	265.1	0.072705	0.692828	0.0199703	0.908019	-0.0940876	0.55728	-0.10655	0.367547	-0.163393	0.268604
Rv0419	Rv0419/lpqM	304.7	319.3	300.8	352.6	356	348.1	296.7	280.8	304.1	303	317.6	333.1	286.9	295.2	291.1	260.4	280.6	0.00126743	0.998539	-0.24324	0.0445269	0.0360707	0.836717	-0.125364	0.347379	-0.0497788	0.859346
Rv0420c	Rv0420c/-	87.6	99.3	72.9	140.4	115	117.8	104.1	92.2	89.2	78.1	77.5	68.9	106.2	81.9	71.5	46.7	52.8	-0.197479	0.549291	-0.364119	0.130785	-0.590678	0.00567124	0.286332	0.287283	-0.25678	0.565751
Rv0421c	Rv0421c/-	166.1	129.6	139.5	151.9	165.6	185.6	155.8	147.4	142.9	146.6	156.9	119.2	162.2	187	136.9	125.2	119.6	-0.0591561	0.86618	0.0857615	0.71176	-0.0969315	0.712775	0.27757	0.0887322	-0.025138	0.965939
Rv0422c	Rv0422c/thiD	263.6	257.8	236.3	287.4	298.9	308.8	261.3	243.2	267.5	251	307.7	255.9	331.9	398.5	250.1	218.1	227.5	0.0688581	0.772301	0.31607	0.029867	-0.0305503	0.892221	0.408155	0.00700325	-0.0877791	0.798617
Rv0423c	Rv0423c/thiC	453.9	441.4	439	524.6	514.5	484.9	450.4	476.8	443.4	494.8	469.6	508.5	796	781.2	464.9	420.8	426.8	0.0990688	0.413145	0.655691	1.56863e-10	0.0590577	0.660675	0.675268	2.99e-17	-0.020856	0.932501
Rv0424c	Rv0424c/-	474.5	544.2	504.3	519.7	476.2	411.3	430.5	412.4	471.2	435	414.9	471.7	471.1	505.7	513.5	354.5	366.4	-0.237096	0.156623	0.0850488	0.700375	0.0163555	0.954321	0.149539	0.410883	0.0422678	0.916633
Rv0425c	Rv0425c/ctpH	290.5	263.8	262	296.8	358.2	336.3	264.9	255.3	278.7	263.1	287	273.2	347.8	381.4	283.1	272.3	253.9	-0.0256392	0.897044	0.168724	0.232909	0.138039	0.360124	0.401837	8.63e-06	0.119016	0.437403
Rv0426c	Rv0426c/-	236	227.2	260.8	312.2	283.7	294.4	251.8	377.1	216.9	247.7	264.3	265.9	561.6	373.5	237.9	264.5	298.1	0.0564	0.847891	0.660071	0.000174037	0.0534945	0.866834	0.807527	1.11e-05	0.185316	0.608097
Rv0427c	Rv0427c/xthA	113.5	113.5	111.3	149.5	159.1	129.8	131	140.1	134.6	135.6	127.1	133.8	179	147.1	144	114.3	131	0.176921	0.356527	0.179939	0.354069	0.0569052	0.784975	0.290048	0.0560146	0.111089	0.718443
Rv0428c	Rv0428c/-	78.8	81	96.2	75.6	87.3	85.2	94.1	82.7	99	84.6	80.4	87.8	78.7	83	86.3	61.7	79.3	-0.0603567	0.856915	-0.00104436	0.996688	-0.16449	0.452299	-0.0520267	0.82515	-0.0120093	0.983435
Rv0429c	Rv0429c/def	156.5	174.5	155.5	175.6	193.8	184.6	160.7	175.9	155.7	162.9	162.3	166.1	184.8	169.7	147.9	106.4	115.1	-0.0226944	0.951462	-0.0326014	0.888607	-0.287473	0.0933529	0.10559	0.560694	-0.268475	0.206381
Rv0430	Rv0430/-	662.1	709.5	456.5	1183.4	994.3	966.3	720.1	917.1	549.5	431.6	613.6	579.2	1004.4	852.5	443.3	325.2	328.3	-0.193364	0.417776	-0.144911	0.410169	-0.820937	1.4395e-05	0.742314	2.75e-05	-0.410045	0.0712
Rv0431	Rv0431/-	389.1	397.5	299.1	394.5	424	420.1	362	363.7	317.8	318.2	311.5	329.2	370.1	394.8	285.4	197.2	204.4	-0.20693	0.231795	-0.0791441	0.660952	-0.471983	0.00233239	0.252903	0.0910012	-0.336633	0.0473774
Rv0432	Rv0432/sodC	762	747.7	786.3	723.7	648.8	642.2	700.4	820	729.4	790.4	720.3	766.7	704.5	604.7	729.2	656.1	659.5	-0.050805	0.783544	-0.00946173	0.95926	-0.0146443	0.936016	-0.215397	0.0485771	-0.0113639	0.973186
Rv0433	Rv0433/-	479.7	449.3	397.1	499.2	437.4	419.4	448.3	482.3	411.3	464.1	434.2	478.3	444.6	392.4	439.8	354.1	378.3	0.012578	0.966761	-0.0824018	0.641851	-0.0743288	0.620274	-0.133421	0.248286	-0.0884441	0.666879
Rv0434	Rv0434/-	234.4	240.4	223.3	209.2	214.1	220.6	197.7	175.8	178.6	211.3	198	225.4	199.5	179.9	169.8	153.4	137.8	-0.177084	0.292361	-0.148716	0.400183	-0.135781	0.473575	-0.150539	0.338011	-0.301524	0.0747116
Rv0435c	Rv0435c/-	155.3	153.4	170.3	156.9	183.7	183.2	172.6	174.8	172.2	175.3	165.1	150.4	161.7	168.4	156.3	156.3	152.5	0.00114675	0.998767	-0.0518542	0.778356	-0.0337343	0.855761	0.00283154	0.986151	0.0623574	0.808596
Rv0436c	Rv0436c/pssA	241.8	251.2	265.3	271.9	290.9	266.4	249.5	236.8	252	237.1	275.2	213.7	255.2	258.3	247.3	222.8	250.1	-0.0858378	0.701427	-0.0760251	0.662139	0.0828227	0.639475	0.0676173	0.663148	0.117051	0.625058
Rv0437c	Rv0437c/psd	159.1	170.3	177.1	143.3	184.7	173	167.4	185.4	157.1	146.3	175.3	186.6	166.9	170.3	169	157.5	166.8	-0.045045	0.889365	0.0408253	0.865494	0.0764749	0.70158	0.00364545	0.986151	0.113127	0.707267
Rv0438c	Rv0438c/moeA2	100.1	96.6	99.1	102.3	106.7	105.1	116.9	104.5	114.2	100.2	103.9	87.2	124.9	118	85.9	86.2	71.1	-0.0444895	0.883392	0.23673	0.135428	-0.330754	0.0357503	0.295691	0.0729943	-0.121405	0.716809
Rv0439c	Rv0439c/-	109.6	95.8	125	76.6	96.8	91.2	98.9	151.4	106.6	114.5	96.9	112.6	137.3	109.3	120	110.2	113.6	-0.0714488	0.811643	0.493418	0.00714995	0.0741992	0.775696	0.184886	0.317057	0.231123	0.357129
Rv0440	Rv0440/groEL2	1381.5	1591.4	1889.4	882.6	1357.9	1378.4	1854.9	1782.9	2432	1484.3	1931	1534.3	3656.4	3982.6	1335.9	2115.6	1772.8	-0.0147332	0.966761	1.64564	4.12087e-26	-0.0742028	0.802436	1.10927	3.54e-06	0.223	0.642319
Rv0441c	Rv0441c/-	181.4	145.9	177.7	193.7	155.1	189.5	179.7	179.1	210.3	201.7	184.5	203.2	255.2	290.7	181.5	179.3	192.2	0.159874	0.498759	0.616794	0.000399615	0.0763661	0.740365	0.465348	0.00288917	0.059917	0.876652
Rv0442c	Rv0442c/PPE10	30.9	35.3	29.1	37.9	37.1	33.5	37.6	31.2	25.7	35.1	33	24.7	38.8	35.3	34.1	28	32.5	-0.0330821	0.94095	0.0596177	0.829815	0.112911	0.674773	0.210128	0.353486	0.127541	0.771896
Rv0443	Rv0443/-	234.7	254.2	325.6	227.8	210.9	223.2	211.6	221.5	283.4	303.3	252	225	259.2	264.3	299.3	261.1	283.9	-0.083066	0.799566	0.269599	0.0951715	0.340125	0.0381437	-0.00792026	0.973493	0.236399	0.292156
Rv0444c	Rv0444c/rskA	354	410.3	409.9	431.8	504	487.7	446.4	476.5	415	420.1	473.3	408.8	326.3	305.8	409.7	367.2	404.1	0.11076	0.541541	-0.54903	2.39314e-05	-0.0555385	0.775696	-0.45994	4.3e-05	-0.00345033	0.991107
Rv0445c	Rv0445c/sigK	333.5	379	260.3	380.4	395.6	347.3	324.3	375	232.3	299.4	290	274.1	274.2	233.9	304.4	210.9	218	-0.189533	0.326385	-0.523334	0.000285707	-0.217009	0.327266	-0.186317	0.266048	-0.105063	0.748102
Rv0446c	Rv0446c/-	191.3	194.2	179.4	187.7	192.3	183.3	166.6	172.6	189.3	179.5	140.8	159.5	123.3	110	186.8	131.1	139.3	-0.260064	0.110801	-0.64652	1.0979e-05	-0.0950065	0.661893	-0.442994	0.00656673	0.064944	0.866025
Rv0447c	Rv0447c/ufaA1	50.3	59.1	34.1	52.7	42.8	50.8	54.4	45.5	41.1	37.8	38.7	48.2	31.1	35.3	32.1	30.8	37.2	-0.225325	0.447982	-0.507449	0.0156739	-0.354507	0.0880935	-0.278929	0.231173	-0.140896	0.759809
Rv0448c	Rv0448c/-	7.6	6.6	4.7	2.5	3.8	3.6	3.5	6.6	2.1	2.8	3.7	4.2	2	3.4	6.2	3.5	1.9	-0.336813	NA	-0.139134	0.851339	0.0792795	0.907227	-0.130453	0.814406	0.191626	0.860902
Rv0449c	Rv0449c/-	52.2	46.5	42.3	44.8	39.1	41.1	46.7	49.1	33.1	40.7	40.5	53.9	58	51.6	33.6	33.1	37.3	-0.122324	0.688386	0.408563	0.037101	-0.165005	0.54159	0.302967	0.107808	-0.189504	0.562199
Rv0450c	Rv0450c/mmpL4	181.8	196	143.3	197	152.8	158.9	180.4	174.4	145.8	214.3	183.4	189	338.3	347.3	190.9	184.1	215.5	0.12898	0.492324	1.02494	1.79266e-15	0.353804	0.0141515	0.789423	4.36e-12	0.151822	0.456203
Rv0451c	Rv0451c/mmpS4	220.7	239.9	165.5	246.4	203.3	183.6	196.9	200.6	138.3	222.1	232.6	288	448.1	406	221.3	215.2	231.4	0.175907	0.477224	1.01572	1.49177e-10	0.427568	0.022832	0.776115	3.76e-07	0.0122715	0.980659
Rv0452	Rv0452/-	35.6	52.4	41.6	43	47.6	41.6	46.9	32.4	41	55	55	61	93.6	98	58.3	33.6	39.5	0.301948	0.252633	1.10974	4.89638e-09	0.19734	0.520264	0.722141	0.000298542	-0.230512	0.545574
Rv0453	Rv0453/PPE11	8.7	13.4	13	11.4	10.8	15.2	14.1	15.9	17.4	17.5	15.1	21.6	17	19	13.8	8.7	16.8	0.442177	0.110066	0.51174	0.0827206	-0.142814	0.697613	0.0144517	0.971681	-0.27936	0.571248
Rv0454	Rv0454/-	6.8	3.6	3.6	1.4	3	5.1	2.4	5.4	0.8	4.8	5.2	5.1	7.7	3.2	1.8	0.7	1.2	-0.0171179	NA	0.356699	NA	-0.311238	0.539737	0.0459982	NA	-0.792882	NA
Rv0455c	Rv0455c/-	486.3	559.5	461.7	619.7	537.8	467.3	473	597.2	472.2	519.1	499.9	529.4	561.6	456.1	533.5	473.2	487	-0.00105838	0.998767	-0.0617629	0.786935	0.0772319	0.678893	-0.0233164	0.90838	0.0910674	0.779254
Rv0456A	Rv0456A/mazF1	19.8	23.2	15.6	36.3	30.6	35.3	11.8	24.5	16.2	12.9	23.3	28.1	50.8	43.6	17	10.3	13.3	0.0020944	NA	0.426835	0.276146	-0.159421	0.771569	0.989785	0.0087832	-0.341301	0.681402
Rv0456B	Rv0456B/mazE1	9	25.2	7.2	24	19.4	20.3	15.9	21.6	4.4	11.2	13.8	0.4	35.8	16.4	8.5	2.1	5.7	-0.156312	NA	0.222551	0.734771	-0.490403	0.331181	0.7586	0.123679	-0.309282	0.782204
Rv0456c	Rv0456c/echA2	27.9	32.2	31	27.2	21.1	25.7	34.9	35.7	32.8	44.9	35.6	25.7	18.9	18.4	39.8	38	49.6	0.190452	0.582753	-0.348503	0.282735	0.397282	0.0823598	-0.875843	0.000614595	0.344516	0.379486
Rv0457c	Rv0457c/-	28.8	27	40.4	37.6	46.1	48.7	38.5	50.5	39.1	44.5	49.7	42.6	85.9	68.1	42.9	43.9	53	0.426198	0.0202212	0.805097	2.16386e-06	0.246986	0.239518	0.715688	1.11e-05	0.165995	0.606036
Rv0458	Rv0458/-	141.3	106	141.9	117.2	112.6	104.5	110.2	89	122.9	115.6	126.8	90.2	49.7	50.5	134.3	155	167.3	-0.232675	0.249435	-1.10154	5.35272e-15	0.600431	0.000402593	-1.1134	1.5e-12	0.579634	0.00048153
Rv0459	Rv0459/-	116.5	92.4	108.3	68.1	86	99.8	87.5	61.5	78.3	94.6	91.1	126.2	28.2	32.8	90.1	118.5	111.2	-0.0887851	0.81473	-1.33913	1.06139e-07	0.56982	0.0149515	-1.53575	1.19e-09	0.205347	0.700878
Rv0460	Rv0460/-	439.4	472.9	465.4	415.3	546.8	540.5	505.3	492.1	486.1	385.3	443.1	464.8	454.1	470.1	425	345	367.5	-0.13406	0.546088	-0.0856152	0.721433	-0.256679	0.142808	0.10695	0.538059	-0.0316808	0.943201
Rv0461	Rv0461/-	325.1	298.4	286.7	350.8	409.7	389.6	356.2	343.5	345.4	335.3	339.3	319.1	319.7	364.8	320.2	239	298.9	0.0874218	0.664909	-0.130567	0.461559	-0.165808	0.326773	0.0402286	0.845513	-0.0753233	0.838331
Rv0462	Rv0462/lpdC	758.1	822	840.3	784.5	722.8	755.4	746.5	750.2	800.4	850.5	747.5	818.7	737	812.8	837.9	630.4	692.3	-0.0408933	0.834727	0.066942	0.667159	0.025321	0.891509	-0.0587754	0.70837	-0.0242022	0.952621
Rv0463	Rv0463/-	70.2	69.6	85.4	72.5	86.4	102.3	95.4	68.1	76.8	72.4	78.2	50.1	60.1	76.2	70.9	65.1	55	-0.122159	0.789926	-0.303863	0.354532	-0.197043	0.537224	-0.0194703	0.962973	0.0308515	0.974653
Rv0464c	Rv0464c/-	639.3	562.5	416.6	599.7	641.9	517.2	597.8	685.9	436.1	594.4	583.2	642.3	921.8	773.9	592.8	469.7	437.6	0.12124	0.587523	0.549778	7.74086e-05	-0.0738112	0.762983	0.471537	0.000117432	-0.134827	0.551233
Rv0465c	Rv0465c/-	108.9	115.2	87	130.3	135.6	117.6	123	161.4	88.1	106.8	120.5	125.8	457.8	394.4	119.3	100.4	107.7	0.129737	0.547703	1.73594	2.49596e-47	-0.0560279	0.84702	1.81465	1.97e-47	0.0378225	0.917807
Rv0466	Rv0466/-	538	629.6	589.1	618.6	590.3	623.8	576.9	532.4	566	589.9	542.4	559.9	379	408	531.8	395.3	477.7	-0.088743	0.630691	-0.597279	2.46505e-07	-0.136818	0.393514	-0.504519	0.00272087	-0.127656	0.718443
Rv0467	Rv0467/icl1	156.6	258.9	258.7	186.3	281.4	286.9	356.3	452.4	434.5	460.7	520.5	441	1866.9	1762.7	381.4	434.5	432.9	0.850888	3.17827e-05	2.80413	9.01444e-78	0.13199	0.481353	1.88398	1.74e-51	-0.0379403	0.916413
Rv0468	Rv0468/fadB2	199.1	222.9	227.7	222	237.8	241.6	251	248.1	235.7	281.4	276.3	276.5	562.6	582.7	206.9	242.2	211.1	0.306718	0.0137324	1.3029	2.63781e-31	-0.0220415	0.927773	1.01544	2.75e-16	-0.180812	0.403268
Rv0469	Rv0469/umaA	381.6	440.3	313.2	514.8	413.7	389.5	393.2	465.2	320.6	380.1	365.8	334.9	597.4	510.9	373.4	302.9	294.2	-0.0967178	0.666892	0.354468	0.0260702	-0.153929	0.415555	0.598163	3.63e-07	-0.0215741	0.962136
Rv0470A	Rv0470A/-	53	54.4	45.7	58.4	49.5	55.5	44.8	33.4	39.4	50	47.1	38.3	47.9	48.8	48.9	33.3	46.2	-0.14079	0.747421	-0.133482	0.712448	0.202677	0.5702	0.060969	0.862056	0.0247231	0.977266
Rv0470c	Rv0470c/pcaA	727.2	751.8	623	771.5	726.4	738	688.9	879	673.3	791.6	745.7	851.9	919.1	836.6	743	628.9	680.9	0.138608	0.338327	0.260803	0.0320722	-0.00454819	0.984572	0.136886	0.284165	-0.0738253	0.768091
Rv0471c	Rv0471c/-	94.2	103.7	76	103.9	102.2	111.1	88.4	111.3	86.2	100.6	92.4	110.9	126.2	113.2	97.2	77.5	92.5	0.0875209	0.811722	0.198592	0.384301	0.0289267	0.928199	0.242013	0.24338	-0.0292635	0.967935
Rv0472c	Rv0472c/-	295.2	307	290.1	396.6	346.9	351.7	283.7	326.3	299.4	287	276.6	292.4	439.3	434.7	285.5	243.9	307	-0.0974786	0.581978	0.283507	0.0422467	0.00143115	0.996229	0.600387	2.31e-06	0.108209	0.69706
Rv0473	Rv0473/-	87.8	88.7	79.6	88.6	92.8	97.8	68.5	88.4	79.8	81	77.4	73	108.7	115.7	80.9	70.8	64.9	-0.166533	0.380477	0.293492	0.0604791	-0.00187214	0.995573	0.519465	0.000112952	0.039237	0.916111
Rv0474	Rv0474/-	240.9	252.8	191.9	245.8	215.5	176.5	184.9	189.3	176.9	212.9	180	199.2	169.4	179.7	211.3	159.4	176.8	-0.228281	0.270106	-0.244979	0.260365	0.104597	0.626737	-0.171005	0.347379	0.0252555	0.965939
Rv0475	Rv0475/hbhA	395.6	398.7	461.1	418.4	527.9	501.6	400.2	382.3	413.8	354.8	489.2	380.7	470	414.4	396.9	414	426.9	-0.0675617	0.799664	-0.0966563	0.614093	0.16822	0.361961	0.103591	0.566283	0.155876	0.562199
Rv0476	Rv0476/-	663.4	610.4	586.5	780.5	781	657	534.2	425.5	486.4	513.8	493.8	499.4	495	574.1	554.7	393.4	417	-0.326895	0.0115433	-0.427977	0.00629186	0.0241016	0.929817	0.0851963	0.651546	-0.00853306	0.987883
Rv0477	Rv0477/-	432.5	409.3	335.6	434.9	445.2	437	385.2	315.9	290.3	345.5	393.7	370.5	336.8	388.3	366.2	281.6	291.8	-0.118184	0.576495	-0.241959	0.116549	0.0367191	0.878685	-0.0285234	0.88099	-0.099223	0.748102
Rv0478	Rv0478/deoC	103.1	114.9	76.5	107.5	129.5	127.1	107.2	103.2	90.3	84.8	105.7	94.4	101.9	118.7	110.4	90.6	74.4	-0.0750499	0.843916	-0.103492	0.669946	-0.00741009	0.983979	0.205168	0.352313	0.0872474	0.851948
Rv0479c	Rv0479c/-	473.7	518.1	474.5	571	477.9	493.2	497.2	713.9	550.2	618.7	510.8	609.3	828.3	689.7	553.2	468.9	532.3	0.197199	0.126553	0.578992	1.36646e-05	-0.0561253	0.804838	0.376825	0.00537895	-0.0180992	0.972501
Rv0480c	Rv0480c/-	104.4	116.7	91.3	129.5	135.8	115.2	126.6	139.2	102.1	111.3	113.4	119.6	133.6	122.3	119.7	114.3	115.5	0.0891711	0.749641	0.0395409	0.865494	0.0531659	0.823558	0.156286	0.376964	0.171105	0.517792
Rv0481c	Rv0481c/-	141.8	94.9	95.8	153.4	125.5	84.5	98.7	107.2	67.5	80	96	112.6	118.6	81.2	102.6	122.3	125.7	-0.228645	0.442265	-0.238971	0.432363	0.469129	0.0295994	0.0678388	0.810556	0.438857	0.119924
Rv0482	Rv0482/murB	93.7	98.4	95.1	99.4	96.4	83.6	103.3	85.2	54.2	78.1	91.8	75.8	57.2	69.7	80.7	83.8	101	-0.23631	0.194194	-0.506996	0.00494723	0.240687	0.376039	-0.361264	0.0537117	0.245208	0.370702
Rv0483	Rv0483/lprQ	664.9	931.1	1002.4	1002.1	1402.5	1349	985.1	1117.6	1170.3	1209	1221.2	1136	1651.1	1492	1038.9	974.5	1062.9	0.391928	0.00400368	0.350035	0.0260113	0.0323381	0.866675	0.392038	1.64e-05	-0.0692291	0.730649
Rv0484c	Rv0484c/-	74.1	67	72.1	76.2	97.5	82.1	70.5	74.3	61.9	86.4	79	71.6	78.1	65.8	60.9	69.2	68.1	0.113876	0.705558	-0.212256	0.370879	0.0707832	0.797136	-0.151575	0.491455	-0.117384	0.777031
Rv0485	Rv0485/-	390.5	430.7	438.8	415.2	492.9	540.3	414.9	431.9	492.6	452.8	495.9	461.1	1086.4	1193.4	463.5	423.5	457.3	0.120125	0.38583	1.24611	2.75372e-23	0.122892	0.418676	1.25794	4.16e-45	0.0729315	0.731619
Rv0486	Rv0486/mshA	270.1	257	310	277.5	324.3	341.2	279.8	226.8	289.1	264.5	302.5	253.5	309.7	386.5	289.5	282.4	270.8	-0.0617263	0.783544	0.173272	0.314708	0.197377	0.243635	0.333078	0.0225721	0.176916	0.455993
Rv0487	Rv0487/-	190.3	171.8	214.5	256.2	196	229	179.9	177.5	192.6	226.3	207.3	180.4	204	231.4	189	171.6	179.7	0.0579095	0.856915	-0.0302742	0.905777	0.0912626	0.639438	0.0712081	0.703825	-0.054852	0.882941
Rv0488	Rv0488/-	13.9	17.3	9.7	17.8	13.7	12.3	15.9	9.5	10.6	13.9	14	18	11.8	9.5	11.7	4.9	7.4	0.0474656	NA	-0.371963	0.430096	-0.366139	0.431674	-0.400028	0.372662	-0.628833	0.297479
Rv0489	Rv0489/gpm1	236.4	276.7	198.3	274.1	268.5	284.1	218.2	212.7	197.3	233.5	240.3	225.7	280.7	272.4	198.2	161.7	195.3	-0.0540948	0.850258	0.0317854	0.869693	-0.0585491	0.756476	0.232327	0.0704116	-0.195471	0.276444
Rv0490	Rv0490/senX3	241.9	245.4	215	274.5	302.6	279.3	259.5	232.6	229.4	230.7	242.2	229.8	313.3	309.7	248.2	212.2	223.6	-0.0339336	0.888401	0.152404	0.278503	0.0408249	0.810798	0.400149	5.28e-05	0.0993002	0.606036
Rv0491	Rv0491/regX3	295.2	284.5	316.5	316.4	290.8	308.6	272.3	247.9	294.7	314.2	328.8	312.3	260	291.2	281.2	203.7	265.5	0.0513626	0.822577	-0.115707	0.500955	-0.00754743	0.977498	-0.207561	0.146754	-0.210574	0.268604
Rv0492A	Rv0492A/-	35.7	13.3	39.9	25.2	16.7	21.5	22.9	16.6	21.3	26.6	30	18.5	17.7	21.3	20	23.1	17.1	-0.143665	NA	-0.0735547	0.90367	0.0946649	0.860259	-0.327722	0.456911	-0.166261	0.858428
Rv0492c	Rv0492c/-	51.7	42.1	60.1	40.5	45.7	47	46	42.6	53	50.3	65.6	38.2	25.5	30.3	48.1	65.9	48.8	-0.0169553	0.971894	-0.614236	0.000872827	0.314341	0.168914	-0.830202	0.000181077	0.210795	0.617806
Rv0493c	Rv0493c/-	27	25.8	22.1	23	25.7	29.3	29.8	45.3	23.6	32.3	40.2	16.7	26.1	26.4	30.2	25.4	25.3	0.219762	0.546088	0.0362357	0.924886	-0.133312	0.726156	-0.218566	0.497606	-0.0510487	0.956518
Rv0494	Rv0494/-	5.7	8.8	5.4	4.5	7.1	6.7	8.4	4.4	5.6	4.9	8.2	1.8	8.4	4.4	3.5	4.9	6.6	-0.119058	NA	0.0430777	0.947666	-0.167143	0.778417	0.134198	0.811242	-0.00811123	0.993261
Rv0495c	Rv0495c/-	297.8	285.6	328	274	356.4	334.7	291.4	299.4	357.7	333.2	353.5	312.3	379.8	347	328.1	348.6	372.1	0.0930241	0.647986	0.19975	0.234429	0.260525	0.124004	0.114216	0.484265	0.210699	0.298728
Rv0496	Rv0496/-	283.4	303.3	269.4	367.2	344.6	331.8	307.7	334	256.9	278.4	298.4	311.5	272.6	296.9	260.1	226.6	265.3	0.00932007	0.974287	-0.255603	0.0625578	-0.130164	0.439609	-0.0524198	0.710553	-0.0918231	0.694996
Rv0497	Rv0497/-	260.6	240	269.7	255.3	306.5	297.8	271.1	308.6	275.5	260.8	299.2	267.4	273.6	260	244.6	235.8	251.4	0.0637128	0.77009	-0.0736761	0.697549	-0.0960961	0.627474	-0.0557289	0.696759	-0.0351731	0.903345
Rv0498	Rv0498/-	219.2	214.7	201.2	203.8	244.1	230.9	240.1	194.9	189.3	203.9	194.9	190.7	145.1	151.3	156.5	122.9	149.7	-0.136494	0.416065	-0.570732	8.83634e-05	-0.410061	0.0103083	-0.405574	0.00335327	-0.317279	0.0555094
Rv0499	Rv0499/-	104	95.1	117.6	133.5	137.4	135.9	114.4	94.9	108.1	87.6	100.7	80.2	82.2	99.5	85	59	69.6	-0.24301	0.228052	-0.533522	0.00113679	-0.439663	0.0219797	0.00369158	0.987723	-0.202328	0.551033
Rv0500	Rv0500/proC	128.4	118.2	128.6	115	129.8	133	122.4	141.1	120	110.7	128.6	125.1	123.3	97.7	105.9	81.8	92.6	-0.08184	0.755817	-0.161331	0.434278	-0.320779	0.040289	-0.139545	0.442919	-0.23262	0.316545
Rv0500A	Rv0500A/-	852.9	821.3	845.2	1362	1045.1	1046.6	724.6	625.9	632.8	881.4	995.2	859.7	588.5	720.7	716.1	530.8	611.3	0.0811303	0.693565	-0.763909	2.28555e-06	0.0184641	0.936638	-0.465503	0.00886772	-0.410522	0.0502448
Rv0500B	Rv0500B/-	1947.3	2205.6	1915.7	2377.5	2207.2	2049.5	1745.4	1858.6	1601.1	1725.8	1580.6	1486	1364.6	1165.7	1470.9	1206	1368.2	-0.351529	0.0072518	-0.764771	5.69643e-08	-0.237877	0.10328	-0.341827	0.0200341	-0.110639	0.713313
Rv0501	Rv0501/galE2	537.8	539.5	449.4	627.9	555.2	561.7	518.3	586.2	462.2	453.3	436.6	399.4	441	419.6	445.4	340.9	378.4	-0.266962	0.0191231	-0.4016	0.000940614	-0.302302	0.0196101	-0.00750272	0.960848	-0.0136972	0.972697
Rv0502	Rv0502/-	1172.1	1126.1	880	1119.3	931.2	953.4	1077.1	1156.7	896.4	1053.6	940.5	977.9	852	832.5	970	828.8	901.3	-0.12778	0.44228	-0.218225	0.114293	-0.0892973	0.58269	-0.235635	0.0181146	0.00268659	0.99192
Rv0503c	Rv0503c/cmaA2	547.3	558.2	402	540.9	430.9	430.8	507.8	598.7	435.3	492.9	465.8	532.8	362	339.6	475.7	356.4	396.1	-0.0523879	0.849207	-0.379345	0.0108238	-0.203406	0.244147	-0.494829	6.18e-06	-0.137093	0.467535
Rv0504c	Rv0504c/-	172.6	166.4	176.4	142.5	126.2	150.8	201.7	211	189	184.1	161.1	193.3	202.2	167.9	120.1	144.9	115.6	0.00779601	0.985033	0.414491	0.0286898	-0.501678	0.0032574	0.0432763	0.853813	-0.323369	0.196076
Rv0505c	Rv0505c/serB1	220	192.9	248.2	151.4	151.4	182.2	206.2	250.6	260.9	251.2	258.5	287.7	259.8	216.2	235.9	252.5	212.8	0.210693	0.164232	0.571694	0.000148585	0.0895632	0.680296	-0.154241	0.394908	-0.0310095	0.951398
Rv0506	Rv0506/mmpS2	265.7	290.2	227.9	342.4	310.1	289.1	300.4	295.2	250.8	250.1	288.2	352	286.6	307.8	245.3	180.6	212.2	0.116778	0.646431	-0.0479388	0.827641	-0.279539	0.112946	0.0199058	0.926101	-0.31458	0.119924
Rv0507	Rv0507/mmpL2	88.9	85.4	80.4	94.4	82.2	86.9	82.5	80.7	80.1	81.6	75.9	78.5	73.9	82	90.6	69.4	64.7	-0.143762	0.333494	-0.140415	0.396548	-0.00017439	0.999929	-0.0147448	0.939407	0.0652429	0.843661
Rv0508	Rv0508/-	390.4	384.7	409.7	333.5	326.3	329.7	304.8	308.7	371.5	383.4	388.1	366.4	108.4	170	438.5	338.4	336.1	-0.0863118	0.736288	-1.15814	1.89187e-09	0.275577	0.131176	-1.36958	1.27e-14	0.0989026	0.813655
Rv0509	Rv0509/hemA	1412.8	1350.5	1539.8	1112.1	1156.2	1203.5	1274.9	1146.1	1392.4	1381.9	1430.6	1342.2	716.1	846.6	1427.6	1366.6	1268.2	-0.0877743	0.520318	-0.53022	6.51576e-06	0.206317	0.214419	-0.81298	4.66e-13	0.110058	0.626238
Rv0510	Rv0510/hemC	684.6	628.2	701.3	564.9	682	715	669.2	564.3	684.3	595.3	751.2	683.2	417.3	445.5	613.7	646.7	509.4	-0.0286319	0.914451	-0.56142	2.89594e-05	0.00771144	0.980366	-0.634403	4.82e-06	-0.0488044	0.89037
Rv0511	Rv0511/hemD	628.8	600.5	656.7	571.6	715	730	661.1	639.9	669.4	557.5	679	608.9	570.7	585.8	558	545.6	494.2	-0.0689344	0.694632	-0.185363	0.228139	-0.175179	0.219434	-0.0917729	0.470437	-0.0617742	0.798682
Rv0512	Rv0512/hemB	322.2	304.6	302.3	319.8	321.7	349.4	319.5	257.4	308.5	239.9	296.3	257.8	241.3	273.5	278.6	206.1	202.3	-0.253725	0.0441094	-0.324972	0.0179688	-0.246656	0.133524	-0.0426963	0.810556	-0.0728042	0.819931
Rv0513	Rv0513/-	352.4	312.1	341.5	335.1	355.2	379.9	350.9	192.4	292.9	243.2	269.1	237.1	204.7	250.3	262.6	227	191.1	-0.436286	0.000520695	-0.604027	5.72917e-05	-0.172178	0.517531	-0.134014	0.500407	-0.000956494	0.996838
Rv0514	Rv0514/-	323	232.9	282.8	281.9	300.1	352.8	291	180.3	278.6	227.3	252.3	203.8	185.4	202.6	184.9	173.7	152.5	-0.292125	0.172309	-0.635337	0.000472775	-0.413743	0.0564447	-0.240134	0.23682	-0.279837	0.306084
Rv0515	Rv0515/-	74.2	69.3	76.9	80.5	85.5	102.9	65.4	48.7	65.6	57	65.3	54.3	64.7	74	58.9	51.2	57.6	-0.328145	0.0449858	-0.330746	0.0709738	0.0115619	0.97235	0.219627	0.171264	0.0536634	0.884697
Rv0516c	Rv0516c/-	1981.8	2062.6	1841.1	1813.5	1767.9	1515.8	1864.7	2096.6	1943.4	2792.1	2604.3	2583.5	1221.9	1185.9	2635.4	2720.1	2832	0.391648	2.55019e-06	-0.46183	0.00018559	0.58716	8.72249e-09	-1.13129	3.99e-32	0.182077	0.202997
Rv0517	Rv0517/-	126	131.9	131.3	143.6	129.1	135.4	140.1	112.1	138.1	121	125.4	144.7	84.2	87.5	139.5	104.3	117.9	-0.044374	0.877081	-0.623346	9.70575e-06	0.00143467	0.996688	-0.577067	5.6e-05	0.0362251	0.925307
Rv0518	Rv0518/-	104	128.3	116.5	137.6	131.1	114.5	123	116.5	99.3	117	106.7	118.5	96.4	127.6	111.3	75.2	94.5	-0.0635225	0.850306	-0.151169	0.517483	-0.149219	0.516991	-0.0194879	0.939314	-0.141925	0.718406
Rv0519c	Rv0519c/-	71.4	72.6	55.6	77.7	105.8	115.5	83.7	67.1	72.3	55	79.4	81.6	167.1	134.9	53.5	41.6	52.7	0.0539814	0.903826	0.604172	0.00194789	-0.456722	0.0191685	0.988296	2.29e-05	-0.373506	0.314208
Rv0520	Rv0520/-	28.1	23.7	19.1	21.4	20.4	17.6	23.2	20.4	8	24.4	18.8	33.7	26.1	28.7	24.6	11.7	15.9	0.00116097	NA	0.417717	0.351335	0.099414	0.86574	0.128972	0.783645	-0.305198	0.707267
Rv0521	Rv0521/-	19.8	11	4.1	16.6	12.3	7.8	15.7	14.7	6.7	19.4	6.2	19.6	11.4	14.4	10.3	7.4	14.4	0.110259	NA	0.0823617	0.908585	-0.0653603	0.921177	-0.126705	0.822602	-0.221844	0.840664
Rv0522	Rv0522/gabP	75	68.3	58.9	72.7	64.5	66	61.1	60.4	63.2	70.4	59.3	65.3	80.5	101.5	69.6	47.1	61.7	-0.0874794	0.763824	0.446673	0.0116384	0.0568212	0.812117	0.466798	0.0128168	0.00570891	0.991107
Rv0523c	Rv0523c/-	121.5	122.7	112.7	111	72.9	90.9	90.1	107.7	112.4	113	99	86.8	88.6	67.7	129.7	97	112.6	-0.239865	0.3354	-0.197278	0.536988	0.228573	0.399467	-0.357137	0.130564	0.289492	0.396712
Rv0524	Rv0524/hemL	372.4	383.9	515.2	381.4	469.4	458.5	406.6	363.9	541.2	458.8	506.3	463.5	403	439.5	467.4	472.4	469.7	0.119863	0.556672	-0.0214929	0.914777	0.21676	0.263631	-0.178267	0.145051	0.12512	0.516563
Rv0525	Rv0525/-	362.4	366.9	410.9	326.7	373.8	384.5	386.6	338.5	411.3	409.6	448.2	404.3	325.3	327.3	361.5	373.4	354.2	0.104764	0.579422	-0.118159	0.494444	0.0595521	0.774997	-0.367093	0.00304861	-0.0669728	0.812077
Rv0526	Rv0526/-	309.4	281.1	336.9	233	274.7	299.5	319.4	280.9	304.1	302.5	332.1	345.4	238	277.8	278.4	273.3	231.3	0.0303852	0.922352	-0.0316598	0.896063	-0.0835801	0.658751	-0.33044	0.0177538	-0.168466	0.455993
Rv0527	Rv0527/ccdA	206.1	203.6	290.3	165.2	213.1	245.4	250.1	153.7	253.8	241.5	259.5	239.8	135.3	202.2	216.3	194	176.8	0.0369864	0.918047	-0.25894	0.273119	-0.0452244	0.897002	-0.523855	0.00839077	-0.186945	0.612467
Rv0528	Rv0528/-	216.3	179	234	176.3	222.4	230.4	212	216.7	252.9	219.7	268.1	255.7	235.2	261.1	204.4	220	177.1	0.185465	0.271375	0.266556	0.100253	-0.0530743	0.827506	9e-05	0.999433	-0.151618	0.552833
Rv0529	Rv0529/ccsA	225	241.1	256	244.2	274.3	279.5	249.9	227.2	261.4	232	279.9	237.7	245.3	258.3	254.5	213.1	202.9	0.0184106	0.952975	-0.0494966	0.794024	-0.0236657	0.909956	0.00270851	0.987723	-0.0248704	0.950757
Rv0530	Rv0530/-	270.2	274.8	281.7	278.6	392.5	358.8	282.7	282.4	303.3	324	361.6	316.7	289.8	293.7	303.5	286.6	289.4	0.234916	0.0344234	-0.201539	0.257757	0.13675	0.394841	-0.200531	0.0837139	-0.0471446	0.857146
Rv0530A	Rv0530A/-	70.7	88.2	84.1	118	118.3	105.2	60.1	62.8	79.1	80.9	82.4	74.7	115.3	167.7	101.5	63.4	69.7	-0.0393924	0.951462	0.318478	0.343172	0.274737	0.458662	0.739319	0.0123511	0.0866316	0.914617
Rv0531	Rv0531/-	183	216.4	189.9	299.9	246.9	220.2	237.4	230.2	230	240.1	249	276.6	150.6	178	248.2	172.2	192	0.297437	0.139815	-0.584769	0.00414256	-0.0743219	0.762328	-0.599612	0.000470926	-0.169983	0.589758
Rv0532	Rv0532/PE_PGRS6	16.2	11.8	16.8	12.8	13.4	15.2	13.5	21.8	20.6	12.5	17	15.8	11.2	13.7	18.3	13.8	15.9	-0.0276047	0.966761	-0.116892	0.7504	-0.0893146	0.808863	-0.251849	0.367547	0.215571	0.636854
Rv0533c	Rv0533c/fabH	160.4	172.8	166.5	143.7	169.9	143.4	154	175.5	148.9	155.5	169.1	164.4	149.7	131.1	138.3	141	135.4	-0.0679909	0.762445	-0.0882816	0.671384	-0.0741196	0.717033	-0.21558	0.126359	-0.0868954	0.761443
Rv0534c	Rv0534c/menA	85.3	71.3	86.4	89.5	95.3	87.3	95.8	82.1	74.4	70.2	105.9	82.1	50.5	40.2	61.5	65.1	81.1	0.0414777	0.928929	-0.945131	2.70471e-07	-0.14724	0.558727	-0.878789	2.45e-05	-0.160046	0.72192
Rv0535	Rv0535/pnp	48.2	39.1	46.5	34.8	29.5	42.3	42.5	41.3	39.7	46.9	37.2	35.1	35	34.5	31.5	29.6	26.9	-0.162965	0.65738	-0.00330327	0.99383	-0.337123	0.18419	-0.19938	0.462143	-0.291073	0.455474
Rv0536	Rv0536/galE3	38.8	28.7	45.4	32.6	39.9	40.6	30.4	32.5	34.6	41.9	41.6	39.8	20.9	25.5	35.5	44.3	33.4	0.0734618	0.868732	-0.634514	0.0104635	0.327488	0.208528	-0.750257	0.00411176	0.0331275	0.972697
Rv0537c	Rv0537c/-	312.7	292	320	280.8	328.5	315.8	323.6	294.4	319.2	310.7	347.1	308.2	249.1	271.1	307.8	284.9	255.3	0.0259745	0.914451	-0.212599	0.136649	-0.0231555	0.907673	-0.308867	0.00718308	-0.0467793	0.862855
Rv0538	Rv0538/-	65.2	51.4	65.8	56.1	68.5	76.3	67.5	62.2	65.4	70.1	84.7	75.5	64	70.4	58	60.2	61.5	0.27178	0.127809	0.0336539	0.900333	0.00442355	0.986982	-0.189239	0.282837	-0.206003	0.406707
Rv0539	Rv0539/-	61.5	55	63.5	54.9	72.5	76.7	71.7	62.7	63.2	60.4	69.5	40.3	43.7	51.1	37.6	52.3	48	-0.0663694	0.889365	-0.46723	0.0667497	-0.344863	0.248257	-0.27708	0.330376	-0.171233	0.758517
Rv0540	Rv0540/-	40.8	39.4	31.5	39.6	41.9	44.8	31.3	34.8	48.5	45.3	43	25.3	31.8	35.7	37.4	41.5	39.6	0.0335156	0.952975	-0.2665	0.375277	0.15425	0.654232	-0.202082	0.50397	0.145388	0.802134
Rv0541c	Rv0541c/-	129.8	116	113.8	112.7	114.7	129.8	121.3	103.7	104	97	94	105	76.9	77.3	93.8	67.6	72.3	-0.309324	0.0417462	-0.586267	8.39237e-05	-0.367093	0.0295994	-0.343635	0.0246883	-0.194431	0.407353
Rv0542c	Rv0542c/menE	211.1	185.5	148.7	196.9	242.5	224.6	212	152.3	162.5	148.6	180.7	139.2	164.5	201.7	140.1	121.4	114	-0.231307	0.216187	-0.236687	0.168386	-0.357327	0.0327893	0.212236	0.186009	-0.183907	0.455993
Rv0543c	Rv0543c/-	669	727.6	595.9	879.9	780.9	757.8	760	697.6	599.2	652.4	674.9	649.4	709.8	777.4	660.2	492.4	540.9	-0.0448216	0.88168	-0.08527	0.646543	-0.159805	0.341331	0.168119	0.209979	-0.0868593	0.745347
Rv0544c	Rv0544c/-	597.8	627.5	560.5	581.2	632.2	583.8	577.3	599.8	617.9	749.8	634.9	535.2	484.2	582.2	634.3	556.3	540.5	0.0775903	0.763824	-0.134062	0.464724	0.0659795	0.720719	-0.271145	0.0918959	-0.0213526	0.971139
Rv0545c	Rv0545c/pitA	1081.3	1064.7	1076.2	976.7	1042.1	1120	1112.8	993.3	1063.9	1022.6	1195.4	1062.5	919.2	939.4	997.8	1009	899.4	-0.0122507	0.961113	-0.140798	0.294897	-0.00110731	0.996688	-0.235579	0.0394747	-0.0286171	0.919035
Rv0546c	Rv0546c/-	179.2	206.5	198.7	236.4	238.3	211.7	218.8	225.2	219.4	215.5	235.8	201.2	198.5	215.3	217	168.6	195.2	0.123977	0.614345	-0.112699	0.607614	-0.071785	0.744058	-0.0842234	0.659684	-0.0408797	0.919462
Rv0547c	Rv0547c/-	112.6	119.8	126	108.4	138.1	126.2	136.6	118.4	131.7	124.9	138.5	112.9	131.4	151.6	121.8	106.9	91.5	0.0423913	0.895831	0.2123	0.275473	-0.149133	0.440816	0.15466	0.388136	-0.100679	0.770271
Rv0548c	Rv0548c/menB	263.8	291.8	332.7	309.3	355.2	340.3	321	326.3	311.6	314.8	337.6	258.4	343.9	315.5	330.8	286.8	309.9	0.00562611	0.987259	0.00495195	0.979627	0.0709997	0.661319	0.0992614	0.489564	0.152498	0.443889
Rv0549c	Rv0549c/vapC3	83.6	107.7	85.4	125.1	114.8	117.9	93.9	108.6	80.2	88.1	97.2	84.4	181.8	160.8	88.6	99.9	95.9	-0.0521652	0.912927	0.530192	0.0052934	0.13901	0.619605	0.869773	3.72e-06	0.206334	0.578932
Rv0550c	Rv0550c/vapB3	47.8	46.1	38	46.9	51.9	46.3	43.3	42.9	49.4	40.1	38.1	8.5	81.5	77.5	56.1	41.5	47.1	-0.312756	NA	0.682823	0.0252585	0.184154	0.62453	1.11848	0.000604617	0.629282	0.183696
Rv0551c	Rv0551c/fadD8	30.5	32.4	37.4	33.8	37.8	42.1	24.9	36.6	35.8	39.7	38.2	48.1	44.5	56.7	40.3	29.9	34	0.242262	0.302212	0.432091	0.0317453	0.209108	0.392469	0.278012	0.145051	-0.110854	0.779254
Rv0552	Rv0552/-	42.9	43.6	48.2	47	53.2	57.6	38.2	43.2	44.9	43.3	47.8	31.9	60.2	55.8	40	49	47.7	-0.126873	0.661423	0.162911	0.432363	0.234619	0.292037	0.446911	0.0233349	0.266883	0.379608
Rv0553	Rv0553/menC	22	31.2	31.6	27.9	41.6	31.6	35.2	27.9	33.8	24.1	40.9	30.6	34.1	33.6	27.2	31.9	30	0.112747	0.799545	0.0315956	0.930768	0.00454573	0.991793	0.0741585	0.813143	0.0465005	0.956314
Rv0554	Rv0554/bpoC	318.3	326.6	311.3	236.9	255.7	264.8	304.6	334.3	326.9	265.5	289.2	319.9	203.6	192.3	273.5	239.1	229.4	-0.171542	0.232335	-0.31801	0.0298338	-0.253151	0.0805625	-0.541835	2.94e-05	-0.0843891	0.771513
Rv0555	Rv0555/menD	449.4	456.7	509.9	366.8	443.1	463.7	466.2	420.9	500.9	441.2	510.3	416.7	284	306.7	460.4	475.4	433.8	-0.0830585	0.643813	-0.485675	0.00032778	0.101698	0.616678	-0.620536	1.11e-07	0.143933	0.483494
Rv0556	Rv0556/-	195.6	219.8	193.5	270	240.5	264.9	216.9	226.7	192.1	196.7	176	199.1	245.2	255.3	207.1	177	168.7	-0.125776	0.60847	-0.0169145	0.939815	-0.0735253	0.726156	0.390117	0.00681891	0.101131	0.752464
Rv0557	Rv0557/mgtA	133.6	135.6	112.7	152.7	170.3	163.5	118.2	107.1	103.7	103.1	98.1	99.7	103.2	127.2	108.2	89.1	94.6	-0.360395	0.00969208	-0.451787	0.0035937	-0.0526568	0.798093	0.190644	0.334384	0.0936318	0.814193
Rv0558	Rv0558/menH	219.3	272.4	369.9	285.8	312.3	286.6	240.7	247.9	358.9	290.6	277.9	236.1	272.7	284.9	335.8	288.4	338.8	-0.120899	0.673223	-0.051244	0.786935	0.285966	0.141283	0.0399673	0.810627	0.381746	0.00648078
Rv0559c	Rv0559c/-	491.9	547	430.9	620.3	582.7	527.7	472.3	633.3	447.7	512.8	477.2	499.1	955.2	638	512	445	445.5	-0.0162357	0.965042	0.477247	0.00745708	-0.01961	0.940669	0.652833	4.35e-05	0.0534584	0.896989
Rv0560c	Rv0560c/-	55.8	59.7	72.4	36.6	43.1	51.9	64	56.2	65	66.4	65.3	83.8	64.1	61	75.2	56.3	54	0.119621	0.727126	0.511142	0.036051	0.105872	0.689971	-0.16643	0.46001	-0.0495638	0.919664
Rv0561c	Rv0561c/-	50.3	48.3	45.8	46.8	47.8	55.4	45.3	54.8	53	48	56.5	62.7	55.9	59.5	49.7	45.2	53.3	0.139513	0.59694	0.228744	0.287069	0.0719892	0.777731	0.0639866	0.784816	-0.0158679	0.978143
Rv0562	Rv0562/grcC1	394	394.9	358.7	495.8	477.9	456.3	384.5	369.2	354.6	356.9	403.7	385.6	385.9	418.6	368.9	338.4	352	-0.0398395	0.858116	-0.212467	0.108465	0.0560113	0.72575	0.0703849	0.666396	0.030034	0.938826
Rv0563	Rv0563/htpX	242.3	271.5	225.4	356.1	396.8	370.5	257.9	288.4	254.2	261	238.1	238.5	566.4	600	299.5	223.3	262.9	-0.0346349	0.898778	0.659041	1.13656e-08	0.0887428	0.603526	1.21879	6.01e-30	0.220691	0.171135
Rv0564c	Rv0564c/gpdA1	59.6	63	47.7	59.5	56.3	58.3	49.8	60.9	56.6	60.6	56	64.2	55.8	53.4	54	60.9	59.3	0.0336299	0.933364	-0.0580574	0.826966	0.18196	0.447237	-0.125884	0.549069	0.107647	0.779254
Rv0565c	Rv0565c/-	66.8	72.2	58.4	76.9	66.4	58.2	69	89.1	66.5	81	73.1	98.3	79.3	74.9	94.2	71.4	87.3	0.274394	0.122628	0.220857	0.267526	0.283189	0.108434	-0.105361	0.588337	0.156235	0.596671
Rv0566c	Rv0566c/-	147.9	138.3	179.7	155.8	153.3	132.9	136.5	150.6	179.3	158.8	154.2	192.6	152.8	118.4	169.3	156	161.9	0.0518555	0.889365	-0.0952095	0.719865	0.173859	0.449754	-0.290413	0.187789	0.103724	0.825021
Rv0567	Rv0567/-	204.4	225.6	161.4	244.2	219.2	216.7	208.6	249.5	179.2	166.5	178.8	173.9	192.6	184.6	176	144.1	165.4	-0.209793	0.235511	-0.233744	0.118765	-0.260735	0.106384	0.116904	0.462782	0.042293	0.901268
Rv0568	Rv0568/cyp135B1	250.4	270.1	222	247.5	314.1	328.9	282.1	244.1	253	274.5	299.9	257.4	316.6	330.7	258.3	265.2	233	0.127799	0.403963	0.150586	0.391461	0.0797937	0.674776	0.210788	0.0826785	0.00473929	0.988635
Rv0569	Rv0569/-	93.3	213.7	99.9	98.3	147.5	100.9	98.2	92.2	62.8	112.3	118.3	134.8	82.8	81.3	119.4	459.2	413.4	-0.152411	0.726548	-0.430681	0.14965	1.32877	0.000776996	-0.314111	0.539177	1.2195	0.0157653
Rv0570	Rv0570/nrdZ	32.4	78	36.6	30.4	44.9	31.7	39	38.9	24.4	46.4	41.3	37.9	27.3	30.8	37.9	238.1	187.2	-0.165616	0.741335	-0.253179	0.304646	1.28234	0.00167844	-0.231047	0.676678	1.41698	0.00723941
Rv0571c	Rv0571c/-	44.9	84.5	49.3	44.1	57.5	42.2	45.4	55.4	39.6	58.3	63.2	53.1	49.7	58.5	54.7	166.6	156.5	-0.0509301	0.916261	0.202487	0.400572	1.10298	0.00436581	-0.0536699	0.921508	1.03306	0.0310184
Rv0572c	Rv0572c/-	73.5	254.7	161.5	73.8	102.4	53.5	107.8	167.3	68.1	197.8	140	144.3	72.5	86.2	105	677.2	653.2	-0.0293589	0.967532	0.0800147	0.847841	1.14021	0.00625561	-0.481146	0.354266	1.18267	0.0412017
Rv0573c	Rv0573c/pncB2	8.3	17.2	11.4	13.3	10.9	8.7	7.7	14.2	10	11.3	13	13.5	11.3	11.9	11.7	34.2	33.2	0.00130983	0.998767	0.107302	0.810248	0.955603	0.0208434	-0.0746788	0.870962	1.09076	0.00337473
Rv0574c	Rv0574c/-	34.1	58.4	31.9	24.3	29.5	17.9	28.4	15.5	16.5	19.9	21.1	26	12.1	15.3	27.2	122.2	95.5	-0.759984	0.00074159	-0.702649	0.0213162	1.25072	0.00222096	-0.345175	0.509805	1.48373	0.00304095
Rv0575c	Rv0575c/-	2.3	7.7	9.5	2.8	4.5	5.6	2.7	1.4	7.6	7.3	6.1	3.4	10.1	5.7	8	10.1	12.3	-0.0837225	NA	0.706896	0.132198	1.03904	0.00512323	0.314674	0.462143	0.778945	0.0933268
Rv0576	Rv0576/-	158.6	163.5	164.6	159.9	170	155	156.7	180.2	169.5	140.5	146.3	146.2	155.2	137.2	148.7	154.2	140.8	-0.200462	0.131928	-0.115001	0.49918	-0.0602573	0.76565	0.0143636	0.936267	0.182436	0.355287
Rv0577	Rv0577/TB27.3	271.2	231.3	317.7	233.5	267.8	271.7	247.4	190.5	268.7	212.2	266.3	258	192.9	233.3	254.6	231.9	236.9	-0.188021	0.34212	-0.237732	0.16115	0.144412	0.454081	-0.194582	0.26451	0.11945	0.71472
Rv0578c	Rv0578c/PE_PGRS7	44.2	37.9	47.2	35.4	38.4	36.7	43.1	41.4	42.8	43.1	48.2	42.1	21.4	26.5	44.4	41.7	36.5	0.00813164	0.983612	-0.575031	0.000295905	0.065218	0.728838	-0.871825	5.02e-10	0.01681	0.972697
Rv0579	Rv0579/-	97.5	89.9	94.7	114.8	106.6	91.6	85	83.9	83.8	86.6	100.5	91.3	105.8	112.9	112.8	96.9	105	-0.055149	0.873184	0.0932048	0.704252	0.422259	0.00506249	0.226046	0.18506	0.309155	0.124524
Rv0580c	Rv0580c/-	374.6	335.7	424.4	333.6	435.8	342.3	372.5	334	397.6	417.4	416	386.9	343.5	413.1	496.3	485.1	536.8	0.0645129	0.789641	0.0593805	0.80122	0.562443	3.71944e-05	-0.10611	0.496365	0.449499	0.000825464
Rv0581	Rv0581/vapB26	100.4	177.4	196.9	191.8	138.5	161.1	101.9	152.4	193.4	148.2	140.2	131.2	208.2	204.4	126.9	121	130.7	-0.168678	0.666892	0.34139	0.178889	-0.104226	0.783714	0.51419	0.0199839	-0.011807	0.988323
Rv0582	Rv0582/vapC26	133.4	105.5	136.1	164.2	155.5	162.2	130.3	125.2	145.5	134.9	133.2	108.5	154.1	180.5	127.9	98.2	95.4	-0.0131056	0.982675	0.0883134	0.728554	-0.199254	0.35333	0.375478	0.0591853	-0.108684	0.807548
Rv0583c	Rv0583c/lpqN	163.3	151.5	177.7	83.4	85.5	85	149.5	179	154.2	145.9	158	181.7	101.6	84.1	153.4	135.2	139.2	-0.0748733	0.7849	0.154308	0.506687	-0.0468119	0.849193	-0.764595	1.1e-06	-0.0220625	0.971248
Rv0584	Rv0584/-	13.1	11	10.1	14.6	11.9	12.3	10.7	12.3	10.1	8.9	7.4	9.1	9.1	8.9	9.8	6	6.5	-0.400589	0.135945	-0.471572	0.0720221	-0.413175	0.144882	0.0933037	0.778173	-0.0390815	0.970542
Rv0585c	Rv0585c/-	21	27.4	31.6	27.1	28.3	26.8	25.9	20.3	29.1	28.5	26.4	25.9	25	26.9	25.9	23.1	29.3	-0.0161548	0.973216	-0.0448432	0.86358	0.158213	0.525144	-0.060132	0.79395	0.0869369	0.835562
Rv0586	Rv0586/mce2R	140.9	150.6	125.1	210.8	213	207.5	151.3	135.1	147.1	99.4	99.8	94.9	184.7	205.3	145.7	109.6	118.8	-0.496122	0.000775877	-0.0776922	0.6922	-0.0988704	0.625683	0.95622	2.94e-10	0.466079	0.0103371
Rv0587	Rv0587/yrbE2A	140.8	149.3	138	163	200.1	198.6	175.5	172.6	176.7	133.9	107.6	115.9	182.4	201.7	156.3	125.3	148.2	-0.276102	0.0961992	0.0654869	0.76486	-0.168359	0.298708	0.663265	2.6e-05	0.390982	0.0454227
Rv0588	Rv0588/yrbE2B	133.9	125.4	111.9	116.6	120.7	135.7	122.5	125.7	133.6	94.7	96.7	106.1	135.8	137.8	115.8	99.2	90.3	-0.346842	0.0254108	0.162955	0.384299	-0.196473	0.298708	0.459854	0.00356671	0.186479	0.493144
Rv0589	Rv0589/mce2A	89.3	94.3	88.5	115.7	82.7	118.6	102.5	116.9	109	86.7	86.2	102.6	126.8	139.4	89.8	83.7	101.3	-0.0370844	0.909583	0.350232	0.0735732	-0.128345	0.501753	0.533899	0.000424681	0.153601	0.595804
Rv0590	Rv0590/mce2B	124.4	142.2	127	130.8	122.3	136.1	141.8	147.9	164.9	123.6	100.1	136.1	198.6	198.4	141.1	109.1	110.7	-0.172212	0.434313	0.628199	1.11023e-05	-0.21183	0.235581	0.720419	1.42e-06	0.1579	0.588053
Rv0590A	Rv0590A/-	53.3	67.1	38.3	58.5	38.4	67.8	32.6	54.7	36.2	20.2	17.6	41.2	38.5	59.7	29.2	14.2	32.7	-0.716786	NA	-0.109532	0.826966	-0.443396	0.292037	0.738206	0.0914364	0.127289	0.912532
Rv0591	Rv0591/mce2C	7.8	7.5	3.3	10.6	10.1	7.5	6.7	7.5	5.8	7.6	3.3	6.8	6.5	8.6	7.5	5.5	5	-0.0814827	NA	-0.251841	0.558417	-0.0274709	0.966049	0.313137	0.482569	0.163933	0.861149
Rv0592	Rv0592/mce2D	11.5	12.1	11.5	14.5	13.8	10	10.4	10.9	11.4	11.1	7.1	13.1	11	11.2	10.7	6.1	7.4	-0.190183	0.662736	-0.153438	0.705432	-0.279865	0.455861	0.111776	0.791695	-0.174973	0.826062
Rv0593	Rv0593/lprL	11	10.7	6.8	10.5	10.9	9.8	12.9	10.9	10.8	4.2	12.1	12	12.2	12	10.8	6.7	8.1	-0.0689381	NA	0.220571	0.5844	-0.295455	0.442597	0.345694	0.399639	0.0343267	0.976988
Rv0594	Rv0594/mce2F	24.5	27.2	20.7	28.4	26.6	22.6	22.4	23.4	23.4	20.3	17.5	22.1	21.9	20.7	27.2	13.7	16.4	-0.278488	0.312149	-0.241858	0.366338	-0.159868	0.617124	0.0962249	0.765974	0.0688218	0.917116
Rv0595c	Rv0595c/vapC4	34.4	36.9	39.9	49	33.2	34	41.1	49	35.6	42.9	25.1	61.1	64.5	46.5	31.2	30.8	33.9	0.0570544	0.929164	0.482868	0.158232	-0.231712	0.519521	0.378054	0.288008	-0.176744	0.816288
Rv0596c	Rv0596c/vapB4	25.4	31.9	24.3	35	19	28.4	41.4	32	37.2	25.2	35.1	26.8	36.4	44.8	26.6	24.7	20.8	0.046723	NA	0.498595	0.262363	-0.404144	0.312151	0.398887	0.315018	-0.119985	0.895239
Rv0597c	Rv0597c/-	192.1	148	179.1	154.2	178.5	199.7	162.7	151.1	172.9	166.8	159.4	174.5	167.4	203.5	151.9	105.5	109	-0.0938451	0.672007	0.0915169	0.669917	-0.288219	0.100523	0.148511	0.390494	-0.305172	0.111513
Rv0598c	Rv0598c/vapC27	209.3	200.6	205.1	225.1	221.3	228	195.4	263.1	203.8	242.9	189.5	193.8	392.8	323.1	175.9	138.5	182.4	-0.00253552	0.998188	0.680469	9.01008e-06	-0.275115	0.212621	0.732508	1.35e-05	-0.199145	0.521713
Rv0599c	Rv0599c/vapB27	157	149.5	161.1	196.9	174.9	189.2	134	142.5	136	125	119	149.3	160.9	221.7	139.6	101	127.6	-0.271393	0.337605	0.0650339	0.837575	-0.0446622	0.89972	0.54118	0.0205211	0.0657938	0.916111
Rv0600c	Rv0600c/-	4.2	7.1	5.2	0.1	1.5	1.6	5	6.6	5.4	5.1	2.8	5.1	2.4	0.9	6.7	4.1	2.4	-0.141619	NA	0.143982	NA	-0.135224	0.832492	-0.580077	0.253163	0.165982	0.892817
Rv0601c	Rv0601c/-	4.2	8	5.8	5.1	5.7	5.5	8.7	14.4	13.5	15.3	11.8	2	11.8	3.7	15.7	7.6	13.2	0.265105	NA	0.327811	0.619663	0.0513442	0.938975	-0.264065	0.628399	0.244441	0.827372
Rv0602c	Rv0602c/tcrA	9.7	8.9	13.9	12	7.9	10.6	11.2	12.4	12.8	8.2	13.2	12	8.8	5.9	9.3	7	6.8	-0.0211473	NA	-0.367769	0.465274	-0.420777	0.307861	-0.456682	0.282121	-0.291219	0.725126
Rv0603	Rv0603/-	5	1.9	7	3.8	9.5	5.8	3.3	6.9	8.9	3.7	6.8	5.9	2.9	4.4	6.6	5.2	8.2	0.0257442	NA	-0.378117	0.57281	0.102804	0.878574	-0.179762	0.757472	0.293211	0.792146
Rv0604	Rv0604/lpqO	52.1	55.7	53.8	31.1	49.8	47.5	55.7	62.4	56.3	50.2	56	46.3	34.7	43.1	47.5	54.5	43.7	-0.094721	0.775191	-0.0992794	0.778701	-0.12005	0.644496	-0.36474	0.139528	0.073453	0.895239
Rv0605	Rv0605/-	98.7	101.2	152.1	142.9	143.8	137.6	101	100.1	109.7	107.4	91.7	87.5	93.9	125.7	103.6	70.6	115	-0.287672	0.250946	-0.322044	0.111792	0.00520247	0.989415	0.177259	0.530166	0.134385	0.804748
Rv0606	Rv0606/-	114	130.7	136.3	118.3	148.1	131	130.9	150.4	117.5	144.9	111.4	154.5	165	163.3	137.5	107.8	127.6	0.0462712	0.901139	0.329279	0.0586894	0.0244776	0.924374	0.267814	0.124623	0.0172506	0.974176
Rv0607	Rv0607/-	6.4	4.1	2.2	2.6	7	9.1	10.5	6.5	9.5	5.3	10.2	13.5	11.4	6.7	4.4	4.8	5.3	0.319706	NA	0.357394	0.580331	-0.411646	0.421917	0.0103679	0.986967	-0.461196	0.616716
Rv0608	Rv0608/vapB28	319.4	369.1	422.3	467.9	388.3	398.4	378.2	486.6	540.3	407.7	415.5	384.4	499.4	441.9	395.5	378.2	427.9	0.0804918	0.789926	0.191345	0.327887	-0.0979251	0.70253	0.206554	0.24338	0.128857	0.698295
Rv0609	Rv0609/vapC28	124	148.7	184.8	194.7	176.8	194.5	153.3	181.9	210.9	182.1	170.5	175.6	178.8	183.1	191.5	138.7	161.2	0.149686	0.604774	-0.0308644	0.904986	-0.0403178	0.891427	0.0357784	0.870571	0.0308459	0.956518
Rv0609A	Rv0609A/-	66.6	91.2	52.3	112.5	82.6	119.3	85	111.9	82.9	84.3	66.8	56.6	145	101.4	55.1	55.4	60.2	-0.0148864	0.983612	0.233674	0.492832	-0.511956	0.0708992	0.712422	0.0118125	-0.1525	0.825093
Rv0610c	Rv0610c/-	102.5	84.3	66.9	99.4	102.4	98.6	89.3	99.4	77	77.6	86.8	63.9	84.5	93.3	78.7	73.4	74.9	-0.156067	0.564913	-0.138173	0.462378	-0.0942198	0.665632	0.195195	0.311502	0.113827	0.761443
Rv0611c	Rv0611c/-	244.6	314.8	197.9	415.9	358.7	347.3	318.2	216.3	196.7	254.4	261.2	285.9	336.8	316.7	253.2	197.4	197.6	0.0359404	0.933364	-0.163039	0.3808	-0.0569032	0.848237	0.28916	0.0647289	-0.153112	0.580967
Rv0612	Rv0612/-	11.6	10.1	4.1	13	13.7	12	11.5	5.6	9.3	7.5	11.9	11.7	6.2	15.3	8	4.6	3.4	0.104961	NA	-0.179195	0.758872	-0.4494	0.342216	0.0593404	0.917105	-0.598463	0.396712
Rv0613c	Rv0613c/-	273.4	276.8	331.7	245.3	351.2	335.1	305.1	303.8	353	309.5	389.7	306	271.2	268.7	322.9	351.2	339.9	0.142486	0.426977	-0.16922	0.360777	0.19538	0.288389	-0.310701	0.017331	0.157428	0.455993
Rv0614	Rv0614/-	6.2	7	5.7	10.1	7.2	4.4	10.5	7.1	6.5	10.8	4.7	7.4	5.7	4.6	4.8	4.8	3.2	0.128994	NA	-0.358763	0.502467	-0.591032	0.149559	-0.439976	0.335721	-0.545571	0.423114
Rv0615	Rv0615/-	106.4	153.4	131.2	148.1	160.2	160.1	128.7	96	107.4	120	81.3	137.7	158.4	152.1	109.4	85.9	110.7	-0.219929	0.541541	0.0175874	0.954616	-0.0162445	0.97003	0.459313	0.0724375	0.0246181	0.976239
Rv0616A	Rv0616A/vapB29	93.7	116	140.8	182.3	214.3	166.2	120.8	132	155.5	98.8	120.2	100.9	161.3	189.4	148.2	111.9	111	-0.127838	0.763824	-0.0609631	0.847841	-0.0212399	0.960022	0.654585	0.0081626	0.315511	0.451989
Rv0616c	Rv0616c/-	8.4	19.3	3.2	13.6	13	9.2	11.4	15.1	9.9	11.1	14.9	20.5	12.1	17.9	8.7	6.3	12.5	0.175507	NA	0.259001	0.690893	-0.168531	0.785907	0.0141287	0.984839	-0.388633	0.69706
Rv0617	Rv0617/vapC29	135.9	161.9	118.8	182.3	211.1	209.8	139.9	155	145	140.7	144.8	159.3	244.9	230.7	108.5	109	104.7	0.0421256	0.918047	0.262329	0.161284	-0.30517	0.143261	0.669768	1.97e-05	-0.295371	0.218489
Rv0618	Rv0618/galTa	56.5	73.7	69.6	61.7	73.3	66.8	70.3	85.4	54.8	63.4	56.8	67.6	66.6	67.4	61.5	44.1	41.4	-0.12116	0.741335	0.0191403	0.947523	-0.364012	0.140974	0.102632	0.679315	-0.192492	0.620492
Rv0619	Rv0619/galTb	10.1	5.2	5.8	7.7	7.8	6.7	13.8	15.1	5.2	6.3	3.8	6.3	4.7	9.9	7.2	3.3	6	-0.174356	NA	0.03556	0.957197	-0.634456	0.158493	0.320532	0.553853	0.103506	0.945942
Rv0620	Rv0620/galK	0.1	0.5	0	0.9	1.5	0.6	1.1	0	0.3	0.9	0.4	0	0.3	0.4	0.9	0.6	1.1	0.0632144	NA	-0.482728	NA	0.179723	0.715909	-0.0671503	NA	0.267268	NA
Rv0621	Rv0621/-	37.2	35.5	44.2	40	50.1	38	34.2	37.4	40	35	45.6	54.7	31.9	37.9	45.1	48.8	49.5	0.122358	0.763824	-0.247591	0.35193	0.463443	0.0145001	-0.317249	0.173513	0.253568	0.474961
Rv0622	Rv0622/-	10	11.5	21.2	10.8	11.5	14	9.1	12.4	10.4	17	18.5	30.5	11.1	12.9	17.4	17.9	21.8	0.368043	0.290716	0.0044761	0.99383	0.859324	0.00167844	-0.704411	0.027356	0.00238089	0.996544
Rv0623	Rv0623/vapB30	109.9	127.6	130.1	173.9	181.7	178.9	121.3	118.5	136.8	105	127.2	123.1	129.9	139.2	126.4	101.2	124.9	-0.0798071	0.856599	-0.359391	0.119221	0.0143879	0.970648	0.178414	0.526352	0.125581	0.820327
Rv0624	Rv0624/vapC30	129.4	124.3	97.1	141.9	130.7	137	114.7	114.4	92.5	107.4	119.2	113.7	106.3	90.6	101	84.4	85.2	-0.0728597	0.856984	-0.429677	0.046672	-0.119029	0.647508	-0.198834	0.374585	-0.180663	0.626238
Rv0625c	Rv0625c/-	100.5	96.6	88.3	94.5	107.8	109.8	105.3	80.1	109.4	89.4	112.4	66.6	74.3	75.7	85.1	85.6	68.9	-0.0843755	0.813978	-0.432083	0.022523	-0.170765	0.486454	-0.26639	0.284506	-0.0377551	0.962653
Rv0626	Rv0626/vapB5	323.2	364.8	318.6	444.1	469.2	507.2	328.8	312.1	376.1	263.8	310.7	227.4	461.5	476.6	342.3	235.8	294.5	-0.31443	0.0995366	0.0149604	0.94668	-0.111483	0.628888	0.757942	1.07e-05	0.227456	0.454109
Rv0627	Rv0627/vapC5	170.4	179.2	151.1	243.3	320.4	302.4	213	167.5	213.6	182.2	168.3	150.3	285	301.2	199.7	173.5	179.2	-0.0190192	0.966761	0.0489861	0.840527	0.00580789	0.984654	0.771783	7.28e-08	0.259673	0.24154
Rv0628c	Rv0628c/-	101.1	91.8	106	106.4	125.5	104.3	89.9	84.5	109.8	101	117.2	78.9	99.4	118.3	105	114.3	110.3	-0.0256427	0.946337	-0.0109635	0.962896	0.322247	0.0935395	0.114004	0.590208	0.272253	0.288274
Rv0629c	Rv0629c/recD	53.4	41.8	65	34.3	47.9	43.3	49.5	43.8	45	47.4	52.4	40.1	21.5	29.7	47.2	39	48.3	-0.199439	0.458649	-0.647622	0.0034241	0.074546	0.753281	-0.83555	9.94e-06	0.0673697	0.887982
Rv0630c	Rv0630c/recB	34.8	33.2	38.1	31.4	39	37.7	37.1	29.5	38.3	32.3	37.1	38	26.6	27.2	36.8	32.9	37.5	-0.0319174	0.929164	-0.382577	0.02932	0.141064	0.520264	-0.392487	0.0087832	0.150009	0.571248
Rv0631c	Rv0631c/recC	26.4	29.6	26.5	23.6	30.9	27.2	31.5	28.8	29.2	25.9	31.6	32.1	24.4	24.3	29.6	32.4	31.9	0.0646612	0.833069	-0.129721	0.568668	0.190918	0.342216	-0.275325	0.112294	0.226286	0.354653
Rv0632c	Rv0632c/echA3	692.9	742.5	834.9	813.5	775.9	784.3	727.4	770.5	840.9	843.6	801.4	775.2	769.2	759.9	829.3	700.2	766.1	0.0521102	0.805106	-0.0209289	0.902211	0.0896267	0.545451	-0.0831856	0.473077	0.0613929	0.776854
Rv0633c	Rv0633c/-	154.5	171.1	149.9	179.5	185.7	193	160.1	167.1	114.7	146.5	163.9	189	198.9	179.1	132.4	119.2	117	0.017472	0.966761	0.0489193	0.811243	-0.127799	0.558727	0.189536	0.225895	-0.271096	0.153582
Rv0634A	Rv0634A/-	800.7	899.9	949.9	1064.3	920.9	861.1	680.3	742.1	750.2	747.3	826.9	759.2	601.8	697	855.6	608.5	635.8	-0.208872	0.187356	-0.505547	0.000885169	0.0607315	0.802436	-0.258195	0.0883312	-0.0194753	0.971248
Rv0634B	Rv0634B/rpmG2	1312.6	1516.5	1138.1	1493.2	1345.7	1238.9	1417.3	1528.7	1200.8	1191.5	1128.7	1275.6	1293.4	1095.4	1125	899.9	976.4	-0.173812	0.342485	-0.156522	0.376814	-0.336112	0.0208384	-0.00467036	0.983526	-0.112712	0.685929
Rv0634c	Rv0634c/-	350.3	376.6	325.8	456.4	402.7	371.3	349	369.8	345	341.4	317.8	266.3	341.6	375.5	376.3	297.2	344.4	-0.198956	0.252732	-0.161587	0.335712	0.0530733	0.771569	0.197694	0.187741	0.258546	0.153582
Rv0635	Rv0635/hadA	743.9	778.9	618.2	942.5	725.9	740	735.4	849	676.1	679.9	554.2	693	691.2	594.8	677.8	445	493.3	-0.184012	0.29322	-0.286426	0.0866446	-0.359653	0.0205622	0.000479758	0.997915	-0.115167	0.718443
Rv0636	Rv0636/hadB	1063.4	1072.4	1085.5	1322.3	1152.1	1165	1100.7	1055.4	1159.4	1037.2	1031.8	1029.6	906.4	887.8	1137.3	815.8	965.4	-0.0919734	0.570838	-0.401394	0.00143808	-0.069998	0.70158	-0.203355	0.128928	0.0481438	0.874121
Rv0637	Rv0637/hadC	1067.8	1226.8	1024.1	1382.7	1218.2	1222.3	1230.5	1219.1	1088.3	1111.2	1123.4	1172.4	1056.1	1107.1	1089.5	813.9	848.4	-0.00166919	0.998188	-0.205202	0.129623	-0.241589	0.0738155	-0.0712177	0.603225	-0.167909	0.320908
Rv0638	Rv0638/secE1	1053.3	1119.1	911.7	1409	1414.9	1378.2	1140.8	1109	952.7	906.5	925.6	894.5	1004.9	912	898.5	829.3	786.3	-0.206674	0.0870708	-0.513629	3.95225e-06	-0.221122	0.0883086	0.0693068	0.585746	0.0252407	0.93126
Rv0639	Rv0639/nusG	1270.3	1277.4	1214.9	1468.7	1362.1	1393.6	1241.8	1176.2	1267.4	1148.4	1145.1	1124.1	1086.4	1091.9	1144.1	991.6	1070.9	-0.172816	0.0637439	-0.338411	0.00253413	-0.080474	0.533944	-0.0687828	0.531135	0.0486588	0.817603
Rv0640	Rv0640/rplK	1457.9	1519.4	1633.2	1516.1	1452.2	1435.5	1476.1	1808.8	1621	1371.5	1254.5	1366.7	1685.6	1244	1266.9	1185.8	1317.5	-0.241626	0.0221813	0.0232206	0.914777	-0.249969	0.05635	0.129783	0.494926	0.0613705	0.875169
Rv0641	Rv0641/rplA	1352.5	1314.5	1420.1	1708.3	1831.5	1700.8	1477.5	1384.6	1318	1027.9	981.3	1045.4	1497.3	1294.4	992.6	896.5	956.6	-0.449817	3.91159e-08	-0.291938	0.0165963	-0.426335	5.34817e-06	0.444848	2.24e-05	0.0420247	0.87472
Rv0642c	Rv0642c/mmaA4	872.2	912.2	840.6	935.7	874.8	760.1	872.4	1148	914.3	908.1	800.4	958.1	881.8	746.3	894.2	706.2	845.8	-0.0191516	0.933364	-0.0454722	0.814612	-0.139163	0.422443	-0.126707	0.397252	0.0170769	0.972526
Rv0643c	Rv0643c/mmaA3	540.3	621.2	457.5	631.2	569.7	527.3	582.9	656.2	499.6	542.4	482.9	554.9	384	351.1	579.3	415.7	472.6	-0.0710256	0.75638	-0.610513	1.4158e-06	-0.124748	0.491564	-0.510521	1.97e-05	0.0315154	0.92031
Rv0644c	Rv0644c/mmaA2	414	438.1	288	424.9	402	341.8	412.5	423.2	330.9	367.1	360.5	415.3	246.6	211.7	351.1	258.6	283.7	-0.0352287	0.917882	-0.724016	2.67486e-07	-0.259997	0.100523	-0.716927	1.41e-08	-0.208907	0.275035
Rv0645c	Rv0645c/mmaA1	159.5	144.8	125.6	153.6	115.3	123	135	131.2	132.7	154.2	135.8	156.7	145.2	136	173.6	127.8	139.1	0.0079398	0.983612	0.129536	0.558417	0.247419	0.153744	-0.0770153	0.656794	0.121626	0.661439
Rv0646c	Rv0646c/lipG	189.8	202.3	190.6	217.1	215.3	242	210.1	220	208.2	269.2	232.8	247.4	246.6	231.7	198.8	188.7	178.6	0.30956	0.0175335	0.114183	0.502439	-0.0470508	0.809857	-0.0679674	0.646852	-0.256438	0.0911879
Rv0647c	Rv0647c/-	195	218.1	212.9	237.7	272.1	261.6	214.6	239.8	218.9	235.4	255	234	267.5	253.2	216.8	190.9	189.4	0.168601	0.209245	0.0451549	0.800364	-0.0500873	0.78669	0.0990162	0.387384	-0.138137	0.371421
Rv0648	Rv0648/-	6.8	5.5	7.9	6.1	7.3	4.9	6.1	4.5	4.8	6.4	10	6.5	4.4	5.5	7.5	6.4	7.8	0.127048	0.775191	-0.240052	0.502309	0.533605	0.0541846	-0.568256	0.0417053	0.0337565	0.972697
Rv0649	Rv0649/fabD2	3.9	4.5	3.7	3.5	7.6	3.3	6.5	5.4	8.6	4.4	6	2	6.9	5.5	7.3	6.4	1.5	0.0455681	NA	0.284435	0.663141	-0.188822	0.75461	0.290684	0.593427	0.23428	0.837889
Rv0650	Rv0650/-	1.2	0	7	4.3	3.5	3	2.6	5.6	4.2	1.6	4.3	2.9	1.1	0.6	2.1	1.9	1.1	0.0117205	NA	-1.13682	0.0385383	-0.641578	0.172186	-0.796659	0.102175	-0.351218	0.752464
Rv0651	Rv0651/rplJ	326.6	354.9	343.9	359.4	369.8	370	382.4	373.2	323.1	157.5	173	193.4	213.7	207.9	190.8	161	147	-0.961282	3.25974e-15	-0.755795	9.4287e-09	-0.963656	7.23399e-15	0.275436	0.0969542	0.0856417	0.812077
Rv0652	Rv0652/rplL	971.2	938.3	1315.1	818.5	912.4	883.7	1000.3	1011.6	1106.6	642.2	607.9	654.2	584.1	537.2	653.4	671.4	654.9	-0.75404	1.06216e-09	-0.600036	1.30814e-06	-0.513556	0.000411363	-0.177346	0.213598	0.203944	0.270024
Rv0653c	Rv0653c/-	33.6	19.8	21	29.9	28.7	23.3	17.3	25.2	23.7	21.8	19.6	35.1	27.1	22.1	28.3	25.7	25.4	-0.0529039	0.933364	-0.121192	0.76486	0.354375	0.23651	0.030885	0.936807	0.267795	0.616725
Rv0654	Rv0654/-	68	62.1	75.5	52.5	68	63.9	61.6	58.8	70.4	69.1	62.9	73.3	72.5	82	76.2	90.6	76.9	-0.0502722	0.878547	0.350764	0.0584807	0.460653	0.00464226	0.179718	0.325717	0.401165	0.0310184
Rv0655	Rv0655/mkl	2335.1	2231.7	1784.2	2117.8	1806.6	1744.9	1970.5	1910.2	1612.5	1864.6	1714.1	1936.8	699.3	699.5	1820.3	1633.2	1688.3	-0.232383	0.0544756	-1.38531	2.67115e-34	0.0266194	0.878685	-1.38229	2.24e-67	0.0426794	0.832495
Rv0656c	Rv0656c/vapC6	20.1	22.2	13.8	31.5	24.9	24.5	24.4	14.6	15.6	20.9	17.3	13.8	32.3	40.6	20.7	14.1	15.8	-0.0704457	NA	0.415608	0.287607	-0.0139892	0.983547	0.86814	0.0189836	0.0532239	0.971248
Rv0657c	Rv0657c/vapB6	35.1	61.8	28.2	74.9	40.6	65.9	43.3	73.9	42.8	68.5	49.4	34.8	88.1	45.4	44.4	46.8	21.1	0.17598	NA	0.121115	0.82949	-0.273306	0.564787	0.23924	0.620159	-0.26571	0.775731
Rv0658c	Rv0658c/-	62.4	59.5	57.1	80.4	53	75.1	64.2	49.7	50	45.8	65.1	70.1	60.4	72.8	49.1	42.6	37.4	-0.0442023	0.929164	-0.030142	0.930446	-0.214076	0.426947	0.152544	0.566021	-0.304912	0.393671
Rv0659c	Rv0659c/mazF2	586.6	674.9	596.2	1112.6	1257.9	1134.7	671.7	767.2	691.1	596.5	563.7	597.8	1245.8	1150.3	530.5	561.4	568.6	-0.114377	0.54219	0.063441	0.717378	-0.222988	0.181173	1.00803	3.75e-17	0.0673944	0.827372
Rv0660c	Rv0660c/mazE2	311	465.2	516.3	492.7	645.4	577.8	393.7	377.9	660.2	427.4	398.8	384.2	642.2	616.5	440.5	488.6	486.5	-0.114285	0.732822	0.162227	0.396653	0.098026	0.754855	0.608802	0.000261433	0.359729	0.0936281
Rv0661c	Rv0661c/vapC7	8	11.8	11.9	11.7	11.6	12.9	17.2	15.4	20.4	14.3	25.9	17.9	16.6	16.1	17.2	14.3	9.5	0.436652	NA	0.385592	0.43894	-0.19222	0.697193	-0.204278	0.655661	-0.288619	0.728847
Rv0662c	Rv0662c/vapB7	17.3	21	26	18.9	28.9	38.4	27.8	24.6	24.4	28.8	31.3	27.3	31.5	57.2	22	18.1	33.7	0.24756	NA	0.551992	0.223364	0.0511883	0.932137	0.49224	0.231985	-0.0878734	0.941151
Rv0663	Rv0663/atsD	126	137.3	149.2	130.9	127.3	156.8	141.8	174	150.6	151	158.3	154.3	177	170.4	142.5	128.4	127.6	0.124088	0.427612	0.35023	0.0145459	-0.101403	0.534922	0.162309	0.153257	-0.074656	0.744925
Rv0664	Rv0664/vapB8	98.2	85	105.3	137.6	140.6	114.4	107.1	122.3	117.9	113.2	125.5	121.5	68.1	103.4	113.7	87.8	121.4	0.231911	0.44228	-0.538055	0.0492671	0.00911242	0.981948	-0.435022	0.119996	-0.0158687	0.985953
Rv0665	Rv0665/vapC8	39.5	31.5	38.2	40.4	46.8	33.8	48.6	35.9	35.8	46.3	48.5	63.5	29.2	43.4	39.3	27.7	26.4	0.333799	NA	-0.098468	0.839179	-0.229372	0.558727	-0.43951	0.199251	-0.529587	0.248112
Rv0666	Rv0666/-	26.6	28.4	12.8	36.8	24.7	37.7	22.9	14.9	16.6	27.8	31.8	51	21.3	32.4	19.9	28.6	21	0.277953	NA	-0.209507	0.73426	0.288691	0.591146	-0.288785	0.569031	-0.348855	0.709574
Rv0667	Rv0667/rpoB	1700.2	1562.7	1780.4	1628.1	1736	1812.8	1784.3	1628.6	1820	1272.1	1233.1	1244.7	1320.9	1296.9	1280.6	1145.5	1159.5	-0.456661	1.40501e-09	-0.366467	0.000594586	-0.417326	7.85309e-05	0.0615344	0.534886	0.0773041	0.617806
Rv0668	Rv0668/rpoC	1102.2	1003.1	1282.7	1101.6	1156.3	1238.8	1109.4	926	1192.4	785.4	778.7	829.7	842.9	860.4	813.3	688.1	703.1	-0.52301	3.90236e-08	-0.419562	9.65272e-05	-0.421062	0.00133105	0.0896936	0.370914	0.0222854	0.919664
Rv0669c	Rv0669c/-	96.6	124.2	102.8	111.8	114.8	108.1	114.4	139	118.4	114.1	130.2	138.1	111.2	103	122.9	93.5	86.6	0.18622	0.280433	-0.0317464	0.87026	-0.172126	0.324925	-0.244265	0.0943799	-0.188297	0.377992
Rv0670	Rv0670/end	292.1	318.9	385	376.8	364.4	380.4	339.3	362.4	438.3	376.8	352.5	326.4	580	522.5	427.4	378.7	435.3	0.0461413	0.875989	0.579131	1.12944e-06	0.234718	0.120941	0.622784	4.55e-06	0.36383	0.0250216
Rv0671	Rv0671/lpqP	159.1	145.9	113.9	187.4	148	149.1	151.9	141.7	125.6	132.9	127.5	161.3	168.3	145.4	128.6	105.1	128.9	-0.0414655	0.910692	-0.0160253	0.947506	-0.0872612	0.671305	0.166602	0.335721	-0.0579535	0.87525
Rv0672	Rv0672/fadE8	218.9	164	194.9	169.1	166.8	165	203.8	161	174.6	198.3	218.4	205.4	145.6	158	167.3	167.4	172.9	0.0630764	0.788307	-0.10659	0.498883	0.034694	0.878178	-0.445238	0.000206378	-0.145264	0.478798
Rv0673	Rv0673/echA4	129.5	103.3	103.8	81.5	90.7	108.9	103.9	91.3	111.1	104.9	127.3	118.7	86.5	94	119.6	128.1	110.5	0.0155888	0.967134	-0.0257498	0.92516	0.332636	0.0781358	-0.360747	0.0385283	0.176825	0.551033
Rv0674	Rv0674/-	92.1	68.1	104.4	59.9	67.9	66	86.5	66.1	74.3	66.5	89.9	98.8	67.5	69.2	75.2	92.8	73.8	-0.101749	0.783544	0.106364	0.696432	0.205614	0.437894	-0.277405	0.220727	0.0976248	0.838022
Rv0675	Rv0675/echA5	85.5	48.7	94.9	50.9	52.2	62.6	67.6	57.9	58.6	70.1	79.4	78.9	43	66.8	49.7	80.3	62.2	-0.0467304	0.928576	0.0221641	0.947711	0.187314	0.523824	-0.424637	0.126954	-0.0747283	0.914239
Rv0676c	Rv0676c/mmpL5	97.7	103.9	94.8	106.1	107.1	115.7	115.2	126.2	128.6	136	131.4	134	277.6	291.4	142.9	123.7	130.2	0.388426	1.54673e-05	1.38647	1.70313e-38	0.215189	0.157303	1.0706	5.77e-29	0.123519	0.495094
Rv0677c	Rv0677c/mmpS5	214.2	192.3	154.6	261.9	255.3	241.5	218.6	264.5	206	245.4	193.5	276.7	563	579.3	238.6	239.5	245.1	0.2659	0.193627	1.18333	9.4291e-21	0.192856	0.342208	1.22838	2.02e-14	0.174865	0.591851
Rv0678	Rv0678/-	19	28.2	53.3	51.7	46.2	51.9	39	47.8	47.2	53.1	56.1	45.7	158.2	124.6	53.6	54.8	82.8	0.428252	0.170987	1.46155	3.1586e-13	0.577415	0.0159359	1.31052	6.42e-08	0.393995	0.320385
Rv0679c	Rv0679c/-	272.4	229	178.2	206.9	164	175.7	215.9	297.3	202.2	240.6	213.2	269.1	190.8	153	200.7	220.8	199.8	0.0352574	0.929164	-0.0585183	0.825403	-0.0633367	0.817373	-0.465331	0.00503306	-0.0523948	0.896989
Rv0680c	Rv0680c/-	377.8	314	254.1	174.8	144.8	213.6	256.9	271	261.7	335.6	281.9	309.5	159.7	209.5	246.4	254.5	269	-0.062609	0.850278	0.0808369	0.79079	0.0866288	0.670737	-0.709898	5.9e-05	-0.115561	0.770271
Rv0681	Rv0681/-	285.2	272.2	253.6	222.9	225.4	253.7	245.3	260.9	238.1	271.9	271.4	258.6	216.9	243	214.5	208	201.6	-0.0498252	0.844692	0.00388963	0.987236	-0.124376	0.470311	-0.216806	0.181364	-0.213281	0.344913
Rv0682	Rv0682/rpsL	3382.3	3095.5	3359.2	2996.3	3060.5	3035	3274.4	3317.7	3218.4	2986.9	2816	3433.6	1963.7	1874	2890.3	2437.3	2805.3	-0.129257	0.366585	-0.624649	7.10473e-10	-0.147832	0.276123	-0.673134	2.68e-11	-0.0383513	0.884697
Rv0683	Rv0683/rpsG	2813.5	2623.7	2800.7	2525.6	2456.7	2583.6	2703.7	2905.6	2778.2	2541.8	2386.9	2653.1	1839.2	1594.2	2582.6	2232.2	2322.1	-0.157206	0.151896	-0.520756	4.19621e-06	-0.110872	0.394841	-0.554247	2.01e-09	0.0557635	0.800047
Rv0684	Rv0684/fusA1	2061.5	1948.5	2077.7	1840.2	1830.9	1917.4	2062.2	2028.9	2143.9	1890.5	1724	1943.8	1599.8	1546.2	1832.6	1629.3	1637.2	-0.167069	0.0950695	-0.21366	0.0535807	-0.167418	0.134516	-0.237754	0.00703072	0.0182189	0.947065
Rv0685	Rv0685/tuf	3342.4	3081.5	3831.7	2805	2646.2	2855.6	3253.6	3627.4	3548.8	3086.1	2722	3188.1	3275.4	2808.5	2798	2472.4	2509.6	-0.221084	0.0792591	0.161343	0.225776	-0.298136	0.00254175	0.0157246	0.918271	-0.0663426	0.786383
Rv0686	Rv0686/-	257.4	254.3	221.2	300.9	295.8	265.7	269.4	233.4	245.2	210.1	205.6	250.3	218.9	252.8	228	193.3	211.8	-0.183543	0.25457	-0.25047	0.107776	-0.11966	0.473497	0.100787	0.516744	0.0838009	0.770271
Rv0687	Rv0687/-	77.8	74.6	65	88.7	83.1	81.2	82.2	90.1	69.3	78.2	72	70.8	93	69.5	69.8	45.3	60.4	-0.0105258	0.983612	-0.0283381	0.921719	-0.326379	0.112946	0.122944	0.599701	-0.196222	0.587863
Rv0688	Rv0688/-	150.5	139.8	140.6	134.2	137.6	119.9	149.2	164.8	151.2	130	158.6	146.2	120.8	106	151.9	123.1	131.4	-0.0282892	0.929164	-0.173425	0.324751	-0.0730115	0.670415	-0.34851	0.0188687	0.0441102	0.903345
Rv0689c	Rv0689c/-	1.7	5.2	0	0	0	2.1	1.6	0	1.6	0	0	0	0	0	0	0	0	-0.0810852	NA	-0.106034	NA	-0.167538	0.462865	NA	NA	NA	NA
Rv0690c	Rv0690c/-	337.5	356.6	291.4	398.9	449.7	432	360.7	331.5	324.7	287.4	305.2	272	314.5	324.9	312.5	275.7	273.6	-0.212397	0.108605	-0.383308	0.0019092	-0.116343	0.413314	0.137654	0.225039	0.129502	0.443528
Rv0691A	Rv0691A/-	1725.6	1874	1516.6	1609.7	1421.9	1279.3	1532.2	1756.2	1333.8	1370.7	1216.8	1571.3	784.9	694.7	1272.8	1041.2	1089.8	-0.329771	0.0118752	-0.91177	1.42572e-10	-0.31092	0.0332316	-0.877741	2.58e-10	-0.137653	0.613986
Rv0691c	Rv0691c/-	341	355.4	219.5	391	365.9	358	335.4	295.2	270.4	248.3	227.3	227.3	268.8	270	232.9	210.3	199.2	-0.38022	0.0322134	-0.428361	0.0015974	-0.353523	0.0264755	0.191785	0.152397	0.0112443	0.977351
Rv0692	Rv0692/-	6224.2	6356	5958.8	5669.5	5063.7	4831.3	5385.7	5696	5319.4	5368	4688.3	5527.1	2301.4	2238.4	4965.3	4149.3	4365.8	-0.282104	0.00370059	-1.1493	3.67805e-26	-0.161479	0.146417	-1.18086	1.06e-35	-0.0668773	0.768091
Rv0693	Rv0693/pqqE	4216.5	3859.5	4167.4	3184.8	3279	3337.9	3585.7	3382.3	3835.4	3388.7	3063.5	3216.7	1199.2	1281.2	3252.6	2960.8	2900.9	-0.371093	1.6674e-06	-1.35451	1.80379e-45	-0.122705	0.348606	-1.36682	2.17e-62	0.0570578	0.772592
Rv0694	Rv0694/lldD1	960.8	804.2	905.6	708.9	705.4	796.4	804.5	719.6	808.8	715.8	646.7	700.6	467.7	486.2	599.2	525.2	461.2	-0.39872	5.58648e-05	-0.591139	2.59927e-07	-0.427745	0.000789988	-0.523147	4.04e-07	-0.234936	0.0720256
Rv0695	Rv0695/-	658.5	518.5	535.3	401	361	349.9	496.4	376.4	449.3	351.4	417.3	378.5	158.4	162.2	432.7	350.2	395.9	-0.586242	2.65808e-07	-1.1598	1.76278e-19	-0.0481662	0.840298	-1.22978	2.93e-24	0.176029	0.37166
Rv0696	Rv0696/-	432.9	391	376.8	303.7	275.1	261.7	362.8	321.7	337.8	346.4	355.7	355.6	88.9	91.4	402.6	376.2	397.5	-0.21637	0.0447599	-1.57966	1.00518e-37	0.315494	0.0237333	-1.92589	7.36e-62	0.29452	0.0402209
Rv0697	Rv0697/-	81.3	75	68.7	60.9	53.5	43.9	53.5	53.9	64.7	66.4	64.5	61.5	11.4	15.8	84	76.3	77.8	-0.242384	0.155402	-1.81461	3.30548e-17	0.559398	0.00118756	-2.11582	5.66e-38	0.438342	0.00820108
Rv0698	Rv0698/-	19.5	21.8	21.4	20.7	20.6	29	26.5	16.3	18.1	19.1	15.5	16	24.4	23.3	14.1	11.3	15.7	-0.2434	NA	0.0470276	0.922304	-0.400754	0.278364	0.421861	0.237804	-0.151299	0.853489
Rv0699	Rv0699/-	10.6	2.1	5.3	4.9	4	7.8	3.5	1.8	5.2	7.7	3.9	5.3	15.9	8.6	3.2	3.8	3.4	-0.0540604	NA	0.633404	0.298066	0.0627055	0.915022	0.592464	NA	-0.138806	NA
Rv0700	Rv0700/rpsJ	5376.8	5067.6	4596.3	5650.3	5182.4	5387.3	5270.4	4613	4463.6	3806.3	3942.4	4203.9	2786.6	2847.2	4151.6	3293.2	3255.1	-0.360554	0.000103628	-0.901996	5.46802e-19	-0.299204	0.023781	-0.4935	1.95e-05	-0.0199955	0.962653
Rv0701	Rv0701/rplC	3302.7	3152.1	3254.5	2958.2	2932.2	3351.8	3455.2	2986.8	3368.7	2466	2416.9	2714.2	1807.9	1850.5	2453.2	2217.6	2099.4	-0.385898	1.49919e-06	-0.714654	6.70858e-11	-0.404205	0.00198304	-0.463916	4.52e-05	-0.0221937	0.954744
Rv0702	Rv0702/rplD	3019	2842.7	3245.4	2617.8	2774.5	3159.2	3304.8	3125.8	3162.4	2123.1	2133.6	2213.9	1948.1	1715.9	2101.8	2178.8	2006.1	-0.520579	5.47897e-11	-0.600868	9.35395e-07	-0.468565	0.00106214	-0.236084	0.0308938	0.105415	0.583811
Rv0703	Rv0703/rplW	1597.8	1477.9	1616.1	1579.3	1560.2	1537.7	1761.4	1763.9	1736.3	1046.9	1116.5	1163.8	1163.3	944.6	1196.8	1101.3	1107.7	-0.520371	1.61535e-07	-0.530278	3.79523e-05	-0.497039	5.51368e-07	-0.0747247	0.632603	0.17843	0.366385
Rv0704	Rv0704/rplB	2384.4	2290.5	2512.1	2235.8	2096	2255.4	2418.2	2332.4	2442.2	1399.4	1267.4	1373.7	1388.4	1189.7	1571.4	1391.1	1338	-0.845023	2.17387e-24	-0.731307	5.0124e-11	-0.610184	3.61846e-09	-0.0667417	0.622612	0.22956	0.0962561
Rv0705	Rv0705/rpsS	2826.8	2663.6	2812.1	2602.3	2581.3	2686.4	2841.2	2112.7	2791	1495.3	1345.9	1533.4	1420.9	1327.4	1620.9	1380.7	1308.7	-0.936741	3.77793e-27	-0.894493	2.5313e-17	-0.706119	1.16446e-07	-0.0854296	0.557243	0.121155	0.579931
Rv0706	Rv0706/rplV	1555.5	1376.2	1643	1302.8	1609.1	1587.7	1508.6	1307.8	1502.1	797.6	876.9	861.7	809.7	688.6	835.3	872.6	763.2	-0.863257	8.54832e-23	-0.956882	1.25573e-13	-0.657217	3.4276e-06	-0.175438	0.18398	0.109982	0.626238
Rv0707	Rv0707/rpsC	1534.5	1351.7	1731.4	1430.8	1599.6	1489.4	1440	1219.5	1454.3	821.7	945.5	948.2	700.4	655.2	870.8	791.5	815.2	-0.774884	6.75371e-15	-1.1104	1.72243e-26	-0.589865	4.57473e-05	-0.410361	0.00235849	0.0125008	0.976988
Rv0708	Rv0708/rplP	1212.9	932.3	1281.2	1233.4	1258.9	1167.4	1017.5	1060.7	1132.2	687.5	740.8	681.9	679.7	583.3	779.6	744.4	748.4	-0.693481	1.90228e-08	-0.909604	1.17618e-14	-0.365205	0.00994303	-0.162258	0.210322	0.24568	0.0876595
Rv0709	Rv0709/rpmC	1678.4	1696.3	1845.7	2408.3	2117.7	1883.3	1572.8	2074.7	1744.8	1082.9	1180.5	1412.4	1355.7	1029.4	1277.7	1123.4	1322.3	-0.530207	4.75636e-06	-0.796395	1.10302e-07	-0.398683	0.00535638	-0.0369639	0.872234	0.164022	0.609935
Rv0710	Rv0710/rpsQ	1420.5	1411.2	1639.9	2023.2	1812.5	1569.3	1303.9	1582	1484.5	841.2	903.9	1059.7	1074.5	921.8	1076.4	796.9	914.6	-0.690807	2.03397e-11	-0.808826	1.82042e-09	-0.519114	5.70922e-05	0.0938606	0.577807	0.132186	0.613002
Rv0711	Rv0711/atsA	97.7	92.3	83.9	120.8	110.9	106	88.2	90.3	95.1	86.8	70.8	79.2	173.1	161.6	93.7	90.7	79	-0.237434	0.118392	0.591079	1.66481e-06	0.0659296	0.71558	1.05967	7.74e-19	0.295669	0.0638871
Rv0712	Rv0712/-	92.7	79.4	101.7	99.3	113.6	118.1	114.4	97.7	116.2	86	99	84.1	144.7	141	109.9	110.4	111.3	-0.0531309	0.88168	0.391736	0.0169817	0.128528	0.550764	0.639883	3.79e-06	0.426989	0.00746622
Rv0713	Rv0713/-	374.7	341.6	309.7	364.3	314.4	301.6	319.2	323.5	336.5	339.7	314.1	371.5	223.2	249.3	320.4	248.9	336.7	-0.0451727	0.850765	-0.430347	0.00288744	0.004408	0.986389	-0.514829	0.000741567	-0.0337787	0.942341
Rv0714	Rv0714/rplN	903.9	900	658.7	1085.6	869.4	872.1	850.8	1066.2	597.7	588.7	579.1	670.4	749	539.7	482.2	436.2	426.6	-0.440797	0.00103002	-0.508793	0.00283509	-0.738088	1.41871e-05	0.0708333	0.706708	-0.292719	0.137687
Rv0715	Rv0715/rplX	1695.3	1728.1	1502.9	1901.5	1620	1784.1	1617.2	1705.8	1464.1	1277.6	1251.6	1328.8	1094.5	1062.1	1118.1	936.3	998.3	-0.381827	5.58648e-05	-0.675888	2.17939e-08	-0.517066	4.85608e-06	-0.252396	0.015619	-0.191709	0.153719
Rv0716	Rv0716/rplE	1123	1130.9	1138.4	1145.7	1065.8	1150.9	1140.8	972.1	1154	864.6	787.9	838	616	694.3	853.3	683.5	759.4	-0.472879	2.70843e-08	-0.73452	2.63325e-10	-0.382724	0.00409713	-0.335087	0.0212851	0.0224467	0.965939
Rv0717	Rv0717/rpsN1	779.6	775.9	940.7	910.9	769.5	741.8	791.3	1609.6	878.9	571.7	604.1	840.4	965.8	519.8	633.1	611.3	676.9	-0.343656	0.0623778	-0.0921048	0.761648	-0.592505	0.00817203	0.116726	0.79864	0.0703973	0.954214
Rv0718	Rv0718/rpsH	2208.9	2126.9	2204.9	2053.9	1858.6	2005.6	2108.1	2016.9	2041.2	1408.5	1307.6	1534.8	1202.2	1059.1	1523.2	1216.9	1235.9	-0.645815	1.23519e-13	-0.765093	2.83528e-11	-0.507232	7.8676e-07	-0.321007	0.00816113	0.0458545	0.87472
Rv0719	Rv0719/rplF	1713.5	1649	1830.4	1404.9	1346.2	1445.1	1667.8	1563.6	1743.2	1107.9	1066.6	1160.4	932.3	866.7	1211.2	1056.8	1011.5	-0.662338	9.56216e-16	-0.601708	4.84187e-08	-0.471549	5.08451e-05	-0.303486	0.00393183	0.118962	0.504974
Rv0720	Rv0720/rplR	1074.2	860.3	1133.2	825.5	882.7	954.1	1033.9	865.7	1052.7	710	682.8	688.8	574.5	456.7	683.8	646.8	652.6	-0.570408	5.94685e-07	-0.742325	1.20007e-07	-0.439333	0.00241374	-0.424381	0.00332692	0.0729938	0.827372
Rv0721	Rv0721/rpsE	1356.6	1194.9	1682.5	1165.8	1299.3	1302.1	1352.8	1149.1	1494.7	910.7	934.4	948.8	740.6	698.3	904.3	874	921.7	-0.608541	1.47487e-07	-0.76563	4.0918e-12	-0.428745	0.00484706	-0.371121	0.000131075	0.0967585	0.593753
Rv0722	Rv0722/rpmD	1111.3	916.5	1193	650.4	756.4	886.3	996.6	904.3	1076.4	778.4	732.6	671.2	587.6	557.7	699.8	646.1	581.9	-0.559938	1.596e-05	-0.378914	0.0348057	-0.489424	0.00163083	-0.350964	0.0105105	-0.0427283	0.897988
Rv0723	Rv0723/rplO	1692.1	1606.1	1947.1	1508.3	1239	1501.4	1623.7	1499.5	1842.8	1158.1	1133.4	1007.9	1056.7	1127.2	1198.9	1126.5	1064.6	-0.677055	3.93343e-12	-0.341092	0.0148034	-0.418004	0.0023512	-0.0182687	0.909215	0.176349	0.311995
Rv0724	Rv0724/sppA	423.5	407.9	409.5	493.5	592.5	573.8	457	416.5	428.2	450.2	513.5	430.9	624.9	667	464.7	474	478.5	0.129105	0.31778	0.248751	0.060863	0.242954	0.0498876	0.461714	8.41e-06	0.165606	0.29532
Rv0724A	Rv0724A/-	37.2	28.1	23.9	44.9	28.3	35.3	30.9	17.9	19.7	23.6	20.3	40.8	32.6	28.5	41.6	21.8	11.9	-0.12032	NA	-0.195528	0.680062	0.174949	0.734315	0.15615	0.740774	0.0227987	0.98652
Rv0725c	Rv0725c/-	33.2	31.3	22	38.7	30	31.5	29.6	22.4	18.6	24.3	30.6	33	51.1	58	28.5	18.5	15.8	-0.0300731	0.963786	0.701711	0.00191245	-0.0576328	0.892739	0.858179	0.000205819	-0.30695	0.467535
Rv0726c	Rv0726c/-	113.9	112.6	107	106	93.5	95.2	102.4	119.3	94.5	123.1	107.7	134.3	216.1	176.8	100	84.7	86.5	0.0711394	0.783544	1.00404	3.9339e-12	-0.0927257	0.656124	0.681338	1.02e-06	-0.267789	0.193466
Rv0727c	Rv0727c/fucA	10.7	18.2	14	14.1	20.2	11.9	16.8	17.6	8.1	12.1	16.4	32.1	15.7	7.7	17.9	10.3	12.2	0.222934	NA	-0.316512	0.521619	0.0317149	0.963586	-0.552616	0.173408	-0.301642	0.7079
Rv0728c	Rv0728c/serA2	16.1	22.1	19.1	17.2	19.1	12.6	18.7	18.2	10.8	18.9	29.1	16.7	15.1	18.6	15.5	14	16	0.132395	0.783544	0.0643606	0.889785	0.0571886	0.902594	-0.357623	0.260863	-0.374097	0.423695
Rv0729	Rv0729/xylB	22.3	19.9	28.7	23.2	32.8	34.8	28.8	26.6	30	34.4	33.4	27.7	23.9	23	21.6	30.9	23.8	0.339397	0.181171	-0.3239	0.245828	-0.0198395	0.967305	-0.421282	0.126359	-0.160867	0.778327
Rv0730	Rv0730/-	248.1	225.6	303	213.6	197.7	218.7	205.1	229.9	246.4	301.1	249.2	264.4	225.9	243.7	254.9	240.5	247.1	0.0276421	0.933638	0.186681	0.257888	0.241208	0.0993554	-0.21071	0.122996	0.00840251	0.983435
Rv0731c	Rv0731c/-	32.7	31.9	46.6	34.2	37.1	37	39	46.7	36	35.8	52.4	46.4	48.3	30.5	39	35	34.7	0.188546	0.580214	0.136695	0.680062	-0.0300087	0.932104	-0.181478	0.517072	-0.151872	0.770897
Rv0732	Rv0732/secY	705	819.7	638.3	922.7	717.1	720.2	665.4	728.5	579	711.7	665.6	744.1	659.8	599.8	599.7	466.3	537.5	-0.064529	0.748938	-0.287749	0.0598293	-0.176286	0.243635	-0.167883	0.159889	-0.260488	0.0440653
Rv0733	Rv0733/adk	606.9	609.5	627.9	639.1	660.5	648.3	568.5	712.1	620.4	648.4	616.7	683	645.4	569.6	565.3	484.1	540.4	0.0331717	0.890124	-0.067653	0.690731	-0.132162	0.431187	-0.0953211	0.48579	-0.14528	0.444044
Rv0734	Rv0734/mapA	615.8	601.7	597.5	644.4	721.7	767.1	541.9	489.4	529	642.9	721.4	607.5	507.7	561.3	528.3	420.8	488	0.0829349	0.60588	-0.376973	0.00441709	-0.00226693	0.993481	-0.296875	0.0498674	-0.313088	0.0758245
Rv0735	Rv0735/sigL	63.2	58.7	38.1	59	70.8	55.3	0	0.1	0.9	30.5	61.2	56.5	54.2	39.1	0.1	0.7	0.1	-0.125708	0.792515	-0.362392	0.207628	-0.000518833	0.999518	-0.100662	0.797529	-4.00788	6.77e-32
Rv0736	Rv0736/rslA	42.3	33.8	39	30.7	28.8	40.8	7358.5	6199.5	7534.9	41.1	39.3	25.6	28.1	35.8	7546.5	7904.3	7335.1	-0.0988936	0.837882	-0.0319197	0.937565	0.229798	0.141282	-0.17509	0.41617	7.6723	0
Rv0737	Rv0737/-	30.7	28.3	24.2	27.2	35.7	32.6	626.5	505.4	512.3	38.2	34.6	40.4	35.6	33.5	463.1	415.5	384.2	0.299706	0.388561	0.130757	0.753813	-0.253444	0.108827	-0.0979685	0.733544	3.51876	2.84e-97
Rv0738	Rv0738/-	140.5	153.2	140.4	107.3	159.4	138.2	238.3	175	213.1	154.8	194.1	142.8	92.8	119.8	228.5	210.7	210.8	0.149332	0.530123	-0.300367	0.216593	0.162359	0.504021	-0.612015	0.000346061	0.516106	0.00450471
Rv0739	Rv0739/-	17.8	19.2	12.1	21.6	17.4	14.3	28.1	23.8	18.3	13.8	16.8	16.3	14.1	7.9	13.5	12.4	13	-0.0774406	NA	-0.589774	0.135441	-0.635002	0.0295608	-0.411506	0.293609	-0.100962	0.914407
Rv0740	Rv0740/-	210.8	185.1	168.4	234.2	214.7	183.5	218	203.9	183.7	227	214.5	258.6	164.4	176.7	216.8	178.5	194.7	0.239908	0.183097	-0.266911	0.162223	0.0778938	0.712775	-0.426006	0.00473624	-0.0912932	0.7804
Rv0741	Rv0741/-	572.5	488.6	484.9	564.9	455.4	426.4	465.1	518.2	467.1	399.7	389.9	412.2	464.9	327.3	394.5	334.4	327.7	-0.383196	0.00613938	-0.251404	0.244701	-0.326417	0.0172579	-0.0225231	0.923518	-0.0410115	0.93126
Rv0742	Rv0742/PE_PGRS8	35.5	32.9	38.7	25	24.9	32.9	29.6	33.1	35.8	28.7	37.6	55.5	22.1	18.4	22	26.3	21.7	0.0582817	0.922484	-0.385089	0.324208	-0.322423	0.341432	-0.831412	0.00882362	-0.523199	0.249021
Rv0743c	Rv0743c/-	85.2	63.2	77.1	89.8	65.9	60.8	60.7	65.9	59	50.5	62.5	64.3	48.6	71.6	68.1	52.5	56.9	-0.351501	0.159988	-0.216489	0.494762	0.0527123	0.865071	0.0447475	0.891646	0.147108	0.783113
Rv0744c	Rv0744c/-	89.9	84.8	90.9	103.4	75.4	75.7	71.9	61.3	85.7	58.2	65.6	87.2	58.3	73.9	71.8	53.7	75.7	-0.355389	0.149784	-0.307889	0.266656	-0.0159957	0.97037	-0.045742	0.889747	0.0964957	0.870143
Rv0745	Rv0745/-	1.3	0.6	0.7	0.5	1.1	0.2	0.6	0.1	1.6	1.3	0.7	3.4	0.1	1.1	0	0	0.6	0.0435912	NA	0.069153	NA	-0.167079	0.668972	-0.200524	NA	-0.387436	NA
Rv0746	Rv0746/PE_PGRS9	13.9	15.6	17	11.6	16.3	14.4	16.8	20.7	22.3	16.5	24.7	15	9.1	16.2	19.9	17.1	18.1	0.221787	0.45823	-0.113535	0.766687	-0.00120521	0.997476	-0.525366	0.0485771	0.0894666	0.887982
Rv0747	Rv0747/PE_PGRS10	6.9	5.5	9.7	6.2	10.1	8.3	10.1	10.7	8.9	9.5	14.1	10.9	9.6	11.5	10.7	12.6	13.1	0.464731	0.0972273	0.368377	0.263042	0.391447	0.150703	-0.114548	0.705526	0.212641	0.650979
Rv0748	Rv0748/vapB31	152.8	189.5	165.3	157.8	135.3	113.5	168.7	227.4	174.9	136.6	132	197.6	274.2	192.1	168.4	132.9	130.9	-0.176505	0.574402	0.765561	0.000982061	-0.259239	0.32374	0.544947	0.0602568	0.0490447	0.962136
Rv0749	Rv0749/vapC31	64.4	70	37.2	43.4	54.2	41.4	65.1	72.9	61.5	47.4	48.9	68.4	79.8	93.7	45.4	43.7	43.2	-0.0998139	0.847796	0.883989	0.000399615	-0.421734	0.0978797	0.648152	0.0148854	-0.115537	0.860902
Rv0749A	Rv0749A/-	47	33.7	15.3	60.6	43.4	65.1	48.8	35.8	16	33.2	26.7	34.7	63.8	56.6	27.3	31.3	17.7	-0.0441708	NA	0.103835	0.851339	-0.157782	0.789039	0.692104	0.121176	-0.0959477	0.944485
Rv0750	Rv0750/-	110.5	178	128.7	226.9	231.1	189.7	153.6	169.6	127.5	136	124.5	158.7	182.2	210.3	155.9	140.6	115	-0.0336488	0.951271	-0.101344	0.721433	0.0016219	0.996787	0.492002	0.0179461	0.1381	0.764304
Rv0751c	Rv0751c/mmsB	138.1	151.5	129.1	124.8	158.9	159.8	182.9	194.3	147	124.8	161.7	123.7	128.9	137.2	164.5	157.4	160.6	-0.0521182	0.878036	-0.119924	0.574147	0.00823467	0.976976	-0.0510809	0.789385	0.359401	0.0378379
Rv0752c	Rv0752c/fadE9	80.7	80.8	90.2	68.2	88.8	86.9	110.9	97.7	115.4	81.8	92.4	87	100.7	110.7	103	106	112.1	0.0113943	0.978034	0.396075	0.0293041	0.103948	0.622115	0.272197	0.115214	0.43506	0.015666
Rv0753c	Rv0753c/mmsA	97.5	89.7	91.4	77	84.8	88.1	124.9	124.4	115.2	105.3	111.7	90.3	117.8	117.5	111.6	130.3	130.4	0.111056	0.587523	0.515841	0.000306895	0.156574	0.404091	0.179403	0.285796	0.407164	0.0138132
Rv0754	Rv0754/PE_PGRS11	5.9	7	8.2	8.3	7.5	7.3	10.1	10.8	9.6	9.2	9.8	12.5	14.1	12.3	11	9.4	12	0.375199	0.239955	0.736558	0.0125805	0.181272	0.55728	0.33405	0.247348	0.197001	0.728847
Rv0755A	Rv0755A/-	167.3	170.9	64.8	173.4	146.5	109.1	108.4	101.3	66.4	89.7	91.5	103.2	108.5	91.2	104	76.3	68	-0.395455	0.240646	-0.457653	0.146201	-0.0265192	0.96027	0.086896	0.803432	-0.0323011	0.972697
Rv0755c	Rv0755c/PPE12	50.1	53.4	48.6	53.8	41.7	47.1	48.1	73.5	49.4	52.6	51.1	67.9	62.1	53.2	59.9	52.6	46.7	0.104194	0.743777	0.295887	0.126939	0.0233394	0.944119	0.0268628	0.911259	0.054177	0.904696
Rv0756c	Rv0756c/-	114.4	116.6	117.9	116	139.3	127.7	102.4	115.5	104.4	115.8	133.7	128.7	116	107.8	143.4	126.4	124.1	0.0678614	0.820616	-0.157809	0.443349	0.39653	0.0191845	-0.16648	0.343421	0.201412	0.403151
Rv0757	Rv0757/phoP	245.1	264.4	226.2	222	199.8	206.1	217.4	236.2	261.2	277.6	265.1	265.5	260.8	248.1	224.7	206.3	232.3	0.0963184	0.616031	0.304043	0.0404083	0.0121169	0.963586	-0.0875532	0.534871	-0.141594	0.476568
Rv0758	Rv0758/phoR	160.9	157.5	163.6	149.5	130.8	140.4	168.1	161.5	156	166.6	161.8	156.2	175	189.9	141.2	157.8	154.3	-0.0273268	0.916417	0.40157	0.00375951	0.0285899	0.900364	0.167221	0.245696	0.0507983	0.873695
Rv0759c	Rv0759c/-	689.9	748.9	724.3	568.2	498.7	558.8	783	884.4	753.2	835.8	698.6	893.3	641.1	551.9	704.3	693.4	654.8	0.112608	0.556672	0.161794	0.35193	-0.107902	0.529922	-0.427125	0.00254995	-0.0863238	0.7804
Rv0760c	Rv0760c/-	664.9	666.9	838.8	568.5	591.1	562.2	728.3	758	894.7	791.9	764.8	807.7	461	489.2	807.2	713.2	776.9	0.0768045	0.730745	-0.240055	0.0888612	0.0649013	0.75786	-0.720219	2.99e-13	0.10286	0.584552
Rv0761c	Rv0761c/adhB	1119.2	1089.2	1419.1	797.9	911.4	941.9	1066.2	1124.5	1292.1	1225.7	1159.8	1155.9	602	589.9	1110.7	1108.1	1124.9	-0.0722152	0.732729	-0.532792	6.01603e-06	0.0631795	0.746501	-0.97577	5.79e-22	0.0624239	0.800174
Rv0762c	Rv0762c/-	46.5	48.9	40.9	66	57.8	73.3	61.9	63.1	51	55.9	58.6	55.9	63.3	69.9	56.6	48.9	51.5	0.238736	0.420165	0.0419151	0.902211	-0.0361718	0.916326	0.215618	0.383854	0.0236151	0.973186
Rv0763c	Rv0763c/-	32.1	27.7	39.4	59.2	44.3	51.8	51.3	31.3	28.3	40.9	41	44.3	63.3	81.9	51.4	36.9	38.7	0.171711	NA	0.466968	0.214309	0.232969	0.600438	0.699497	0.0415253	0.136942	0.873183
Rv0764c	Rv0764c/cyp51	59.8	59.3	65.5	83.5	71.8	64.9	72.8	78.3	78.7	77.4	70.9	80	73.4	68	81.1	75.5	91.5	0.241667	0.164232	-0.0267579	0.918257	0.225857	0.167495	-0.101013	0.576308	0.266125	0.189362
Rv0765c	Rv0765c/-	48.4	42.6	43.7	46	53.5	52.4	34.1	45.2	44.1	47.4	56	43.3	58.6	48.5	42.1	46.8	45.7	0.0884987	0.81473	0.100583	0.735055	0.240766	0.347083	0.0993875	0.700106	0.00738607	0.989444
Rv0766c	Rv0766c/cyp123	33	27.4	27.8	33.9	40	39.9	28.7	24.7	29.9	36.2	37.3	33	45.7	37.6	31	30.9	31.9	0.206812	0.453877	0.152769	0.564173	0.265674	0.285341	0.203475	0.374335	-0.0456009	0.940011
Rv0767c	Rv0767c/-	23.2	40.5	25.3	29.4	26.9	32	26.9	20.8	27.7	35.6	37.8	18.8	42.8	41.2	46.2	36.5	26.6	0.0682469	0.909553	0.505871	0.0733896	0.578431	0.0251857	0.338761	0.277105	0.289999	0.573872
Rv0768	Rv0768/aldA	32.5	34.8	44.4	37.2	38.2	33.5	34.9	38.3	36.9	42.4	37	37.4	48.1	36.4	36.4	39.8	43.4	0.0245717	0.962077	0.234579	0.318185	0.236847	0.270092	0.102875	0.6908	0.17361	0.685187
Rv0769	Rv0769/-	46	48.8	43.1	43.9	48.8	34.7	42.1	38.8	43.3	48	58.9	39.3	45.5	53.4	60.8	59.5	56	0.0634756	0.892471	0.238888	0.407952	0.589241	0.00189982	-0.00638509	0.985643	0.370863	0.200177
Rv0770	Rv0770/-	30	25.3	33	29.3	32.9	35	31.6	34	39.5	31.1	43.6	46.1	32.4	39.2	39.3	40.4	29.6	0.323222	0.235511	0.16505	0.596006	0.17239	0.541549	-0.135738	0.635579	0.0284793	0.972697
Rv0771	Rv0771/-	34	42.7	37.1	28.8	42	37.6	38.8	42.2	39.6	49.2	55.9	55.3	39.3	57.5	36	30.3	35.5	0.365158	0.204521	0.406539	0.245233	-0.111127	0.76565	-0.126967	0.691725	-0.473737	0.197667
Rv0772	Rv0772/purD	76.6	82.5	64.9	82	91.2	87.2	84.4	71.8	78	67.6	64.6	60.7	68	71.2	73.4	49.3	57.2	-0.223292	0.271375	-0.281761	0.103263	-0.263953	0.153641	0.0996877	0.610449	0.0226238	0.971248
Rv0773c	Rv0773c/ggtA	175.9	177.5	163.6	177.2	165.5	181	188.5	171.4	177.3	201	178.2	156.8	144.9	155.7	178.6	139.5	134.2	0.0229456	0.933364	-0.18374	0.219368	-0.131344	0.403229	-0.253952	0.0903365	-0.113012	0.698091
Rv0774c	Rv0774c/-	290.7	315	317.2	244	264.4	262.9	303.4	289.8	297.4	296.6	308.2	276	243.5	272.2	276.5	271.3	242.4	-0.095805	0.580214	0.0341889	0.860128	-0.0481894	0.791092	-0.190383	0.170695	-0.0152161	0.972697
Rv0775	Rv0775/-	90.9	79.6	64.9	84.7	84.6	77	71.8	79.5	60	58	63.1	71.9	71.7	69.1	73.3	61.4	52	-0.299591	0.237458	-0.187736	0.434321	-0.0470947	0.883961	0.137122	0.575401	0.107676	0.820327
Rv0776c	Rv0776c/-	13.2	11.1	16.6	20.6	27.2	31.1	21.3	14.8	22.7	23.3	26.3	25.4	41.4	51	13.7	21.8	15.9	0.59617	0.0342791	0.785731	0.00333412	-0.0655114	0.894936	0.805027	0.00300972	-0.343961	0.483011
Rv0777	Rv0777/purB	144.3	155.1	163.1	189.8	170.6	181.5	161.9	139.7	149.8	140.7	143.5	126.1	171.9	174.8	153.9	129.2	152.5	-0.193259	0.23539	-0.0302935	0.876721	0.063673	0.724168	0.323918	0.0268311	0.215772	0.308578
Rv0778	Rv0778/cyp126	149.1	150.4	128.5	189.3	170.5	186.8	157.7	157.2	131.9	161.6	168.3	146.6	206	194.5	157.4	127.6	142	0.119658	0.512223	0.160705	0.301069	0.0531816	0.784547	0.314886	0.0168048	-0.02636	0.950036
Rv0779c	Rv0779c/-	16.8	16	19.2	8.5	15.6	12.6	13	15.1	13.1	17.1	14.8	10.6	5.6	16	13.4	11.9	14.2	-0.201313	NA	-0.116453	0.851447	0.055554	0.916326	-0.306296	0.502155	0.0141118	0.989444
Rv0780	Rv0780/purC	91.9	83.2	79.6	91.2	93.2	85.2	104.8	101.7	70.9	76.5	76.2	118.3	83.2	74.4	86.8	65.6	67.2	0.0145534	0.97811	-0.159535	0.445564	-0.20436	0.366598	-0.159444	0.484265	-0.124188	0.770271
Rv0781	Rv0781/ptrBa	134.9	154.9	163.2	185.4	180.1	173.9	153.4	170.5	164.9	186.7	170	161.7	216.3	173	158.8	134	133.5	0.152904	0.458661	0.136834	0.4799	-0.0744112	0.712775	0.15317	0.378083	-0.143956	0.613986
Rv0782	Rv0782/ptrBb	41.1	43.9	37.9	57.4	52.4	48.9	47.8	48.5	38.8	47.6	43.5	42.1	58.6	49.9	47.4	30	30.8	0.0775027	0.802948	0.061237	0.80226	-0.196757	0.41328	0.265701	0.186549	-0.169768	0.629909
Rv0783c	Rv0783c/emrB	109.8	110.5	98.6	126	130.7	124.5	102.8	121.6	127.9	126.7	123.1	142.6	146	126.6	116.3	101.3	92.5	0.23906	0.088074	0.126487	0.44239	-0.0622193	0.764613	0.0617016	0.700764	-0.18492	0.348317
Rv0784	Rv0784/-	41.2	55.9	44.8	64.2	55.9	70.3	53.6	31.9	53.3	37.7	58.4	54.2	73.6	83.3	39.4	27.9	30.4	0.0284889	0.964525	0.324092	0.162223	-0.375547	0.179678	0.617751	0.00627495	-0.448295	0.153582
Rv0785	Rv0785/-	65.6	77.4	74.8	73.3	75.1	75.2	78.3	71	84	74	81.2	80.1	75	74.4	65.6	59.1	61.2	0.066948	0.806288	0.0303822	0.888746	-0.204919	0.203882	-0.0705588	0.654181	-0.190672	0.328246
Rv0786c	Rv0786c/-	107.6	91.6	92.6	117.5	119	114.7	73.7	112.3	90	125.2	103.5	124.1	156.6	126	121.6	94.8	108.8	0.193319	0.480229	0.288654	0.20438	0.345852	0.129211	0.258847	0.235262	0.0308423	0.967935
Rv0787	Rv0787/-	27.3	24.2	23.2	26.5	26.7	27.6	30.7	19.4	27.6	18.6	24.8	25.3	22	18.5	20.4	16.1	21.7	-0.148453	0.712989	-0.363185	0.221438	-0.296054	0.342462	-0.152266	0.640615	-0.0821842	0.904833
Rv0787A	Rv0787A/-	182.1	187.3	202.3	279.9	304.7	314.6	270.1	260.2	219.9	196.7	198.4	188.8	224	243.5	145.6	177.3	187.3	-0.00348171	0.997571	-0.320634	0.107428	-0.394516	0.0933529	0.246321	0.262475	-0.0446684	0.941236
Rv0788	Rv0788/purQ	361.8	400.2	339.7	478.1	475.6	488	379.7	411.9	367.2	374	357.2	396.9	390.2	430	417	347.2	358.6	-0.0091665	0.97668	-0.196301	0.162223	0.0738063	0.632934	0.127627	0.343825	0.138154	0.490024
Rv0789c	Rv0789c/-	59.9	40.7	48.9	65.1	54.6	60.9	45.8	65.6	54.6	51.9	38.7	62.3	100.8	89.4	49.5	51.7	64.3	-0.0403165	0.939332	0.655823	0.00161874	0.121267	0.726156	0.882886	4.6e-05	0.290525	0.449101
Rv0790c	Rv0790c/-	55.2	55.4	54.3	47.6	38.9	44.1	60.7	45.6	59.7	51.9	56.8	68.9	76.5	74.1	47.1	51.5	47	0.0331856	0.941261	0.78405	0.000172588	-0.0661686	0.832875	0.353207	0.101168	-0.103385	0.830419
Rv0791c	Rv0791c/-	51	49.6	40.5	42.1	36.5	37.3	55.1	49.4	47.2	50.8	47.4	58.7	66.3	66.9	47.4	43.2	51.6	0.0837462	0.820616	0.78722	2.94105e-05	0.0249085	0.935219	0.353145	0.0663947	0.0220359	0.972697
Rv0792c	Rv0792c/-	47.8	34.3	40.1	50.5	53.4	43.6	43	46	36.5	42	47.6	36.3	64.4	74.4	42.2	32.3	44	0.0169789	0.975701	0.507609	0.0181398	0.0337396	0.918047	0.669378	0.0010889	0.0251278	0.972697
Rv0793	Rv0793/-	8.2	5.6	0	10.4	8.5	8.1	12.3	4.1	7.8	9.1	4.2	4.2	10.6	22	8.2	5.5	3.6	0.0543222	NA	0.629487	0.253498	-0.209985	0.724168	0.881807	0.0660325	0.0454901	0.977266
Rv0794c	Rv0794c/-	62.2	41.1	68.4	52.5	54.7	59.7	61.5	61.3	65.2	61.9	60.7	67.9	69.6	76.9	58.9	69.1	72.5	0.0868782	0.799614	0.416465	0.0141796	0.213692	0.291234	0.205374	0.312725	0.227294	0.443889
Rv0795	Rv0795/-	19.8	28.3	25.2	20.9	26.2	23.6	23.2	27.3	22.9	23.4	23.6	25.2	18.1	18.1	22.1	18.5	27.5	-0.032307	NA	-0.288832	0.571171	0.00622767	0.992054	-0.313133	0.47024	0.0514665	0.971386
Rv0796	Rv0796/-	17.8	18.9	16.1	17.5	13.5	11.8	11.7	18.1	12.4	19.9	16.2	23.3	13	13.6	13	14.4	16.2	0.0696737	0.900019	-0.0609638	0.901555	0.174369	0.65754	-0.472165	0.126954	-0.235779	0.69505
Rv0797	Rv0797/-	6.6	6.8	3.2	6.3	5.6	6.4	5.1	2.5	4.5	4.3	4.7	3.3	6.3	6.2	2.6	3.6	5.8	-0.208804	NA	0.0590538	0.921719	0.0597476	0.928199	0.435833	0.348774	0.0574848	0.972651
Rv0798c	Rv0798c/cfp29	262.8	284.6	282.3	267.7	217	254.1	255.5	308.9	284.9	321.6	285.3	377.2	361.8	322.2	304.3	257.3	292.4	0.184729	0.243703	0.491052	0.000835753	0.126461	0.424356	0.0645775	0.710008	-0.0511368	0.87928
Rv0799c	Rv0799c/-	193.4	213.7	179.9	260.5	239.4	239.1	208.6	210.3	191.4	229.8	233.2	219.9	251.2	231.6	236.7	179.4	192	0.176216	0.247011	-0.00203039	0.992562	0.10876	0.507914	0.0742942	0.60276	-0.0334313	0.914617
Rv0800	Rv0800/pepC	75	76.1	78.9	63.8	62.5	75.7	82.7	74.9	88.6	83.3	102.6	94.2	90	80.8	81.3	81.3	85.4	0.228753	0.179524	0.357428	0.0476671	0.127432	0.528451	-0.12982	0.476173	-0.0259787	0.962653
Rv0801	Rv0801/-	170.4	184.4	145.7	165.5	215.2	205	167.1	157.2	197.4	182.8	204.9	176.7	175.1	154.4	225.1	152.5	207.2	0.130145	0.638383	-0.211612	0.365632	0.256816	0.231295	-0.194494	0.354568	0.171608	0.616632
Rv0802c	Rv0802c/-	38.6	40.2	50.6	48.3	70.6	55.9	46.5	45.1	49	38.8	52.9	41.8	60.2	68	45.7	34.5	48.9	0.0155013	0.982675	0.162197	0.586016	-0.010214	0.979561	0.481213	0.04447	0.0711669	0.905905
Rv0803	Rv0803/purL	214.3	220.8	284.7	202	236.5	250.9	252.3	210.4	262.5	228.3	271.7	243.6	235.6	246	218.8	203.7	205.8	0.00585367	0.986989	0.0942989	0.5784	-0.085007	0.63458	-0.0462728	0.750953	-0.0988919	0.657243
Rv0804	Rv0804/-	89.2	90.1	99.9	76.5	85.7	96.9	103.1	95.8	92.6	78.6	87.4	73.7	64.4	91.5	87.2	72.1	60.3	-0.221822	0.359042	-0.107968	0.724543	-0.271359	0.258724	-0.0380987	0.906032	0.00820317	0.989444
Rv0805	Rv0805/-	700.7	748.5	601.2	689.5	660.2	693.2	738.5	774.6	666.8	880.3	823.2	914.6	1133.9	1125.2	677.3	588.4	580.2	0.302593	0.00352441	0.749935	1.8661e-13	-0.116425	0.404091	0.366363	5.27e-05	-0.356782	0.000156458
Rv0806c	Rv0806c/cpsY	33.6	33.8	23.2	34.4	24.9	27.8	32.6	35.2	22.6	31.6	31.1	33.8	52.4	43.1	29.5	24	29.7	0.0391511	0.93168	0.71131	0.000555961	0.00790275	0.983979	0.550351	0.0028864	-0.0634702	0.891954
Rv0807	Rv0807/-	69.5	73.1	68.4	71.2	63.7	64.8	74.4	58.3	67	79.4	56.8	69.1	69.7	65	67.4	62.5	93	-0.0664561	0.892706	0.0377581	0.919283	0.251526	0.396999	-0.0247451	0.942187	0.246474	0.588372
Rv0808	Rv0808/purF	548.9	517.8	569.3	466.3	484	506.9	488.5	505	561.2	570.6	540.5	513.8	465.4	488.2	637.7	631.9	602.4	-0.0457944	0.800984	0.00180407	0.99242	0.383387	0.000704778	-0.186572	0.0843414	0.344635	0.000953716
Rv0809	Rv0809/purM	443.4	454.4	367.1	466.1	402.3	400.1	419	440.8	357.6	395.6	383.3	418.7	270.6	273.9	421.3	345.7	368.8	-0.115347	0.472972	-0.596882	1.98055e-06	0.0197564	0.924374	-0.5436	1.47e-08	0.0670986	0.759159
Rv0810c	Rv0810c/-	1083.2	1277	1113	1513.5	1201.7	1186.9	1141.3	1189	1087.1	1317.1	1018.7	1115	1535.3	1422	1398.8	938.7	1267	-0.0409494	0.899384	0.208737	0.228028	0.183924	0.30287	0.346711	0.0238103	0.189476	0.443889
Rv0811c	Rv0811c/-	102.5	104.4	119.8	147.7	168.3	152.3	115.5	128.8	120.5	117.4	132.1	118.9	193.1	176.9	125.3	129.2	146.8	0.126165	0.587523	0.267647	0.0758097	0.257498	0.111089	0.568215	0.000144321	0.261569	0.23404
Rv0812	Rv0812/-	74.1	71.6	51.8	66.3	58.2	63.5	58	53	52	67.7	75.3	57	53.9	77.4	47.8	47	43	-0.00069777	0.999299	0.097593	0.740662	-0.114548	0.651508	-0.0381368	0.892749	-0.392442	0.166303
Rv0813c	Rv0813c/-	377.8	331.6	353.7	381.4	421	455	376.3	311.9	329.6	305	349.9	290.8	334.1	349.3	308.9	234.8	250.8	-0.191628	0.19606	-0.261785	0.076007	-0.237238	0.120154	0.101895	0.525406	-0.119561	0.643132
Rv0814c	Rv0814c/sseC2	2055.3	2053	2495.3	1839.6	1893.5	1980	1974.3	2022.2	2238.2	2144.6	2182.6	1900.3	1831.8	1803.4	1979.5	1699.8	2090.1	-0.116199	0.506885	-0.038513	0.814156	0.00753836	0.975881	-0.197774	0.0910012	0.0270877	0.926169
Rv0815c	Rv0815c/cysA2	682.9	758.9	728.2	577.1	544.2	566.3	693.5	793.8	674.1	718	649.4	731.3	849.8	890	625.6	556.7	587.7	-0.087018	0.579422	0.649798	1.85931e-09	-0.162039	0.20864	0.308858	0.00270262	-0.0991046	0.608097
Rv0816c	Rv0816c/thiX	85.5	81.2	69.1	65.8	71.6	82.9	63.5	73.9	60	70.5	72.9	78.1	82.9	63.2	90	63	54.8	-0.126176	0.739071	0.0094917	0.97958	0.175933	0.59784	-0.0110559	0.980599	0.0499435	0.95818
Rv0817c	Rv0817c/-	30.3	45.1	28.4	42	33.1	35.3	26.6	40.1	28.2	34.2	44.5	33.1	37.7	34.7	37	26.2	18.3	0.0758286	0.88168	-0.000660914	0.998288	-0.0840102	0.840298	-0.0619319	0.854274	-0.31445	0.476994
Rv0818	Rv0818/-	249	258.6	256.1	322.4	306.5	318.6	271.9	245	244.9	259.5	290.7	311.5	303	327.4	263.6	223.8	252.5	0.118648	0.499078	0.0259236	0.894463	0.0744121	0.678803	0.13988	0.297298	-0.0669936	0.806674
Rv0819	Rv0819/mshD	182.6	179.8	156.6	184.4	193.9	212.8	186.3	177.4	179.7	194.9	208.9	223.1	215.2	221.9	155.7	135.5	132.6	0.214709	0.156623	0.175339	0.277634	-0.232986	0.108654	0.0685273	0.642353	-0.407893	0.00150379
Rv0820	Rv0820/phoT	210.4	232.2	222.1	250.7	191.5	199.8	211.9	242.4	244.7	255.7	213.5	311.7	263.8	228.9	248.5	160	202.1	0.165377	0.416065	0.223835	0.232516	-0.0820589	0.701949	-0.0714032	0.751821	-0.204572	0.498623
Rv0821c	Rv0821c/phoY2	538.2	546.1	614.4	700.1	601.3	695.9	518.1	591.5	710.1	597.1	543.3	476.2	785.3	775	709.3	682.9	810.7	-0.098255	0.608971	0.252823	0.0656224	0.38422	0.0146208	0.512575	7.24e-05	0.574733	8.1e-06
Rv0822c	Rv0822c/-	293.8	217.5	152.5	189.4	146.8	141.1	183	185.9	145.9	130.3	128.1	135.2	161.8	131.1	132.3	161.6	143.9	-0.655429	0.00248917	-0.0909092	0.682667	-0.0960893	0.656375	0.15008	0.423344	0.300714	0.153719
Rv0823c	Rv0823c/-	1425.4	1036.3	646.5	1050.3	672	572.2	772.6	510.6	454.9	401.4	404.3	403.4	465.4	479.8	521.4	852.1	749.9	-1.09051	5.29766e-07	-0.579271	0.138225	0.367017	0.313023	0.218872	0.298965	0.94112	5.8e-08
Rv0824c	Rv0824c/desA1	4908.8	3798.3	3006.8	3968.2	2266.1	1903.9	2963.2	2313.5	1981.4	1642.8	1384.1	1623.1	1801.3	1600.1	2135.7	3422.4	3317.1	-1.27911	1.38209e-26	-0.523965	0.267604	0.380467	0.236371	0.124879	0.677819	1.0267	1.61e-05
Rv0825c	Rv0825c/-	221.4	195.5	153.1	176.9	131.1	126.8	181.9	195.9	136.6	162.5	144.4	215.7	94.6	90.1	179.3	142.1	148	-0.16555	0.549291	-0.602413	0.00265886	-0.00934626	0.976976	-0.858654	3.13e-07	0.0113062	0.983435
Rv0826	Rv0826/-	52.3	55.2	44	26.3	20	16.6	34.3	38	24.2	24.8	31.8	31.3	32.8	27.2	45.9	49.3	44.2	-0.727381	8.21438e-05	0.500462	0.0873855	0.627294	0.00203774	0.0422597	0.884049	0.79383	0.000187318
Rv0827c	Rv0827c/kmtR	122.7	97.5	143.5	105.9	82.3	58	49.2	51.9	119.1	32.5	26.6	28.5	35	27.1	35.6	41.7	61.9	-1.67146	1.75734e-16	-1.25933	2.33506e-05	-0.452499	0.233156	0.0745254	0.868502	0.731288	0.0789255
Rv0828c	Rv0828c/-	9.6	4.8	10.1	4.1	5.9	3.4	6.3	1.3	4.6	6	2.2	3.6	6.3	3.4	11.5	4.9	2.2	-0.336916	NA	0.0645152	0.932994	0.277344	0.620507	0.129757	0.82671	0.387801	0.716807
Rv0829	Rv0829/-	7.6	7.2	13.6	10.4	16.5	12.1	12.8	7.4	3.9	3.5	3.2	0	13.8	6.8	7.5	8.6	3.3	-0.421336	NA	-0.223883	0.740662	-0.102235	0.878685	0.839815	0.0835591	0.566666	0.516563
Rv0830	Rv0830/-	20.3	30.2	26.7	35.9	41.5	34.3	28.7	29.7	26.5	33	26.4	25.6	61.6	59.1	24.1	19.3	25.5	0.0906989	0.853137	0.694472	0.000878381	-0.166707	0.613569	1.01331	8.64e-07	-0.171121	0.728317
Rv0831c	Rv0831c/-	855.5	913.6	939.3	940	726.4	740.6	769.3	898.4	821.1	953.5	786	957.3	945	869.1	871.6	611.8	735.7	-0.0463876	0.831986	0.200843	0.219805	-0.0501317	0.805905	0.00912412	0.962277	-0.142008	0.552616
Rv0832	Rv0832/PE_PGRS12	103.6	80.1	81.7	97.8	107	93.4	75.1	71.9	106.7	87.8	79.8	73.5	102.7	77.7	84.1	68.3	74.6	-0.146249	0.674906	-0.11492	0.708698	-0.0501912	0.898519	0.130557	0.62432	0.0351359	0.966554
Rv0833	Rv0833/PE_PGRS13	5.6	4.9	8.8	7.1	12.5	8.9	9.3	6.9	12.5	9.1	14.3	7.6	8.6	10.5	11.3	6.8	8.2	0.462328	0.140428	0.033866	0.939641	-0.0348113	0.944119	-0.136956	0.702788	-0.130803	0.852276
Rv0834c	Rv0834c/PE_PGRS14	39.1	34.1	48.3	43.5	57.7	48.3	43.3	40.3	54	44.3	70.7	43.6	56.8	51	56.2	65.8	59.8	0.310131	0.173224	0.137712	0.502467	0.500382	0.00656783	0.0144071	0.958248	0.326626	0.228171
Rv0835	Rv0835/lpqQ	73.6	74	47.4	70.7	76.3	73.9	61	57.8	42.7	61.4	54.9	55.5	122.1	104.3	65.8	43.5	66.8	-0.182655	0.574394	0.626107	0.000833472	0.217313	0.434535	0.920188	8.58e-06	0.150568	0.758836
Rv0836c	Rv0836c/-	2.9	6	5.7	5.5	6.9	3	8.8	18.5	5.3	7.5	8.9	10.2	11.8	9.4	11.5	11.9	13.2	0.379405	NA	0.825872	0.0933405	0.266376	0.588583	0.224219	0.625406	0.537059	0.378605
Rv0837c	Rv0837c/-	7.3	6.4	4.8	3.6	5.2	4.4	7.2	9.3	2.7	4.7	4.7	7.3	9.2	7	4.7	6.5	8.1	-0.139439	NA	0.74394	0.10036	0.0969928	0.873302	0.48162	0.263528	0.322571	0.702371
Rv0838	Rv0838/lpqR	80.7	71.2	64.1	81.8	89	86.5	77.5	70.5	56.7	60.5	67.6	72.1	71.2	65.8	57.9	57.7	52.6	-0.145177	0.634548	-0.286865	0.16285	-0.146317	0.5702	0.0441164	0.870571	-0.0906934	0.855791
Rv0839	Rv0839/-	108.8	83.6	77.3	139.2	103	102.6	95.1	76.8	68	47.8	44.4	43	83.7	90.9	61.9	47.4	59.8	-0.899313	1.90335e-07	-0.354919	0.0913113	-0.370655	0.0665274	0.904771	3.66e-07	0.429895	0.0663958
Rv0840c	Rv0840c/pip	28.7	27.6	29.5	29	22.3	27	20.9	26.1	15.2	28	28	33.4	18.9	23.9	21.6	18.7	22.1	-0.00228764	0.998767	-0.234393	0.501407	0.118841	0.770234	-0.416709	0.162086	-0.337638	0.469347
Rv0841	Rv0841/-	1.9	0	0	3.6	0.5	1.9	2.4	0	0.6	2	0	4.2	0	0.3	0.6	0	0.3	0.0171251	NA	-0.304747	NA	-0.0695066	0.771569	-0.147444	NA	-0.169127	NA
Rv0842	Rv0842/-	9.4	13.7	12.6	14.8	13.1	14.9	10.3	13.4	11.4	12.2	13.7	18.2	6.7	13.1	16.7	12.9	10.5	0.176053	0.685809	-0.433994	0.247765	0.295103	0.365948	-0.446261	0.18724	0.0382361	0.972697
Rv0843	Rv0843/-	15.2	19.7	16	17.5	20.9	18.5	11.7	13.1	14.2	13.4	10.3	16.7	14.7	15.8	21	18.9	17.7	-0.298846	0.416065	-0.267636	0.445878	0.606728	0.0261954	0.206848	0.56242	0.646457	0.0765685
Rv0844c	Rv0844c/narL	307.6	261.4	290.7	299.2	334.3	322.7	282.7	258.3	299.5	301.3	305.9	287	303.8	304.8	267.3	232.8	260.7	0.0192341	0.949333	-0.0378544	0.8452	-0.0267102	0.899033	0.0209731	0.902895	-0.0943034	0.725126
Rv0845	Rv0845/-	42.2	36.3	37.1	54.3	44.9	43	42.4	47.2	40.1	43.1	33.2	43.8	48.4	56.5	37.2	28	29.1	-0.00069933	0.999299	0.171092	0.476143	-0.322194	0.108311	0.376537	0.115548	-0.185544	0.696129
Rv0846c	Rv0846c/-	18.2	14.8	19	19.9	23.2	21.1	21.8	26.3	25.8	50.8	45.7	48.6	417.8	330.6	65.3	62.7	65.8	1.2815	1.45321e-18	4.06137	2.9408e-181	1.45646	2.10272e-29	2.83911	2.08e-75	0.540918	0.00510923
Rv0847	Rv0847/lpqS	64.5	89.8	84.7	141.9	191.6	155.1	114	106.1	175.6	400.9	426.6	436.9	4616.5	4266	819.3	695	784.2	2.16954	9.58257e-71	4.70916	0	2.51189	1.48596e-72	3.32373	3.53e-171	0.988697	6.67e-17
Rv0848	Rv0848/cysK2	16.2	23.6	12.3	21.3	24.6	23.9	15.6	23.2	16.9	54.7	51.7	67	658.5	604.3	58.9	47.7	65.3	1.36041	1.23073e-12	4.69919	1.95741e-287	1.65309	9.40157e-26	3.32793	4.37e-92	0.140422	0.731619
Rv0849	Rv0849/-	7.5	13.2	12.7	13.2	12.1	18.8	15.5	10.9	11.3	28	35.6	26.9	294	309.5	28.4	23.6	26.7	1.12758	2.84796e-08	4.25256	5.75288e-152	1.07446	3.92804e-09	3.19043	2.11e-97	-0.0883626	0.84362
Rv0850	Rv0850/-	20	14.2	14.5	9.2	11.8	13.9	21.1	23.7	14.8	40.1	26.2	55.9	237.5	208	29.4	27.4	33.8	0.728516	NA	3.98259	4.29427e-58	0.611275	0.0590913	2.30927	4.42e-19	-0.176267	0.803193
Rv0851c	Rv0851c/-	50.9	46.9	33.3	50.4	56.2	49.6	47.4	50.6	46.7	50.6	39.9	54.2	28.4	29.4	56.1	34.8	45.1	0.0746585	0.888401	-0.78369	0.000493769	0.0186619	0.962663	-0.666855	0.00427016	0.0569056	0.925307
Rv0852	Rv0852/fadD16	87.9	77.4	86.5	91.9	71.5	74.5	81.1	78.7	81.6	107.5	83.8	79	40.6	44	107.6	79.1	96.8	0.067886	0.846427	-0.840928	3.79523e-05	0.3302	0.0602486	-1.05127	1.94e-09	0.185077	0.560456
Rv0853c	Rv0853c/pdc	129.4	117.1	146.8	108.6	127	122.6	145.5	138	150.5	143.6	153.1	158	137.9	128.8	155.6	157.5	145.9	0.155755	0.347297	0.183	0.252206	0.19962	0.179463	-0.181175	0.149241	0.164189	0.347462
Rv0854	Rv0854/-	143.7	126.2	126.8	112.2	104.1	98.2	118.7	162.2	107.6	124.1	146.6	153.7	107.3	91	131	151.4	165.8	0.0393214	0.921272	-0.0548978	0.852577	0.323017	0.179678	-0.481807	0.0154316	0.23279	0.467535
Rv0855	Rv0855/far	106.8	80.7	94.2	76.4	77.5	81.5	92.7	79	81.2	99.7	85.6	103.4	55.2	53.9	88.3	68.5	72.1	-0.0149184	0.97038	-0.484357	0.00595562	-0.0316129	0.899033	-0.785875	1.07e-06	-0.183725	0.516563
Rv0856	Rv0856/-	234.8	248.5	151.4	298.4	221.4	206.6	231.3	235.3	196	214.9	224.3	231.7	250.6	218.1	248.9	180.3	167.4	0.036571	0.930558	-0.0191964	0.946365	-0.0339784	0.902594	0.0655426	0.752967	-0.0278573	0.962653
Rv0857	Rv0857/-	148.1	142	113.9	185.4	119.9	170.8	140.9	125.3	132.9	141.2	125.1	149.9	156.8	188.5	110.1	88.3	83.5	-0.00673874	0.989273	0.145056	0.598067	-0.369646	0.0432958	0.31556	0.0954544	-0.396476	0.0788689
Rv0858c	Rv0858c/dapC	75.2	76.2	57.9	62.6	72.2	62.2	74.2	83	57.3	64.3	70.7	71.9	71.7	57.2	73.7	54.8	57.3	-0.0548978	0.88168	-0.00323102	0.991983	-0.0812304	0.765998	-0.0958119	0.633411	-0.00981783	0.986143
Rv0859	Rv0859/fadA	270.1	272.7	364.8	199	230.1	237.9	300.1	296	343.4	252.3	286	248.5	462.7	546.2	249.5	285.2	230.7	-0.230317	0.16538	1.18982	9.01947e-21	-0.162577	0.382648	0.913723	6.18e-12	0.105733	0.730649
Rv0860	Rv0860/fadB	259.3	275.2	342.5	202.7	229.6	229.9	297.7	276.4	335.8	267.3	309.8	275.5	501	541.8	265.5	260.9	256.3	-0.0769315	0.736807	1.25218	2.63236e-30	-0.0927453	0.614303	0.855949	7.2e-16	0.0205023	0.959642
Rv0861c	Rv0861c/ercc3	124.4	132.6	126.7	169.5	157.5	151.2	132.2	132.4	131.9	148.4	129.7	165.3	158.3	164.1	129.2	129.1	124.8	0.149613	0.371304	0.0442714	0.812484	0.0737516	0.656807	0.130483	0.393789	-0.0518391	0.873695
Rv0862c	Rv0862c/-	65.7	74.5	64.5	76.9	78.3	74.5	75.5	73.3	67.8	78.5	87.1	68.1	75.1	84.2	75.5	73.1	73.8	0.158543	0.38825	0.0848223	0.647784	0.158969	0.297915	0.0147982	0.935884	0.0580804	0.855791
Rv0863	Rv0863/-	562.8	601.2	662.4	572.1	514.4	482.5	571.1	641	643.9	668.3	592.1	639.5	908.6	775.6	584.1	535.8	607	0.0144776	0.966761	0.699234	9.95096e-07	0.0177173	0.936016	0.397481	0.00379175	0.00692951	0.988323
Rv0864	Rv0864/moaC2	613.8	578.7	573.4	582.4	541.1	549.1	570.4	568.3	611.4	611.9	595.1	639.6	677.5	686.6	531.4	416.9	472.6	0.0197102	0.933638	0.314372	0.01372	-0.182274	0.1596	0.145928	0.22153	-0.23309	0.0813048
Rv0865	Rv0865/mog	339.5	276.3	327.2	325.4	346	336.9	294.2	240.6	312.9	308.1	314.8	292.1	257.6	229.2	325.7	260.3	282.9	-0.075903	0.755489	-0.431651	0.00346165	0.140944	0.442869	-0.328902	0.0175554	0.0589592	0.855791
Rv0866	Rv0866/moaE2	158.6	140.4	170.9	154.8	196.1	174.1	130.3	125.5	161.9	133.9	158.5	121.9	78.8	110.5	154.1	118.2	156.3	-0.185815	0.498167	-0.818105	7.83042e-05	0.137897	0.576358	-0.525169	0.01164	0.163352	0.696129
Rv0867c	Rv0867c/rpfA	574	706.6	852.7	563.2	800.7	876.1	907.8	1212.2	915.8	790.8	846.3	914.7	630.1	514.5	625.4	587.5	535.7	0.202616	0.242802	-0.345581	0.0655678	-0.649283	3.74493e-06	-0.566214	2.01e-06	-0.39348	0.00269746
Rv0868c	Rv0868c/moaD2	190.3	192.9	151.3	267.2	257.6	218.5	186.6	205.3	161.1	143.5	145.3	165.8	346	227	174.1	113.3	135.8	-0.245584	0.353821	0.222894	0.369931	-0.252894	0.316055	0.871226	2.05e-05	0.0351874	0.965939
Rv0869c	Rv0869c/moaA2	241.1	253.5	228.3	234.4	304.9	293.3	233.4	238.5	254.7	233.4	271.1	225.4	287.7	266	266.2	290.4	246.4	-0.0151663	0.961541	0.0240611	0.914547	0.263119	0.0874317	0.173097	0.26075	0.276185	0.115471
Rv0870c	Rv0870c/-	429.2	464.8	421.4	443.6	492.2	398.7	401.3	469.3	403.1	417	463.5	453	465.2	394.9	496	423.2	442.6	-0.0185914	0.952975	-0.0208261	0.928102	0.215472	0.120794	-0.0498944	0.77847	0.169732	0.459996
Rv0871	Rv0871/cspB	577.9	674.9	570.1	653.3	651.2	661.2	546.3	563.2	498.5	560.6	573.8	556.8	359.6	391.1	588.3	431.5	426.4	-0.138612	0.387171	-0.761789	9.85953e-10	-0.0357982	0.881195	-0.5759	1.42e-05	-0.0885594	0.768091
Rv0872c	Rv0872c/PE_PGRS15	125.6	100.1	147.7	95.5	110.6	104.4	116	117.3	128.6	139.5	152.4	151.4	123.2	130.9	137.3	171.8	153.6	0.189455	0.339525	0.319542	0.0267616	0.467569	0.00271706	-0.211377	0.193416	0.213035	0.340234
Rv0873	Rv0873/fadE10	344.1	356.8	403.2	384.7	385.2	370.9	322.4	383.1	353.8	454.3	476.7	421.2	456.8	427.1	436.5	410.8	424.9	0.246563	0.0259139	0.242307	0.0384026	0.380868	0.000429658	-0.0352139	0.778173	0.0529206	0.811773
Rv0874c	Rv0874c/-	28.7	19.5	18.1	25.2	29.5	27.9	25.1	24.5	17.6	17.2	26	17.5	27.3	27.4	22.9	22.8	25.1	-0.121806	0.789199	0.0160301	0.961349	0.19615	0.485863	0.38192	0.128055	0.326333	0.379608
Rv0875c	Rv0875c/-	149.5	147.6	154	152	137.8	156.5	151.3	156.2	151.3	143.9	164.3	174.4	223.1	216	172.9	133.2	136.7	0.04083	0.917882	0.573421	0.000471688	0.0624274	0.794725	0.442465	0.0109841	0.0273756	0.966908
Rv0876c	Rv0876c/-	138.9	123.2	154.2	136.4	149.2	149.1	141.7	143.3	156	152.2	162.9	149.2	185.8	204.9	143.8	136.5	143	0.111582	0.604774	0.453105	0.000458539	0.0609954	0.745856	0.324231	0.00467154	0.00752702	0.983435
Rv0877	Rv0877/-	381.3	320.6	335.9	308.7	341.4	371.8	356.1	380.9	344.1	330.1	395.3	414	338.4	296.6	365.7	367	362.8	0.0827637	0.701427	-0.0735183	0.706435	0.142137	0.366879	-0.2506	0.061061	0.0962759	0.718406
Rv0878c	Rv0878c/PPE13	20.4	14.1	23	14.8	12.7	16.3	13.8	14.7	16.7	14.8	14.1	12.1	14.2	9.3	10.6	8.7	9.8	-0.397246	0.195723	-0.272463	0.461285	-0.466482	0.127534	-0.227335	0.517995	-0.338713	0.516563
Rv0879c	Rv0879c/-	426	390.6	383.7	364.5	398.4	381.4	344.9	403.8	378.6	391.2	368.6	368	334.5	266.6	391.1	327.7	365.1	-0.120211	0.574402	-0.313187	0.0891547	0.0633235	0.775335	-0.322924	0.0544431	0.0799981	0.828151
Rv0880	Rv0880/-	85.1	89.8	65.3	86	81.4	71.3	93.6	90.7	54.9	64.5	85.5	80.5	78.9	64.8	55.6	60.1	49.1	-0.0863865	0.853764	-0.120833	0.708698	-0.362913	0.197056	-0.098237	0.741179	-0.308685	0.422994
Rv0881	Rv0881/-	59.7	62.8	56	63.4	60.5	62.1	59.1	66	50.9	49.9	62.6	61.5	41.6	46.7	48.6	35.9	44	-0.0745392	0.847038	-0.443829	0.0374404	-0.315196	0.140328	-0.365656	0.101392	-0.280949	0.397896
Rv0882	Rv0882/-	90.9	93.1	80.4	91.5	103.3	98.4	92.1	116.3	99.9	77.5	82.9	79.2	79.8	48.6	97.7	85.4	103.8	-0.149244	0.697964	-0.55062	0.0650046	0.023013	0.954321	-0.292751	0.359937	0.375126	0.389003
Rv0883c	Rv0883c/-	313.5	326.6	321.2	306.7	361.8	368.8	349.7	457.3	344.3	293.4	318.7	340.4	623.2	542.6	301.4	257.1	229.7	-0.0590212	0.779906	0.767108	5.50108e-09	-0.400416	0.055976	0.844475	7.88e-08	-0.12483	0.725126
Rv0884c	Rv0884c/serC	144.4	151.2	208.4	181	192.1	186.6	178.6	172.9	200	198.7	219.3	214.3	229.7	249.7	200.9	215.3	224.3	0.262681	0.15178	0.38494	0.00344697	0.331042	0.0211977	0.181192	0.191134	0.16709	0.403268
Rv0885	Rv0885/-	198.9	180.8	168.3	261.8	209	188.8	186.3	190	158.8	200	199.6	181.6	990.1	843	213.1	203.8	236.8	0.0497417	0.847891	2.0406	4.29542e-48	0.403479	0.00342313	2.19134	1.68e-91	0.301801	0.0381889
Rv0886	Rv0886/fprB	60.5	54.5	48.2	78.6	74	72.1	65.2	53.6	63.9	69	68.1	59.8	242.9	245.6	75.8	73.4	85.7	0.224553	0.235511	1.70801	3.13102e-49	0.463937	0.00271706	1.84047	6.53e-54	0.378054	0.0125642
Rv0887c	Rv0887c/-	21.4	10.3	22.8	13.1	14.9	12.9	17.5	10.2	15.7	16.8	17.7	22.4	33.8	25.9	24.7	22.3	21.6	-0.0178354	NA	0.993703	0.0072993	0.619508	0.0729967	0.594767	0.0833487	0.39561	0.489463
Rv0888	Rv0888/-	117.3	114.1	84.6	64.3	58.4	61.8	116.9	167.9	99.9	155	142.3	156.5	56.6	48.3	82.5	56	80.9	0.450136	0.00131103	-0.198676	0.322849	-0.643114	0.00186292	-1.46233	9.67e-17	-0.88055	8.12e-07
Rv0889c	Rv0889c/citA	186.4	195.9	247.7	224.7	250.5	223.2	196.7	189.5	268.7	242.2	249.4	190.9	175.5	184.6	238.3	227.2	263.7	0.0785077	0.783544	-0.335876	0.0147555	0.263093	0.160336	-0.344634	0.0122362	0.223459	0.241827
Rv0890c	Rv0890c/-	124.3	109.3	123.1	109.9	123.5	135.4	112.8	113	116	121.4	131.5	115	92.3	103.9	115.6	88.3	94.6	0.00844046	0.982675	-0.290632	0.0559993	-0.0798969	0.625683	-0.324924	0.00663072	-0.167393	0.355479
Rv0891c	Rv0891c/-	61.4	76.2	38.7	80.8	58.8	65.9	69.5	103.2	43.4	70.6	57.5	59.1	84.5	58.6	47.2	31.6	29.8	0.0440526	0.933364	0.0810189	0.797	-0.773898	0.00271706	0.166119	0.52822	-0.62269	0.0139428
Rv0892	Rv0892/-	68.2	99.2	81.3	117.5	106.3	117.4	84.2	84.1	80	95.2	84.5	81.8	85.4	93.5	68.3	45.2	55.6	0.0400686	0.915742	-0.310526	0.0463113	-0.431148	0.00382748	0.0237326	0.918565	-0.490462	0.00892647
Rv0893c	Rv0893c/-	28.4	27.4	33.3	41.8	36.7	32.8	23.9	33.4	22.8	31.7	24.5	20.8	31.8	35.5	22.7	24.7	24.1	-0.179314	0.617229	-0.105663	0.741881	-0.0149314	0.975466	0.331733	0.217548	0.0119524	0.988323
Rv0894	Rv0894/-	4.8	3.6	5.3	7	7.9	2.7	4.3	3.1	5.3	6.7	9	3.3	4.8	3.7	4	3	4.4	0.251745	NA	-0.346824	0.541651	-0.0350073	0.961852	-0.492492	0.273766	-0.516457	0.462957
Rv0895	Rv0895/-	10.7	13.3	13.7	13.8	12.5	13	15.5	14.7	15.6	15.2	15.1	16.7	12.8	15.2	12.8	11	16.1	0.215031	0.549291	0.118047	0.756795	-0.0748553	0.843939	-0.136608	0.676678	-0.0777428	0.913537
Rv0896	Rv0896/gltA2	837.4	981.4	1030.9	859.1	766.8	804.9	854.9	1041.2	1047.8	1135.2	975.7	1158.3	1087.3	1036	1124.3	914.9	1023.7	0.150324	0.342485	0.412777	0.000242212	0.170583	0.274883	-0.0400616	0.77986	0.046587	0.861005
Rv0897c	Rv0897c/-	61.1	61.6	65.9	75.9	82.7	75.4	62.7	67.1	60.6	63.1	66.4	69.8	107.1	97.6	77.2	59.1	59	0.03106	0.923975	0.411507	0.00553328	0.150633	0.391628	0.608776	2.76e-05	0.112036	0.731619
Rv0898c	Rv0898c/-	225.3	243.7	280.1	358.6	336.2	281.7	231	363.7	326.3	264.3	232	301.2	592.3	358.6	253	294.2	357.8	0.0262059	0.951271	0.546725	0.0117387	0.101788	0.730748	0.676531	0.0812227	0.281967	0.726578
Rv0899	Rv0899/ompA	83.2	113.4	63.8	96.6	97.6	95.5	87.7	94.2	70.4	73.7	91	91.2	85.6	99.1	94.1	69.9	79.9	-0.0592553	0.890124	-0.032312	0.896063	0.0680369	0.802623	0.122942	0.52614	0.0787995	0.837409
Rv0900	Rv0900/-	79.2	87.6	83.9	89.6	113.1	108	93.7	80.3	83.2	95.9	82.5	132.2	85.9	81.1	105.4	79	99.3	0.156935	0.736807	-0.252624	0.515664	0.217888	0.543104	-0.223784	0.523101	0.0615958	0.948273
Rv0901	Rv0901/-	146.7	145.7	180.3	174.3	181.8	190.2	180.3	217.3	210.1	171.4	212.9	235	173	176.7	175.7	170.3	201.6	0.302059	0.119968	-0.0291733	0.90256	-0.0251065	0.934865	-0.218999	0.308729	-0.0179106	0.976988
Rv0902c	Rv0902c/prrB	103	98.7	98.9	124.7	147.4	130.2	115.6	119.8	128.7	108.8	124.3	113.7	237	197.1	127.5	116.9	117.1	0.1613	0.347125	0.707504	4.31894e-07	0.106554	0.560925	0.879573	6.39e-12	0.195999	0.365422
Rv0903c	Rv0903c/prrA	238.3	260.2	259.3	279.6	261.5	299.6	228.7	218.2	284.1	250.9	233.2	258.5	336.3	460.6	259.7	210.1	239.7	-0.0712987	0.742819	0.525142	0.00117935	0.0673428	0.780964	0.665877	3.01e-05	0.0756227	0.850121
Rv0904c	Rv0904c/accD3	30	37.2	28.4	22.7	32	31.7	39.6	29.7	35.6	33.6	38	37.2	34	28.9	32.7	33.7	27.4	0.126661	0.712559	0.138045	0.647421	-0.0357039	0.921432	-0.201379	0.365793	-0.0531917	0.916122
Rv0905	Rv0905/echA6	233.6	266.3	310.8	271.9	298.1	329	275.2	260.1	288.9	342.2	339.4	282.4	607.6	532.9	316.3	282.3	281.8	0.206677	0.235511	0.938352	4.83642e-13	0.209275	0.104904	0.794365	7.42e-13	-0.0015586	0.994475
Rv0906	Rv0906/-	171.5	171	192.4	178.4	217.5	230	195.2	196.5	227.5	251.1	243.9	237.5	389.5	434.8	229.1	217	241.9	0.39891	0.000208851	0.991145	3.27522e-13	0.265623	0.0549945	0.736178	5.36e-11	0.0511477	0.860902
Rv0907	Rv0907/-	121.3	110.1	136.5	154.4	160	156.3	127.5	116.2	152.9	175.6	164.1	157.2	177.7	219.6	142.3	136.8	137.3	0.378003	0.00171115	0.364693	0.0110285	0.184176	0.2947	0.2497	0.0814188	-0.111393	0.690902
Rv0908	Rv0908/ctpE	102	115.6	100.8	122.7	129.7	135.1	106.5	103.1	113.5	123.9	113.8	114.8	147.7	153.6	104.8	83.1	92.5	0.106913	0.530067	0.246171	0.0640886	-0.0877847	0.593609	0.345261	0.00590458	-0.190752	0.30837
Rv0909	Rv0909/-	372.1	427.7	352	441.1	437.4	406.7	382.3	488.5	324.9	410.4	340	410.4	458.5	350.8	402.9	316.4	364.3	-0.0333617	0.933364	-0.0578941	0.826966	-0.0131762	0.970279	0.0648457	0.773655	0.0491829	0.916111
Rv0910	Rv0910/-	602.7	633.3	620.9	785.2	713.3	718.2	610.9	527.6	599.5	736.6	604.8	588.2	533.7	575.4	747.2	545.3	647.3	0.0226241	0.937879	-0.378969	0.00412698	0.261588	0.112946	-0.214872	0.20028	0.1357	0.637161
Rv0911	Rv0911/-	165.8	170.2	139.4	177.7	170.5	163.5	165.3	142.4	168.7	158.7	159.2	177.9	119.1	148.6	174.9	121.7	148.3	0.0125831	0.972332	-0.30889	0.0775481	0.0085591	0.976976	-0.283598	0.101376	-0.0129037	0.980037
Rv0912	Rv0912/-	72.1	89.3	58.4	91.5	85.2	99.3	77.7	64	62.9	57.7	72.9	68.4	59.6	79.5	66.4	35.9	40.7	-0.150783	0.689088	-0.353444	0.171155	-0.384316	0.158358	0.0606935	0.862056	-0.326672	0.472567
Rv0913c	Rv0913c/-	116	125.9	101.8	129.4	120.2	103	119.8	126.6	120.1	170.9	152.4	159.3	135.8	134.5	152.8	136.8	145.6	0.431302	0.000287241	0.22485	0.177154	0.360466	0.00810165	-0.252267	0.0274411	-0.00665747	0.985953
Rv0914c	Rv0914c/-	106.3	94.5	118.1	92.9	105.6	99.9	88.8	103.7	111.5	143.6	138.7	142.2	111.2	93.5	117.3	116.6	124.5	0.349141	0.010274	0.0663337	0.76334	0.350742	0.0204009	-0.46265	0.000356072	-0.0957473	0.731619
Rv0915c	Rv0915c/PPE14	9.3	12.8	12.3	10.7	16.7	13.9	8.7	15.2	15.2	17.4	17.5	13.4	20.2	19.3	14.5	12.5	15.2	0.358142	0.263829	0.506842	0.100566	0.199472	0.614127	0.24147	0.39376	-0.085753	0.890814
Rv0916c	Rv0916c/PE7	17.9	22.4	29.8	33.3	41.1	42	23.3	20.7	20.6	20.4	20.4	22.3	34.5	25.5	27.6	21.5	28.9	-0.10228	NA	-0.313244	0.468853	0.299232	0.472406	0.410121	0.310624	0.361344	0.602871
Rv0917	Rv0917/betP	45.5	44.1	40.2	51.1	41	46	43.8	41.3	40.2	38.8	35.8	50.8	29.9	36.3	37.1	35.9	33.2	-0.106108	0.736807	-0.430136	0.0323579	-0.108399	0.616908	-0.292436	0.148696	-0.0585963	0.899605
Rv0918	Rv0918/-	34.6	35.7	36.6	32.9	41.4	27.7	29.4	24.3	35.2	32.6	37.5	26.4	47.3	35.7	32.9	27.8	38.9	-0.117864	0.804289	0.283024	0.44062	0.234269	0.507914	0.303192	0.381666	0.147778	0.838022
Rv0919	Rv0919/-	24.9	22.7	15.6	17.3	25.3	17.4	16.8	25.9	9.8	18.5	14.7	14.6	19.3	23.3	18.8	11.7	13	-0.282132	NA	0.0996458	0.847841	-0.0963301	0.85925	0.34215	0.420684	-0.00232228	0.996838
Rv0920c	Rv0920c/-	73	63.4	69.3	61.5	53.9	57.5	67.1	66.1	80.8	70.1	56.9	62	55	57.9	63.4	59.3	50.1	-0.148595	0.532749	-0.00280163	0.99242	-0.180781	0.404091	-0.157409	0.429497	0.0142884	0.978143
Rv0921	Rv0921/-	59.5	52.1	69.4	67.4	61.9	66.3	63.3	47.5	60.6	45.4	38.3	75.9	65.6	65	37.5	37.4	54.4	-0.23055	0.51487	0.0264388	0.93338	-0.269201	0.348606	0.319232	0.286329	-0.089052	0.894685
Rv0922	Rv0922/-	266.7	274.1	331.7	252.4	338.3	349.7	299.6	306	339.5	285.9	320.5	291.8	388.2	363.4	307.1	313.4	292.4	0.00211624	0.998164	0.283852	0.086555	0.0719762	0.725576	0.317445	0.00346274	0.167098	0.296104
Rv0923c	Rv0923c/-	96.5	103	77.2	64.3	78.1	72.8	87.1	89.5	77.7	99.3	96.1	83.2	62.8	75	80.7	61.4	55.3	-0.0152024	0.971429	-0.0261642	0.924886	-0.237534	0.236212	-0.425643	0.0216716	-0.359301	0.12289
Rv0924c	Rv0924c/mntH	68.5	68.5	64.6	56.2	61.3	60.3	69	77.7	58.9	57.2	74.7	64.5	65.1	66.3	59.5	48.1	42.1	-0.0671353	0.831733	0.17139	0.392403	-0.318349	0.11769	-0.0036078	0.987723	-0.246594	0.372202
Rv0925c	Rv0925c/-	336.5	381.7	288.9	358.6	342.3	307.7	329.5	405.1	316.6	312.6	332.5	338.9	351.4	334.8	321.3	277.5	270	-0.068509	0.779931	0.0563993	0.764696	-0.147073	0.424356	0.0623889	0.655661	-0.0336393	0.910554
Rv0926c	Rv0926c/-	90.7	94	101.9	109.3	110.5	98.7	98.9	96.5	107.5	132.3	129.7	131	117.5	117	112.8	96.2	125.1	0.394299	0.00209324	0.169065	0.346565	0.247559	0.207391	-0.159555	0.335721	-0.0915989	0.775731
Rv0927c	Rv0927c/-	73.5	89.2	96.1	89.6	100.3	84.1	83.2	109.8	91.3	105.1	95.8	85.1	95.4	93.1	98.1	86.9	118	0.110057	0.705313	0.0701132	0.778356	0.207389	0.348331	-0.0300874	0.909215	0.206658	0.551033
Rv0928	Rv0928/pstS3	136	170.1	138.9	135	130.3	139.7	141	180.7	157.4	155.4	156.8	175.1	151.5	174.1	145.1	109.1	119.8	0.0807681	0.747317	0.294468	0.0566552	-0.231047	0.157276	0.0099825	0.958179	-0.231051	0.211099
Rv0929	Rv0929/pstC2	77	93.2	108.2	72.5	88.3	89.8	94.6	87	120.7	131.8	108.6	103.6	101.7	124.7	114.7	87.6	108.8	0.250207	0.235468	0.4561	0.01372	0.143847	0.519161	-0.0284546	0.906422	-0.0167476	0.976988
Rv0930	Rv0930/pstA1	102.4	110.7	109.2	128	112.4	114.3	97.1	110.3	103.2	125.8	122.7	110.7	111.9	148.4	120.2	88.9	91.5	0.119797	0.600075	0.166112	0.430044	0.0661185	0.785907	0.108932	0.590802	-0.125277	0.727851
Rv0931c	Rv0931c/pknD	935.4	989.9	1030.9	979.2	959.8	1023.1	981.4	1069.5	1094.3	1184.9	1210.9	1208.8	1306.8	1278.3	1121.3	1116.2	1094.3	0.240855	0.0051616	0.412423	6.84254e-05	0.203811	0.0858623	0.100032	0.383609	0.0324263	0.892652
Rv0932c	Rv0932c/pstS2	1341.1	1387.4	1307.6	1538.5	1503.7	1493.8	1320.2	1356.8	1301.7	1576.8	1537.3	1478.4	1534.6	1617.4	1547.5	1278	1328	0.145849	0.138841	0.0875107	0.506481	0.178034	0.0935934	0.036599	0.730066	-0.00619789	0.980659
Rv0933	Rv0933/pstB	386.1	400.9	299.9	468.5	416.8	384.3	390.2	431.9	302.2	393.4	364.8	358.9	337.1	296.4	380.9	300.8	311.5	0.0056855	0.987144	-0.383661	0.00766065	-0.0559541	0.802623	-0.23834	0.0605773	-0.0340937	0.914407
Rv0934	Rv0934/pstS1	752.5	774.6	865.2	598.4	563.8	589.3	716.3	733.3	822.6	896.5	856.9	998.5	606	570.6	843.9	790.9	774.5	0.153326	0.24512	0.0380488	0.814612	0.202213	0.0912732	-0.63357	1.12e-10	-0.0437775	0.860902
Rv0935	Rv0935/pstC1	466.9	403.8	490.2	330.3	341.2	393.8	438.2	394.5	481.3	478.9	507.7	497.9	282.1	317.3	458.2	433	379.6	0.0814221	0.647482	-0.211222	0.174595	0.0695866	0.747559	-0.712376	2.27e-10	-0.0787067	0.761443
Rv0936	Rv0936/pstA2	277.9	215	247.2	219	192.9	221.2	214.1	201.5	227.2	230.6	236.6	248.3	126.1	165.8	244	178.6	192.7	-0.0898044	0.672476	-0.487822	0.00328655	0.0462114	0.823584	-0.684697	1.06e-06	-0.0769976	0.817376
Rv0937c	Rv0937c/mku	114.6	118.8	103.6	170.5	159.5	135.9	97.7	131.6	129.4	131.8	108.1	140.1	155.3	144.3	130.8	106.6	112.1	0.111327	0.660354	-0.0241794	0.921257	0.08078	0.737684	0.24166	0.213049	0.0316622	0.95956
Rv0938	Rv0938/ligD	148.8	131.5	154.4	158.8	176.7	160.4	138.2	116.8	158.1	142.7	146.8	146	137.9	156	159.6	162.7	160.5	-0.0374328	0.878547	-0.137302	0.374522	0.335384	0.0243171	0.0168401	0.911259	0.293151	0.0187287
Rv0939	Rv0939/-	157.6	159.4	191	160.3	187.4	179.3	148.2	131.1	160.4	157.1	184.6	192.1	147.2	165.7	183.4	174.2	177.9	0.0236106	0.933638	-0.135173	0.402818	0.394559	0.00147636	-0.177415	0.213956	0.153326	0.477421
Rv0940c	Rv0940c/-	73.9	68	57.9	67	71.6	62.4	56.9	57.2	76.3	66.4	71	85.9	71	84.7	65.5	58.9	67.1	0.0863354	0.795057	0.2402	0.271438	0.114163	0.65754	0.087386	0.688656	-0.0532492	0.905905
Rv0941c	Rv0941c/-	118.3	108.1	106.2	121.5	107.8	118.6	117.7	101	97.1	130.3	130.2	111.5	118.3	117	114.7	97.5	97.5	0.124716	0.618565	0.0473312	0.841804	0.0894982	0.674773	-0.094045	0.599548	-0.134998	0.630487
Rv0942	Rv0942/-	1.4	5.2	7.4	5.3	2.9	6.6	4.7	5.5	3.5	5.9	5.2	10.6	2.1	2.9	6.1	5.8	6.3	0.108963	NA	-0.369631	NA	0.266817	0.626388	-0.5226	0.308752	0.0166177	0.989979
Rv0943c	Rv0943c/-	1.3	1.1	1.3	1	0.7	1.2	1.2	1.2	1.5	0.7	0.8	0	0.2	2.3	0.6	1.6	0.5	-0.197823	NA	0.124782	NA	-0.154273	0.789039	0.259701	NA	0.174888	NA
Rv0944	Rv0944/-	21.8	19.8	15.9	23.3	23.5	15.6	21.4	11.6	12.8	14.4	16	15	16.7	13.1	18.9	16.2	12.9	-0.235263	NA	-0.380261	0.406933	0.127411	0.819519	-0.00760324	0.987723	0.196859	0.825093
Rv0945	Rv0945/-	129.6	137.3	137.7	141.9	155.5	149.9	149.3	131.6	151.4	149.7	149.4	148.3	135.6	139.8	126.6	102.8	109.2	0.101877	0.659326	-0.0841645	0.687218	-0.232727	0.157303	-0.117781	0.486195	-0.259355	0.18737
Rv0946c	Rv0946c/pgi	98.9	102.6	148.3	95.2	102.8	87.2	99.1	122.1	127.5	152.1	135.2	134.8	109.7	119.9	136.1	136.1	140.1	0.211658	0.312882	0.29593	0.0559679	0.356023	0.0164426	-0.293308	0.0195135	0.107563	0.643132
Rv0948c	Rv0948c/-	481	520.8	326.3	638.2	541.5	509.1	541.8	424	330.8	443.4	412.8	375.3	420.9	393	406.8	250.8	312.6	-0.125216	0.664909	-0.43062	0.00714995	-0.292313	0.190751	-0.0252929	0.909215	-0.218136	0.398934
Rv0949	Rv0949/uvrD1	92.6	106.4	98.8	123.8	138	126.4	109.1	114.1	107	100	116.3	111.3	127.6	130.3	110.3	100.1	99.3	0.093373	0.625179	0.0230407	0.90256	0.030233	0.868261	0.234885	0.0384919	0.064185	0.793997
Rv0950c	Rv0950c/-	775.3	891.6	915.9	494.5	556.1	614.3	843.9	815.9	854.9	936.8	949.9	935.4	355.5	390.6	839	718.7	693.5	0.0857751	0.582503	-0.534638	6.1406e-05	-0.0402933	0.805905	-1.32193	2.01e-51	-0.183567	0.134989
Rv0951	Rv0951/sucC	577.6	734.3	819.9	732.5	794.5	804.1	738.8	876.6	833.9	833.4	864.6	869.9	960	853.5	778.9	692.1	783.8	0.215858	0.157592	0.247506	0.0474158	0.00226294	0.992938	0.0777019	0.494926	-0.0434872	0.849565
Rv0952	Rv0952/sucD	536.9	674	778.3	649.4	700.6	737.5	672	767.6	873.2	847.6	801.3	815.1	934.6	874.1	743.3	646.1	705.7	0.253594	0.0915357	0.400829	0.000668665	-0.022965	0.919226	0.132098	0.186009	-0.0917025	0.582859
Rv0953c	Rv0953c/-	13	19.5	9.8	14.8	15.6	14.6	14.3	13.2	13.9	13.9	10.5	16.5	19.2	14.3	7.7	12.9	17.5	-0.0757389	NA	0.161204	0.716287	0.00997437	0.986982	0.267542	0.531629	0.0707057	0.955059
Rv0954	Rv0954/-	1038.8	1011.7	1148.2	826.6	994.1	1043	919.9	856.2	1061	1029.1	1097.9	1020.2	736	887.5	960.4	894.3	869.1	-0.0606594	0.717074	-0.200383	0.218214	0.0598065	0.770234	-0.367259	0.00138032	-0.0646295	0.805836
Rv0955	Rv0955/-	324.3	299.3	331.9	302.9	374.1	336.7	277.2	282.2	304.2	256.3	314.2	249	200.6	214.8	279	269.2	254.2	-0.24463	0.0652003	-0.661252	3.30588e-07	0.0158009	0.936016	-0.395691	0.00115264	0.107422	0.645476
Rv0956	Rv0956/purN	84.9	101.4	75.1	88.7	82.4	96.1	91.6	114.1	83.7	91.7	75	96.1	96.1	76	83.4	72	66.5	-0.0390101	0.929164	-0.0278187	0.92516	-0.240341	0.276302	-0.0189084	0.943029	-0.0831161	0.859958
Rv0957	Rv0957/purH	243.8	241.4	278.7	245.9	280.3	267.8	255.8	269.2	285.3	265.9	280.3	256.2	237.1	224.7	291.3	249.2	262.6	0.0327161	0.892706	-0.166469	0.243294	0.103092	0.571058	-0.21864	0.0269246	0.137125	0.340704
Rv0958	Rv0958/-	95.9	97	94.1	98.8	100.3	109.3	116.5	95.1	87.3	94.8	112.4	103.3	114.9	110.9	89.7	94.7	92.7	0.0716859	0.769519	0.160619	0.348356	0.0166862	0.955438	0.118421	0.462562	-0.0158694	0.972697
Rv0959	Rv0959/-	90.4	86.5	78	98.8	114.2	110.8	105.5	102.1	103.2	95.7	104.7	81.6	126	118.5	99.9	97.7	100.6	0.11646	0.55382	0.203693	0.181103	0.061812	0.740242	0.351932	0.00499168	0.206626	0.250313
Rv0959A	Rv0959A/vapB9	70.9	89	68.9	138.8	104	112.9	96.1	69.7	75.3	76.8	62.9	60.8	83.4	73.7	80.8	55.9	79.9	-0.160256	0.720026	-0.525469	0.075206	-0.0534404	0.902115	0.189686	0.594147	0.200881	0.761443
Rv0960	Rv0960/vapC9	136.7	137.3	112.7	190.6	180.5	144.5	107.4	99.4	90.9	128.8	104	141.2	123.4	125.3	114.7	78.3	104.7	-0.0945777	0.799614	-0.424362	0.0469895	0.101611	0.720214	0.00659513	0.985936	-0.169857	0.731619
Rv0961	Rv0961/-	207.5	182.9	148.6	234.9	205.1	188.8	155.4	161.9	196.8	170.7	186.2	156.7	101.8	117.5	204.8	144.5	123.4	-0.0874344	0.795162	-0.867663	7.84343e-06	-0.0111192	0.977316	-0.605198	0.00764282	0.00526721	0.992425
Rv0962c	Rv0962c/lprP	3.3	2.9	0	1.5	0.5	1	3.1	5.7	3	3	0.7	0	3	1.8	1.2	0.9	1	-0.0562609	NA	0.544214	NA	-0.826411	0.0580936	0.213537	NA	-0.187093	NA
Rv0963c	Rv0963c/-	6.5	4.5	7.9	10.4	8.6	6.9	8.5	7.8	6.9	5.6	8	7.6	4.3	5.1	3.2	2.3	1.8	0.0489817	NA	-0.673466	0.164704	-1.01589	0.00974286	-0.414958	0.411464	-0.923855	0.125799
Rv0964c	Rv0964c/-	49.4	34.5	30.5	35.7	39.8	39	25.5	37.6	33.9	51.4	39	29.5	22.6	33.2	23.8	16.1	23.2	0.0488288	0.933638	-0.380286	0.284132	-0.434748	0.195447	-0.496441	0.138553	-0.755883	0.0468871
Rv0965c	Rv0965c/-	122.1	96.8	101.2	114.5	98.9	107.5	121.8	106.7	93.9	106.1	128.9	87.1	123.6	77.4	83.6	72	73.9	-0.00860149	0.987259	-0.0686175	0.839411	-0.350381	0.110187	-0.124413	0.65929	-0.351944	0.313664
Rv0966c	Rv0966c/-	282.5	312.4	256.9	290.3	300.2	265	284.3	289.6	212.1	267.6	280.8	201.9	178.2	183.8	260.4	242.1	234.4	-0.186435	0.328455	-0.614653	1.6301e-05	0.0334197	0.892739	-0.474403	0.0021907	0.0964891	0.776854
Rv0967	Rv0967/csoR	60.3	86.2	71.7	79.9	57.3	74.9	79.2	70.4	101.8	124.9	136.6	102.5	541.2	387.5	172.5	100.7	152.5	0.627189	0.0013616	2.62968	1.66013e-44	0.788323	3.76719e-05	1.79807	1.17e-19	0.312352	0.369827
Rv0968	Rv0968/-	78.6	58.3	67.7	57.6	57.3	56.4	79.7	67.1	76.4	87	122.2	108.1	483.6	363.6	102.6	98.1	105.9	0.488174	0.0387818	2.80301	5.28771e-51	0.530142	0.00670553	1.87643	8.39e-21	0.0847853	0.882595
Rv0969	Rv0969/ctpV	64.4	61.9	72	61.9	76.3	77.2	65.4	53.2	73.4	107.2	128.2	100.4	342.2	395.5	119.5	105.8	116.6	0.688286	1.25255e-09	2.34485	2.28359e-75	0.915751	1.53524e-13	1.67274	5.78e-47	0.15732	0.473413
Rv0970	Rv0970/-	71.9	90.6	62.7	120.6	119	116.1	98.8	81.5	72.1	87.1	99.1	87.5	220.9	209.3	99.2	54.7	85.6	0.223407	0.38983	0.869381	2.79498e-09	0.0261292	0.940056	1.17146	1.84e-10	-0.0677279	0.891954
Rv0971c	Rv0971c/echA7	25	31.3	36.4	26.8	37.9	24.6	31.3	40.8	35.1	22.3	25.4	14.2	72.7	79.6	31.8	21.7	20.9	-0.429135	0.160332	1.31703	3.94865e-09	-0.369494	0.172714	1.68034	1.87e-13	0.30531	0.494883
Rv0972c	Rv0972c/fadE12	40.6	47.4	55.1	37.8	39.1	38.6	50.9	65.3	57.2	48	48	46.5	156.6	146.5	35.3	38.2	35.7	-0.035895	0.933364	1.95832	1.7315e-42	-0.505134	0.00558166	1.61738	8.63e-30	-0.231142	0.386112
Rv0973c	Rv0973c/accA2	27.4	28.2	40.6	20.4	24.4	23.9	30.3	35.8	46.1	22.2	31.5	29	84.8	87.9	23.8	25.5	26.7	-0.234709	0.400757	1.89521	5.43185e-37	-0.407744	0.0651755	1.59083	7.57e-22	0.0382818	0.950036
Rv0974c	Rv0974c/accD2	19.6	25.3	25.5	18.5	17.6	19	28.9	27.4	27.3	18.5	16.4	19.9	71.3	73.1	19.6	22.9	20.5	-0.354697	0.164232	1.94314	4.81534e-32	-0.261832	0.255583	1.9064	1.09e-25	0.351629	0.249021
Rv0975c	Rv0975c/fadE13	13	12	32.6	11.2	17	17.6	17.3	22.5	23.3	15.1	22.9	21.3	44.5	58.7	17	20.9	24.7	-0.012768	0.986157	1.68341	1.84268e-12	0.108371	0.764613	1.26795	1.3e-06	0.220478	0.71472
Rv0976c	Rv0976c/-	14.5	19	26	11.2	14.3	13.2	21	21	27.1	14.3	18.9	13.5	45.4	45	22.1	20	20.1	-0.297032	0.363839	1.76434	8.89024e-20	-0.0342114	0.92093	1.42463	2.75e-12	0.50291	0.0715912
Rv0977	Rv0977/PE_PGRS16	14.1	14.6	15.3	16.9	16.3	15.3	16.2	18.8	17.8	18.8	21.3	23.4	20.4	17	17.1	18.9	15.7	0.412965	0.0438932	0.225532	0.349287	0.0990331	0.71563	-0.159324	0.490622	-0.118944	0.783113
Rv0978c	Rv0978c/PE_PGRS17	1.4	0	0	1.1	1.4	1.3	0.4	1	0.4	0.5	1.4	0	0	1.7	1.4	1.1	1.5	0.0445889	NA	-0.206077	NA	0.425022	0.390874	0.0822838	NA	0.343267	NA
Rv0979A	Rv0979A/rpmF	1146.8	1235.4	1238.2	1235	1195.7	1192.5	1111	1110.4	1026.5	1050.1	1078.6	989.8	725.1	821.1	1068.9	901.8	912.9	-0.237312	0.0764473	-0.602203	9.91293e-06	-0.0503686	0.798323	-0.423191	0.00171897	0.0225439	0.962653
Rv0979c	Rv0979c/-	4.1	3.4	1.9	3.4	1.2	0.4	3.3	1.8	7	0	3.7	0	0	1.4	1.4	0	1	-0.0543038	NA	-0.103464	NA	-0.419294	0.214189	-0.11299	NA	-0.176296	NA
Rv0980c	Rv0980c/PE_PGRS18	2.5	1.9	2.3	1.1	2	1.4	0.7	2	2.4	0.6	1.1	1.9	3.4	0.3	2.9	0.8	1.1	-0.313081	NA	0.167087	0.824544	0.0248005	0.975995	0.320756	0.560403	0.302171	0.788617
Rv0981	Rv0981/mprA	352.2	321.5	339.4	546.3	521.8	541.8	354.8	404.1	350.2	335.4	310.6	313.7	537.5	532.7	401	382	382.2	-0.111574	0.50035	0.0240199	0.893299	0.192654	0.157844	0.724199	7.39e-11	0.416078	0.000753181
Rv0982	Rv0982/mprB	353.7	343.8	338	576.9	536.4	551	348.8	327.6	371.4	341.9	329.7	314.4	478.7	521.6	427.2	359.1	388	-0.103101	0.464539	-0.119394	0.388776	0.27712	0.0111525	0.591748	2.84e-09	0.385632	0.000332333
Rv0983	Rv0983/pepD	463.8	440.3	432.5	544.3	528.8	547	490	467.7	476.8	423.4	436.5	483.8	641.2	735.5	461.3	419.3	406.9	-0.0362374	0.854977	0.374386	0.00164378	-0.0344163	0.84702	0.613538	3.91e-10	0.0852277	0.69505
Rv0984	Rv0984/moaB2	769	755.9	833.4	953.2	1091.7	1117.5	761.3	604.6	818.2	721	815.5	700.7	775	1012	817	710.7	769.9	-0.107508	0.497915	-0.204193	0.223532	0.18393	0.304855	0.2473	0.19521	0.173325	0.584552
Rv0985c	Rv0985c/mscL	72.2	71.7	83.6	67.9	72.7	56.8	92.3	92.6	66.6	92.2	104.3	103.4	72.7	45.6	95	54.9	67.8	0.309816	0.179579	-0.125645	0.735055	-0.0892656	0.792308	-0.707274	0.00367546	-0.307908	0.439232
Rv0986	Rv0986/-	72	91.1	78.1	84.9	71.7	65.5	73.9	86.2	79.7	76.8	77	97.5	95.8	81.9	78.8	69.6	64.6	-0.0039741	0.997209	0.276879	0.221101	-0.042667	0.889077	0.101609	0.642731	-0.0636106	0.889056
Rv0987	Rv0987/-	73	83	71.5	89.7	72.8	73.6	74.4	80.1	85.2	85.4	83	82.4	76.7	80.6	89.5	70.4	86.6	0.100608	0.580229	0.0271123	0.90367	0.152372	0.375198	-0.090222	0.548545	0.110832	0.641148
Rv0988	Rv0988/-	100.6	135.2	89.1	114.6	98.5	98.5	100.2	104.1	103.5	103.7	100.3	97.6	104.9	99.9	112.3	86	85.1	-0.126092	0.633395	0.00699881	0.976236	-0.00353636	0.990089	0.017488	0.929344	0.0426151	0.910554
Rv0989c	Rv0989c/grcC2	56.4	49.4	49.7	77	81	73.4	59.5	69.4	56.3	65.8	58.2	79.8	95.1	87.7	60.5	38.1	43.8	0.287808	0.182079	0.264385	0.156231	-0.249899	0.282126	0.400668	0.136258	-0.346979	0.385305
Rv0990c	Rv0990c/-	33.9	45.3	29.2	33.7	41.3	37.5	40.2	30.7	36.3	32.4	44.4	33.3	89	120.5	33.5	29.3	47.6	0.00485491	0.99745	1.44741	6.07877e-12	0.135277	0.679425	1.36504	7.82e-08	0.11967	0.859958
Rv0991c	Rv0991c/-	284.9	387	273.1	293.3	335.6	299	339.9	415.5	280.6	395.7	441.3	432.1	913.2	871.9	399.9	340.4	395	0.356047	0.0434081	1.53024	7.85749e-34	0.25016	0.1587	1.04995	2.99e-16	-0.0172492	0.972697
Rv0992c	Rv0992c/-	66	78.5	72.6	73.1	93.6	90.8	76.6	66.1	81.8	53.2	94.5	59.1	85.7	68.2	65.9	60.4	71.4	-0.0744032	0.87644	-0.130442	0.647784	-0.0663577	0.823766	0.123459	0.681082	0.0573117	0.934624
Rv0993	Rv0993/galU	273.4	329.9	298.9	279.1	269	286.4	283.4	251.7	267.8	259.5	261.7	238	108.3	120.5	231.6	192.4	221	-0.268746	0.0401191	-1.2303	1.03116e-21	-0.194771	0.186674	-1.1284	5.94e-22	-0.0984769	0.698091
Rv0994	Rv0994/moeA1	194.1	197.5	197.9	200.4	208.4	213.4	193.3	149.9	178.5	146.7	195	190.5	111.5	130.7	172.5	172.5	171.9	-0.183551	0.281635	-0.7325	3.04982e-08	0.105085	0.637513	-0.530558	0.000200282	0.109591	0.718443
Rv0995	Rv0995/rimJ	147	150.5	160.6	160.1	170	172.6	129.9	131.2	131.3	130.7	143.9	97.2	95.3	109.5	139.1	123.5	115.9	-0.286862	0.168861	-0.66218	6.84254e-05	0.0656489	0.783714	-0.289372	0.138553	0.138246	0.714223
Rv0996	Rv0996/-	191.9	201.1	244.3	257.7	290	320.1	253.7	238.4	292.8	229	241.5	228.2	424	441.7	220.6	190.7	203.5	0.0879099	0.697964	0.599857	4.66677e-06	-0.225484	0.236111	0.877151	2.92e-20	-0.0446273	0.860902
Rv0997	Rv0997/-	235.2	223.2	241.8	489.9	529.8	559.5	276.4	250.3	288.8	199.1	175.2	194.1	599.7	644.4	244	179.6	229.5	-0.323917	0.0441094	0.265462	0.0649261	-0.201906	0.317715	1.65149	4.05e-25	0.327248	0.17932
Rv0998	Rv0998/-	85.9	62.1	80.5	87.7	93.3	94.9	74.3	74.7	65.6	71.3	78.3	74	103.5	115.4	80.8	57.2	70.3	-0.0705399	0.839548	0.275732	0.11569	0.0684509	0.777292	0.534327	0.00166579	0.0321013	0.957683
Rv0999	Rv0999/-	190.8	203.4	182.2	167.6	203.8	170.2	171.3	152.8	179.6	185.2	187.1	129.7	120.7	146.3	158.5	122.3	134.2	-0.197075	0.325502	-0.391246	0.0264003	-0.163217	0.35792	-0.336136	0.0602944	-0.155204	0.626238
Rv1000c	Rv1000c/-	69.2	88	79.5	104.1	127.5	108.8	85.2	67.1	94.3	80.5	73.2	53.1	138.2	120.5	70.4	57.8	62.6	-0.169204	0.600075	0.208648	0.329373	-0.246847	0.300436	0.820359	5.71e-06	-0.0206275	0.974176
Rv1001	Rv1001/arcA	113.2	139.8	142.8	129.7	125.6	126.7	127	119.1	140.4	150.7	137.6	120.2	119.9	112.7	138.9	104.7	133.1	0.0170066	0.966761	-0.101147	0.575568	0.0716562	0.726156	-0.238636	0.113764	0.00626272	0.988323
Rv1002c	Rv1002c/-	171.5	188.1	189.7	170.3	188.7	184.4	205.5	184.7	173.7	165.7	190.2	168.4	128.2	146.7	166.2	151.2	159.3	-0.0983249	0.587523	-0.361534	0.00989742	-0.117844	0.430069	-0.342737	0.012923	0.00418455	0.990924
Rv1003	Rv1003/-	26.2	31.7	25.3	28	31.6	32.4	26.9	20.1	20.7	26.9	23.2	28.5	28.5	24.7	27.5	20.9	20.6	-0.110748	0.805115	-0.169396	0.611319	0.119491	0.745937	0.0316634	0.927156	-0.0298296	0.972697
Rv1004c	Rv1004c/-	51.2	60.7	70.4	53.2	94.2	81	71.1	53.7	73.7	62.6	98.7	52	52.6	71.6	71.5	80.4	70.1	0.180866	0.556104	-0.247927	0.367783	0.265836	0.258724	-0.200638	0.441102	0.177581	0.700878
Rv1005c	Rv1005c/pabB	53.7	45.6	38.1	59.3	71.4	61.5	47.1	46.6	49.3	41.5	55.5	48	83	74.9	50.4	49.6	48.1	0.0324263	0.939341	0.319872	0.0753344	0.167026	0.409811	0.680186	2.18e-05	0.172332	0.579776
Rv1006	Rv1006/-	609.7	557.8	485.4	717.1	637.7	589.5	610.3	642.2	538.3	484.3	445.9	481.7	464.2	414.1	540.3	475.5	465.8	-0.257275	0.0181968	-0.525428	2.87947e-05	-0.14903	0.243635	-0.101365	0.451798	0.209736	0.166303
Rv1007c	Rv1007c/metS	118.2	124.9	136.8	127.4	152.5	127.5	120.5	143.6	127.3	122.6	129.7	131.4	124.2	114.4	136.4	125.5	118.9	-0.0277839	0.923499	-0.15626	0.369471	0.0840866	0.634705	-0.100106	0.465305	0.135688	0.488895
Rv1008	Rv1008/tatD	56	60.2	68.8	43.6	71.6	68.8	59.8	53.3	72.6	53.4	64.8	67	25.7	38.8	52.2	61.9	64.4	-0.0505991	0.908016	-0.828796	0.00222732	0.0610905	0.850767	-0.846	0.00025044	0.11065	0.838022
Rv1009	Rv1009/rpfB	759.4	701.5	771.6	574.5	679.8	619.4	726.8	578.5	676.1	587.5	709.7	598.8	322.1	340.4	591.5	528.2	530.8	-0.263775	0.0169322	-0.873183	6.58228e-14	-0.139293	0.460535	-0.920269	8.44e-16	-0.0584415	0.838022
Rv1010	Rv1010/ksgA	357.2	301.6	313.4	272.8	299.7	294.4	371.7	269.1	291.7	268.2	288.3	232.5	136.3	172	249.7	186.5	166.7	-0.315591	0.0129359	-0.85795	8.16901e-10	-0.493661	0.00424751	-0.755868	6.87e-07	-0.252551	0.268148
Rv1011	Rv1011/ispE	123.8	123.9	132.7	111.4	103.6	99.7	124.7	113.2	116.5	138.5	134.8	124.2	77.4	81.6	113.7	96.6	100	0.0297353	0.923826	-0.362408	0.0399246	-0.07392	0.7114	-0.729968	1.58e-07	-0.220519	0.29532
Rv1012	Rv1012/-	22.2	17.2	19.2	27	16.3	20.4	24.7	21.9	16.9	24.6	33.4	23.4	32.7	14.5	19.2	18.9	11	0.255277	NA	0.116383	0.851129	-0.179272	0.726156	-0.198522	0.682256	-0.467914	0.512182
Rv1013	Rv1013/pks16	798.9	676.6	854.7	507.2	557.4	517.4	855.7	845.8	955.2	670.6	724.1	743.7	361.9	382.5	697.5	713.9	683.2	-0.15966	0.243703	-0.467921	2.70021e-05	-0.213331	0.1277	-0.92567	2.75e-21	0.11758	0.516563
Rv1014c	Rv1014c/pth	80.6	112	81.3	154.8	128.4	139.8	124	112.8	98.5	64.1	72.6	69.6	96.8	89.9	66.5	49.4	71.6	-0.384539	0.103238	-0.551136	0.00311729	-0.673804	0.00119291	0.415204	0.051951	0.000384265	0.998684
Rv1015c	Rv1015c/rplY	277.9	270.5	221.9	290.2	257.7	251	279.5	269.5	200.2	180.8	154	210.2	243.5	231.3	159.8	132.7	150.3	-0.519914	0.000262903	-0.136612	0.438464	-0.612484	4.68212e-05	0.392796	0.0084706	-0.133325	0.645017
Rv1016c	Rv1016c/lpqT	225.6	221.4	148.2	259.3	231.3	216.3	221.7	252.3	157.9	205.5	194	209.8	215.4	236.4	170.4	130	124	-0.00656602	0.988017	-0.03037	0.893849	-0.429742	0.0209945	0.151918	0.356336	-0.371349	0.0270218
Rv1017c	Rv1017c/prsA	510.3	580.6	428.1	576.9	508.5	463.1	527.2	695	469.6	560.3	525.7	604.2	705.8	581.4	522.4	409.3	463.1	0.108866	0.574394	0.339098	0.0224246	-0.152653	0.418676	0.185173	0.210815	-0.133425	0.584852
Rv1018c	Rv1018c/glmU	292.3	272.7	258.7	265.4	275.2	262.1	278.3	312.5	257.1	307.7	311.2	334.6	284.8	250.6	282.4	266.5	255.1	0.162167	0.179579	0.027805	0.880168	0.0477689	0.783714	-0.244802	0.0536145	-0.0967945	0.698091
Rv1019	Rv1019/-	162.2	156.2	149.9	211.9	216.2	182.1	144.6	177.4	158.4	195.2	155.2	166.9	261	232.2	191.7	164.2	183.2	0.101012	0.696326	0.298927	0.075206	0.283361	0.0634941	0.494992	0.000405627	0.193007	0.398934
Rv1020	Rv1020/mfd	90.3	85.7	100.7	98.6	119	115.8	92.8	92.1	95.7	98.5	106.2	91.3	113.1	125.5	101.9	88.9	86.6	0.0594968	0.7849	0.128817	0.429292	0.100695	0.52414	0.260195	0.0273964	0.0417384	0.882941
Rv1021	Rv1021/-	115.2	129.3	96.4	186.1	159	147.7	122.3	134	103.4	148.8	129.2	142.8	178.1	161.3	134.8	113.1	101.7	0.247265	0.15741	0.0713155	0.743255	0.0814016	0.701181	0.265463	0.0743138	-0.12005	0.678107
Rv1022	Rv1022/lpqU	139.4	148.6	139.1	165	176.7	168.2	161.1	134.2	146.6	157.2	178.6	146.5	156.9	154.8	126.4	118.9	121.6	0.13891	0.526143	-0.0958968	0.624695	-0.144972	0.442524	-0.0586764	0.764187	-0.25475	0.249021
Rv1023	Rv1023/eno	193.2	194.4	219.8	178.3	236.9	215.7	229.8	215	225.6	232.1	262	250.1	201.2	214.1	206.6	187.6	203.6	0.240291	0.0792193	0.0108661	0.959347	-0.0441845	0.803331	-0.254943	0.0304529	-0.169322	0.317443
Rv1024	Rv1024/-	224.9	176.2	193.3	175.7	197.6	194.6	232.7	235.9	221.1	248.5	266.4	314.7	231.4	199.9	210.1	197.3	194.5	0.399185	0.0042468	0.210306	0.224353	-0.0705883	0.693177	-0.34306	0.0171833	-0.298387	0.0869122
Rv1025	Rv1025/-	97.7	104.5	90.3	113.8	132.9	137.5	129.6	117.9	140	130.5	140.1	152.6	150.7	143.4	107.1	83.4	92.9	0.43037	0.0253054	0.218199	0.316257	-0.328004	0.0817413	0.0664232	0.753272	-0.413432	0.040144
Rv1026	Rv1026/-	71.6	62.1	75	76	97.9	90.6	83.1	58.5	79.6	64.2	89.5	51.6	82.7	83.8	63.3	58.8	56.4	-0.0308318	0.948286	-0.0529617	0.837575	-0.188094	0.410113	0.233653	0.288008	-0.0865689	0.856766
Rv1027c	Rv1027c/kdpE	30.6	32.9	24.2	34.7	32.4	31.2	34.9	32	30.5	47.3	33.6	51.3	36.6	45	29.7	29	32.5	0.428349	0.10319	0.331537	0.259465	0.0223015	0.96027	-0.0718998	0.821677	-0.338413	0.397896
Rv1028A	Rv1028A/kdpF	35.7	24.8	28.6	33.3	59.5	43.6	56.1	50.8	22.7	42	40.7	24.2	29.8	24.7	45.5	39.4	20.4	0.114946	NA	-0.545123	0.341086	-0.090028	0.892646	-0.304761	0.571315	0.0564331	0.972697
Rv1028c	Rv1028c/kdpD	17.9	18.9	21.6	22	25.2	23.8	19.9	20.4	22.6	24.3	22.3	21.6	29.1	30.2	20.1	23.4	26.1	0.169168	0.541541	0.342453	0.0735831	0.257821	0.244398	0.35816	0.085776	0.16729	0.678107
Rv1029	Rv1029/kdpA	30.4	37.3	34.1	32.2	30.1	34	29.4	45.8	38.5	34.4	34.5	32.5	31.1	32.4	29.7	26.1	31.7	-0.0314573	0.938634	0.0119201	0.965286	-0.235302	0.330911	-0.0989695	0.641944	-0.0744214	0.860629
Rv1030	Rv1030/kdpB	32.7	29.2	30.5	30.2	33.2	34.2	34.1	35.9	34.6	32.4	27.3	27.4	28.1	30.6	28.6	24.4	23.5	-0.104727	0.720569	-0.116067	0.627643	-0.314502	0.0805905	0.00363108	0.987723	-0.0501804	0.914617
Rv1031	Rv1031/kdpC	47.7	41.9	35.8	51.3	40.3	48.1	55	47.7	44.3	48.8	48.4	48.5	44	43.2	42.6	34.5	40.6	0.139476	0.744384	-0.0684499	0.851339	-0.189558	0.553652	-0.15195	0.592356	-0.161288	0.758529
Rv1032c	Rv1032c/trcS	74.8	66.8	60.1	62.9	60.5	65	59.2	67.9	62.1	73.2	67.8	79.4	57.9	50.2	75.7	65.2	59.4	0.0720761	0.799664	-0.186058	0.344343	0.200099	0.244435	-0.423677	0.006039	0.0167552	0.973186
Rv1033c	Rv1033c/trcR	51.9	46.5	41.3	72.2	55.3	42.3	39.5	41.8	46.6	64.6	60.3	53	57.8	61.8	52	29.6	39.9	0.28431	0.243031	0.102616	0.76206	0.0300485	0.935292	-0.0066903	0.985936	-0.411829	0.210601
Rv1034c	Rv1034c/-	0.9	5	0.1	1.2	0.8	4.9	2.4	1.2	0.7	0	1.2	3.4	2	2.4	1.3	1.8	5.4	-0.0247938	NA	0.0170081	NA	0.29345	0.530704	0.156748	NA	0.346477	NA
Rv1035c	Rv1035c/-	10.9	9.8	7.7	9.8	14.4	10.9	7.8	9.3	10.1	7.5	10.8	3.6	11.5	15.1	8.2	6.9	4	-0.175386	NA	0.180581	0.73426	-0.271544	0.589219	0.585535	0.191864	-0.0829137	0.955275
Rv1036c	Rv1036c/-	19	8.6	13.1	25.7	12.2	15.3	15.1	23.2	7.2	12.3	9.3	19	23.3	14.6	12.7	9.3	9	-0.0821876	NA	0.0673724	0.918178	-0.265622	0.620274	0.415215	0.384768	-0.10456	0.934055
Rv1037c	Rv1037c/esxI	70.2	62.9	50.1	57.6	48.3	43.1	32	40.4	52.6	66.4	60.7	50.6	52	52.3	54.4	35.9	54.6	-0.0448299	0.939332	0.0831365	0.852577	0.281281	0.450791	-0.194106	0.570774	-0.1718	0.788617
Rv1038c	Rv1038c/esxJ	38.6	35.2	25.9	36.4	23	26.5	51.7	45.2	47.8	50.2	62.4	32.2	57.1	37.4	43.1	33	43	0.377331	NA	0.638987	0.107123	-0.149609	0.711569	-0.0829766	0.843497	-0.169773	0.827372
Rv1039c	Rv1039c/PPE15	3.4	3.2	2.3	2.4	4.4	5.2	5.1	4.9	4.2	5.9	6.1	3.1	6.5	4.3	4.2	6.6	3.1	0.372447	NA	0.342806	0.541918	0.0910609	0.878574	0.018532	0.976582	-0.0156451	0.989444
Rv1040c	Rv1040c/PE8	4.9	5.4	5.2	4.3	2.3	3.9	5.2	3.9	3	1.8	4.8	1.6	2.3	1.5	3.9	2.1	1.7	-0.329798	NA	-0.524725	0.394665	-0.382109	0.460535	-0.324158	0.555861	-0.0753566	0.969089
Rv1041c	Rv1041c/-	165.8	184.7	136.7	200.6	199.7	205.9	172.3	167.4	137.2	133.9	150.1	129.8	230.4	224.3	124.9	101.4	125	-0.24812	0.159912	0.195063	0.195164	-0.309127	0.0824639	0.692157	1.96e-07	-0.103697	0.738764
Rv1042c	Rv1042c/-	303	342.8	270.8	401.8	399	394.6	315.2	312.5	270.6	255	283.2	254.6	404.7	406.2	244.7	186.3	244.9	-0.225605	0.201618	0.0525108	0.785978	-0.281033	0.108144	0.592246	4.6e-05	-0.0953045	0.77901
Rv1043c	Rv1043c/-	67.9	53.8	43.7	90.9	74	84.6	75.8	85.2	58.1	43.9	51	55.3	179.5	184	47.4	37.1	38.1	-0.174162	0.574402	1.12996	8.63196e-15	-0.66071	0.001712	1.81665	1.73e-32	-0.127752	0.748102
Rv1044	Rv1044/-	29.3	26.1	25.9	25.7	21.6	26.5	23.5	22.8	25.3	25.7	20.4	19.6	34.8	50.8	28.7	19.8	27	-0.237682	0.548472	0.765866	0.00978247	0.162682	0.663526	0.841581	0.00430074	0.276517	0.635131
Rv1045	Rv1045/-	46.3	46	47	65	57	59.7	53.5	55.4	45.2	46.9	43	30.7	63.2	70	51.3	39.1	45.8	-0.177261	0.574117	0.162236	0.494481	-0.0554549	0.85925	0.651895	0.00170692	0.262216	0.467535
Rv1046c	Rv1046c/-	248.1	228	79.7	260	227.5	219	230.7	304.2	106.8	143.9	128.7	232	391.1	261.3	118.1	94.7	93.7	-0.0935597	0.885885	0.479147	0.0117356	-0.712885	0.061056	0.820442	0.0110477	-0.499404	0.305369
Rv1047	Rv1047/-	2.5	2.8	3.5	2.5	2.8	2.4	4.1	5.7	1.6	1.2	2.7	0	2.9	3.6	1.7	1.5	3.6	-0.294633	NA	0.260048	0.688816	-0.365346	0.496033	0.594671	0.243137	0.409792	0.69505
Rv1048c	Rv1048c/-	21.3	24.8	16.1	25.9	19.7	18.6	17.6	30.4	19.6	16.3	18.4	12	29.8	24.3	15.7	12.4	13	-0.293145	0.427731	0.338554	0.26222	-0.512138	0.0715617	0.669446	0.0117704	-0.0971593	0.888147
Rv1049	Rv1049/-	29.2	31.2	16.6	32.5	37	36.2	30.2	55	22.2	27.2	39.1	37.4	89.9	76.5	28.2	25.9	18.6	0.262396	0.518365	1.18941	1.14489e-06	-0.331804	0.379388	1.1286	6.66e-05	-0.317925	0.578932
Rv1050	Rv1050/-	11.1	17.5	21.2	16.4	21.8	26.9	21.3	18	21.8	25.9	20.1	31.2	58.1	70.9	23.4	19.5	14.6	0.413179	0.188258	1.50825	1.44789e-10	0.0247869	0.957847	1.25654	1.83e-07	-0.222442	0.68922
Rv1051c	Rv1051c/-	0.6	1.5	0.7	2.1	0.9	1.5	1	1.4	1.2	0.7	0	0	3.8	2.2	2.5	0.3	2.7	-0.125735	NA	0.524243	0.403959	0.283863	0.595826	0.839766	NA	0.65771	NA
Rv1052	Rv1052/-	64.9	78.1	70.8	112.2	93.3	89.8	65.7	74.6	56.5	47.7	43.9	70.1	156	116.3	54.7	46.8	56	-0.410121	0.132939	0.470822	0.0459548	-0.174356	0.58269	1.30536	9.81e-09	0.16019	0.778327
Rv1053c	Rv1053c/-	1.5	0	2.3	0	0.9	1.2	0	0.5	0	0	0	0	0	0	0	0.6	0	-0.0338139	NA	-0.126117	NA	0	1	NA	NA	NA	NA
Rv1054	Rv1054/-	267.3	239.5	222.6	261.6	270.6	274.2	243.6	256.3	270.8	246.9	240	238.6	219.9	240.2	242.5	186.2	204.7	-0.0432055	0.908016	-0.189725	0.343534	-0.162395	0.412149	-0.0740899	0.712262	-0.0588149	0.882062
Rv1055	Rv1055/-	120.6	167.3	182	170.2	119.7	126.7	153.3	210.8	133.7	145.1	153.9	111.2	154.4	154.7	130	110.1	125.4	-0.149384	0.733325	0.174619	0.647784	-0.267809	0.404648	0.127566	0.695812	-0.0535133	0.95141
Rv1056	Rv1056/-	59.3	70.8	48.9	60.7	51.9	57.7	59.1	78.9	66.4	65.5	55.4	83.2	98.6	100.8	67.9	46.3	58.9	0.111035	0.763502	0.81333	8.66967e-06	-0.113617	0.670096	0.555242	0.00452213	-0.0678466	0.890814
Rv1057	Rv1057/-	8.6	18.1	13.8	68.3	72.3	94.5	22.4	23.9	29.6	38.5	32.5	51.6	590.5	609.9	25.8	21.4	32.1	1.21294	2.33644e-09	2.89964	4.20618e-97	0.156182	0.589979	3.78405	2.36e-130	-0.430103	0.0675629
Rv1058	Rv1058/fadD14	104.9	96.7	105.6	83.6	82	87.8	85.9	90.5	102.6	138.9	132	126.1	91.9	101.9	125.2	104.6	119	0.320229	0.00766939	0.223418	0.169956	0.4269	0.00162847	-0.447086	0.000286565	-0.0504998	0.866043
Rv1059	Rv1059/-	105.3	108.2	112	140.3	133.5	133.6	108	125.4	129.1	138	153.4	135.8	182.9	179.5	125	89.3	121.2	0.341904	0.00942764	0.438026	0.00143475	0.000913149	0.997281	0.327595	0.0484477	-0.213364	0.401809
Rv1060	Rv1060/-	382.1	378.1	314.4	455.7	403.4	405.3	382.3	272.9	343.7	310.1	327.6	345.3	239.2	321.4	353.4	247.7	282.3	-0.166098	0.338327	-0.543477	0.000934614	-0.0674225	0.782591	-0.21143	0.376964	-0.0145332	0.983435
Rv1061	Rv1061/-	94.6	86.8	79.7	106.9	93.7	101.2	97.1	84.3	84.6	81.6	76.9	86	78.7	75.8	87.8	68.7	67.5	-0.13062	0.625405	-0.342683	0.0641091	-0.128194	0.546068	-0.0690951	0.751851	0.0202726	0.972697
Rv1062	Rv1062/-	71.4	54.3	56.1	61.3	63.7	64	49.5	44.9	59.5	47.7	50.9	53.1	42.1	55.2	50.8	47.6	57.1	-0.270573	0.280469	-0.325159	0.160967	0.11994	0.670737	-0.0394725	0.884049	0.182044	0.629909
Rv1063c	Rv1063c/-	86	87.1	110.3	100.2	126.9	113.5	88.2	85.5	120.4	110.7	99	78.1	91.3	117.6	130.1	133.5	134.6	0.00242173	0.998457	-0.0848624	0.731173	0.53332	0.001106	0.101216	0.623412	0.57849	0.000892711
Rv1064c	Rv1064c/lpqV	72.4	64.9	56.4	71.8	66.1	75.8	46.4	59.4	52.3	64.3	67.1	42.8	68.2	57.6	68.9	46	68.3	-0.1263	0.763824	-0.150851	0.64204	0.305608	0.281388	0.0639735	0.848547	0.154783	0.788617
Rv1065	Rv1065/-	296.4	324.6	317.1	369.4	349.5	263.9	289.2	326.1	300.1	222.2	226.1	236.9	388.5	362.5	280.4	218.7	253.3	-0.473195	0.000126833	0.219615	0.248872	-0.159558	0.316752	0.706246	6.51e-09	0.275832	0.0912876
Rv1066	Rv1066/-	82.5	89.6	89.1	84.7	138.6	106.1	102.8	59.9	86.4	60.7	122.6	41.3	107.8	124.7	75.7	76.6	91.2	-0.158033	0.729215	0.106928	0.747986	0.0698517	0.85799	0.518126	0.105889	0.197343	0.770271
Rv1067c	Rv1067c/PE_PGRS19	2.1	1.3	1.2	0.8	1.2	1.7	1.4	0.9	1.8	1.4	2.9	2	1.4	1.8	1.4	0.5	0.6	0.152821	NA	0.278413	0.681265	-0.327665	0.550231	-0.285759	0.598769	-0.828835	0.234704
Rv1068c	Rv1068c/PE_PGRS20	5.2	2.4	4.3	3.7	5	5	3.8	4.7	4	4.1	5.8	5.5	3.6	5	5.3	1.9	3.3	0.153626	NA	-0.0298678	0.959799	-0.124664	0.830255	-0.177831	0.725367	-0.345927	0.693139
Rv1069c	Rv1069c/-	159.2	162.8	176.2	168.3	190.9	188.1	173.9	165.9	189.5	224.3	212.4	201	175.5	193	230.7	180.9	198.3	0.309092	0.00615736	0.043108	0.817476	0.312132	0.00995629	-0.207237	0.166658	0.0697788	0.827372
Rv1070c	Rv1070c/echA8	245.6	268.7	316.3	286.6	302.5	296.2	281	328.2	362.1	345	358.1	392.9	418.4	345.8	314.8	340.7	337.9	0.334536	0.0125072	0.392692	0.00487996	0.154223	0.397242	0.0623715	0.740319	0.0123285	0.978413
Rv1071c	Rv1071c/echA9	177	193.2	222.2	183	188.6	178.4	167.5	205.9	196.3	210.6	188.1	210.6	219.3	193.8	195.8	168	183	-0.00234852	0.998188	0.195719	0.202896	0.0604321	0.760171	0.0225795	0.889318	-0.0106486	0.977351
Rv1072	Rv1072/-	2725.8	2750.4	2870.2	3264	3019.1	3118.1	2664.8	2344.6	2727.8	2682.9	2570.4	2489.7	3351.6	3982.4	3036.6	2337.3	2788.2	-0.143539	0.151699	0.25209	0.0505641	0.189096	0.145963	0.493142	6.31e-05	0.210601	0.24355
Rv1073	Rv1073/-	361.1	356.7	281.4	436.3	365.8	416.9	360.2	272.4	322.8	319	348.6	313.1	415	485	353.4	251.1	287.7	-0.0588199	0.808529	0.17304	0.290653	0.0106719	0.97003	0.443788	0.00355675	-0.00342533	0.992503
Rv1074c	Rv1074c/fadA3	499.1	553.7	557.4	459.9	481.2	504.4	505.4	573.2	554.1	609.5	609.5	575.7	684.7	674.6	600.6	532.1	558.8	0.116469	0.362759	0.518517	2.11933e-06	0.169647	0.157303	0.175797	0.0419837	0.0538314	0.768617
Rv1075c	Rv1075c/-	33.6	23.6	24.1	22.2	30	26	38.7	37.7	26.7	31.8	33.3	37.5	58.1	56.2	19.7	25.9	31.2	0.229761	0.470446	1.10624	3.02259e-07	-0.259686	0.377538	0.703067	0.00247155	-0.233883	0.608919
Rv1076	Rv1076/lipU	73.6	100.3	107.1	50.5	39	46.1	90.1	105	105.9	165.9	186.5	145.2	73.5	94.2	122.6	102	112.2	0.724655	1.35374e-06	0.887156	1.26778e-05	0.27041	0.148869	-0.952352	1.44e-08	-0.420243	0.0415212
Rv1077	Rv1077/cbs	214.6	232.9	256.5	195.3	248.2	239.3	222.6	210.8	281	290	301.9	277.8	194.2	236.5	247.6	250	280.2	0.257735	0.032719	-0.0482008	0.826966	0.236694	0.160549	-0.423201	0.000963371	-0.0161254	0.972697
Rv1078	Rv1078/pra	2298.2	2290	2532.7	1733.8	1661.9	1748.8	2251.2	2347.7	2426.3	2596.7	2561.8	2476.5	1273.9	1421.2	2494.5	2257.5	2411.8	0.059994	0.693565	-0.315002	0.00718211	0.147316	0.208905	-0.907797	1.76e-20	0.0504013	0.838022
Rv1079	Rv1079/metB	798.2	793.7	837.3	588.2	618.5	667.9	807	690	841.3	896	909.5	857.3	409.8	506.7	856.7	740.3	758.7	0.0928497	0.446177	-0.410729	0.00266667	0.125617	0.452383	-0.930769	1.09e-11	-0.0352767	0.930406
Rv1080c	Rv1080c/greA	1371.8	1350.5	1091.8	1769.2	1581.7	1544.8	1311.8	1560.7	1116.4	1145	1049.8	1127.1	1691.3	1430.2	1038.3	756.8	961.6	-0.228186	0.076298	-0.0363965	0.8452	-0.401873	0.00604415	0.479394	0.000205819	-0.129546	0.596671
Rv1081c	Rv1081c/-	69.7	61.3	34.2	55.1	46.5	55.3	67.9	57.2	36.1	62	54.5	66.5	50.6	51.6	43.5	28.1	30.6	0.0699373	0.901139	-0.00992321	0.979846	-0.475594	0.131446	-0.229024	0.438065	-0.646809	0.0338261
Rv1082	Rv1082/mca	118	104.4	100.7	139.6	150.1	118.9	110.6	118.5	85.7	121.6	128.7	123.3	168.3	130.4	98.2	92.7	109.7	0.158955	0.429956	0.154707	0.467533	0.0608992	0.805049	0.245128	0.20262	-0.16326	0.626238
Rv1083	Rv1083/-	145.7	155.4	154	208.5	164.9	159.8	161.7	192.3	156.6	169.9	143	186.7	220.8	191.9	192	157.6	161.1	0.0657829	0.878036	0.229386	0.360277	0.121338	0.62232	0.306673	0.172992	0.183845	0.650979
Rv1084	Rv1084/-	41.1	44.4	49.5	52.9	64.8	62.2	52.9	46.6	59.3	61.3	67.8	56.9	58.2	66.5	61.3	57.4	58.5	0.400406	0.0104608	0.0849386	0.705432	0.263189	0.149748	-0.00377495	0.986141	0.0616806	0.856766
Rv1085c	Rv1085c/-	184.4	187	175.4	184.3	208.2	209.8	226.3	218.5	205.9	189.2	218.5	190.9	167	143.9	180	174.2	189.5	0.0941507	0.662736	-0.33574	0.0414503	-0.130538	0.442869	-0.364301	0.00981796	0.00104714	0.996544
Rv1086	Rv1086/-	171.2	185.6	199.3	253	263.2	232.2	168.7	184	193.9	194.8	201.8	161.8	253.7	264.2	198	189	211.9	-0.0171426	0.965042	0.0819741	0.652862	0.24856	0.0908129	0.449205	0.000735519	0.226494	0.243812
Rv1087	Rv1087/PE_PGRS21	14.8	13.3	18.7	15.4	19.1	14.3	16.7	16.1	16.5	19.9	27.8	21.6	13.8	15.8	19.7	24	21.5	0.453806	0.0427755	-0.094725	0.770419	0.494516	0.040289	-0.602112	0.00602131	0.0603688	0.914907
Rv1087A	Rv1087A/-	5.9	1.7	6.5	5.7	4.9	6.8	4.6	4.6	5.5	1.4	2.9	4	3.8	1.1	4.3	1.3	1.4	-0.179322	NA	-0.670359	NA	-0.39406	0.420193	-0.00547472	NA	0.00842037	NA
Rv1088	Rv1088/PE9	3.8	0.4	6.8	5.5	7.6	6.8	5.1	6	7.1	6.8	7.6	5.4	4.6	9	7.4	1	9.8	0.229562	NA	0.0327181	0.96356	0.022161	0.977498	0.00538863	0.992162	-0.0187473	0.989444
Rv1089	Rv1089/PE10	6.2	2.2	7.4	4.4	5.4	6.7	5.5	8.6	3	7.6	5.1	10.6	7	7.4	6.7	2.2	8.6	0.105753	NA	0.267343	0.704252	0.0900557	0.895552	0.0472539	0.940412	-0.0893276	0.959642
Rv1089A	Rv1089A/celA2a	6.5	7.2	7	6.7	6.9	5.8	12.4	16.2	8.2	9.9	11	30.1	2.9	4.4	17.4	5.3	0	0.169904	NA	-0.22469	NA	-0.182655	0.726156	-0.584285	NA	-0.322774	NA
Rv1090	Rv1090/celA2b	30.8	30	18.5	22.3	31.7	31.7	31	20.9	21.6	23.7	19.2	20.6	11.1	22.9	19.7	24.2	17.2	-0.239782	NA	-0.610703	0.142267	-0.116166	0.811178	-0.250163	0.566283	0.0848493	0.937692
Rv1091	Rv1091/PE_PGRS22	8.1	7.6	8.8	7.5	9.2	8.5	8.4	7	8.8	8.1	10.5	10.3	5.6	9	8.8	9.5	6.7	0.146989	0.712989	-0.151591	0.705751	0.154065	0.658751	-0.329887	0.31265	-0.0304924	0.974176
Rv1092c	Rv1092c/coaA	122	114.1	125.3	125.1	101.6	99.5	104.1	137.1	147.4	149.1	110.4	145.5	190.8	159.4	139.8	107.8	124.7	0.106993	0.67377	0.694505	2.44504e-05	0.0507206	0.85925	0.362308	0.0410101	0.0216531	0.972697
Rv1093	Rv1093/glyA1	358.2	405.7	421	469	535.1	506.3	410.6	390.3	401.4	376.4	428.2	385.2	550.3	513	395.9	384.8	367.2	-0.0307438	0.901139	0.105448	0.469478	0.0553996	0.717033	0.410942	6.2e-05	0.0911999	0.66371
Rv1094	Rv1094/desA2	4075.1	3490.2	2517.3	3707.3	2580.9	2351.4	3099.7	2358.8	1995.7	1651.5	1642.4	1915.7	1930.8	1849.5	1910.7	2295.5	2336.3	-0.926954	1.78103e-14	-0.563528	0.00103492	-0.0526386	0.844866	0.11696	0.494082	0.47301	0.00160575
Rv1095	Rv1095/phoH2	661.9	558.6	555.9	514.2	586.7	654.1	611.1	569.4	603.7	468.3	533.7	480.6	704	702	467.4	461.4	426.5	-0.287137	0.0137441	0.288592	0.0386644	-0.264768	0.0935212	0.494881	1e-05	0.015027	0.972697
Rv1096	Rv1096/-	308.6	312.1	208.2	349.7	329.4	326.6	327.5	371	245.9	287.5	293.8	333.4	394.1	347.4	243.5	224.3	224.9	0.0926074	0.72397	0.169901	0.251605	-0.308817	0.0605044	0.279112	0.0324599	-0.244193	0.144417
Rv1097c	Rv1097c/-	407.4	476.2	423.9	422.1	438	439.2	464.2	507.7	498.3	532.2	511.6	599.7	478.6	495.5	472.8	416.9	428.1	0.275147	0.0159725	0.195778	0.130939	-0.0359645	0.830726	-0.164678	0.180701	-0.168049	0.314174
Rv1098c	Rv1098c/fum	413.6	410.7	427.7	385.5	410.7	399.9	413	460	441.4	490.3	455.2	511.9	427.2	411	432	366.4	364.5	0.171424	0.14275	0.0989348	0.477131	-0.0562285	0.70949	-0.211894	0.0358603	-0.179835	0.162313
Rv1099c	Rv1099c/glpX	180.4	201.5	191.3	156.5	195.9	195.8	207.2	212.9	181.1	218.3	228.2	233.1	171.2	169.7	191.9	160.3	157.9	0.195202	0.167946	-0.0712922	0.735548	-0.114363	0.472581	-0.404547	0.000443474	-0.266781	0.0569081
Rv1100	Rv1100/-	127.2	96.1	126.7	125	156.6	149.8	105.3	129.2	140.7	135.2	156.5	142.6	171.5	144.8	122.9	131.6	139.1	0.242281	0.269584	0.159302	0.444706	0.188805	0.364795	0.116379	0.574558	0.00622729	0.989444
Rv1101c	Rv1101c/-	142.2	153	152.8	173.3	150.8	142.7	134.9	128.5	137.4	164.4	153	150.8	181.8	214.2	167	134.9	138.2	0.0292126	0.917882	0.369421	0.0190849	0.244046	0.0823598	0.330328	0.013801	0.0449505	0.890814
Rv1102c	Rv1102c/mazF3	370.3	391.6	303.8	451.7	370.8	361.3	356.7	462.9	316.1	391.8	360.4	471	659.3	522.1	346.6	264	288.1	0.133811	0.570445	0.591381	0.000399615	-0.204003	0.342208	0.523312	0.00216169	-0.282422	0.262728
Rv1103c	Rv1103c/mazE3	296.9	357.3	315	331.4	242.8	261.4	309.1	450.6	257.4	343.2	316.5	345.3	563.1	349.3	285.5	273.4	249.3	0.0105304	0.982675	0.704831	0.000853375	-0.185412	0.491564	0.413692	0.0660378	-0.158504	0.731619
Rv1104	Rv1104/-	146.8	165.2	129.9	154.5	153.7	177.1	160.4	139.7	145.1	133.3	168.3	161.7	106.7	148.6	148.5	121	134.2	0.0226577	0.952975	-0.299988	0.143178	-0.0264073	0.910605	-0.256236	0.167445	-0.0512618	0.905852
Rv1105	Rv1105/-	11.4	8.5	5.2	7.9	6.9	5.8	6.7	8.1	7.5	17.6	4.3	1.3	6.2	6.8	2.6	4.9	0.6	-0.00576583	NA	-0.0501463	0.943505	-0.6928	0.131734	-0.237739	0.674166	-0.778868	0.295328
Rv1106c	Rv1106c/-	175.9	170	129.1	168.2	133	134.8	168.2	137.7	111.4	161.6	146.2	164.2	92.3	109.3	135.1	125.2	125.2	-0.048614	0.875989	-0.484198	0.00503641	0.00836666	0.977498	-0.622529	1.58e-06	-0.139278	0.56211
Rv1107c	Rv1107c/xseB	193.9	186.2	191.8	211	208.6	214.4	231.1	157.4	201.3	159.2	138.1	191.8	145.8	154.5	203.5	145.5	121.3	-0.262427	0.290716	-0.448427	0.032338	-0.203883	0.477603	-0.088908	0.757472	0.0982035	0.858216
Rv1108c	Rv1108c/xseA	302.2	261.2	283	249.6	262.1	261.5	283.3	286.2	274.6	284.6	270	307.3	237.3	237.9	261.1	208.2	209.7	-0.0203029	0.93582	-0.087656	0.57281	-0.192223	0.179923	-0.267479	0.0308169	-0.196769	0.249021
Rv1109c	Rv1109c/-	921	973.2	1069.4	1006.7	981.1	924.9	885.5	1067.9	1123.7	1155	1080.8	1084.2	1014.5	838.6	1051.5	1009.9	1149.4	0.120871	0.407952	-0.039561	0.829815	0.180199	0.257796	-0.256976	0.0492971	0.0952081	0.716809
Rv1110	Rv1110/lytB2	736.8	695.9	742.3	723.5	714.8	729.4	655.6	574.7	707.2	717.5	703.4	633	450	525.8	774.2	703.8	804.3	-0.114535	0.374767	-0.529909	7.66992e-06	0.346499	0.0148407	-0.484756	2.52e-05	0.288972	0.035542
Rv1111c	Rv1111c/-	320.4	296.4	304.8	308.3	344.6	341.1	318	396.9	307.4	332.3	333.2	345.6	428.9	312.4	289.7	251.8	245.1	0.0882484	0.574402	0.183737	0.305484	-0.24824	0.0868731	0.126024	0.535361	-0.213586	0.449484
Rv1112	Rv1112/-	32.9	32.6	20.8	23.4	29.3	35.9	29.5	33.5	24.6	24.5	29.2	15.9	33.1	23.3	21.3	14.9	17.5	-0.239559	0.498167	-0.0484149	0.90256	-0.540311	0.0233927	0.200308	0.533953	-0.266744	0.608904
Rv1113	Rv1113/vapB32	144.4	140.3	148.1	198.3	155.9	177.9	135.2	166.8	165.9	126.5	111.2	133.5	197.5	157.8	145.2	94	120.9	-0.234737	0.446177	0.0256584	0.941225	-0.251283	0.366175	0.501244	0.0407641	0.100316	0.863697
Rv1114	Rv1114/vapC32	82.4	107.6	110.3	119.8	106.9	107.9	90	84.2	98.6	96.6	98	77.4	92.2	113.4	90.5	77.3	71.9	-0.134831	0.714276	-0.0834307	0.786655	-0.0648077	0.845979	0.145956	0.575401	-0.0583817	0.917807
Rv1115	Rv1115/-	27.5	33.3	26.8	38.7	28.9	33.8	36.1	33.1	21.6	28.3	24.9	27.2	32.4	35.9	25.9	14.6	12.2	-0.128697	0.776671	0.0459083	0.908488	-0.569943	0.0898211	0.312666	0.358047	-0.430299	0.375802
Rv1116	Rv1116/-	10.1	21.7	4.1	18.5	23.9	9.2	7	22.4	4.7	3.6	12.3	18.4	14.6	23.8	8.4	4.3	5.6	-0.0546683	NA	0.125414	0.860602	-0.341585	0.530973	0.499196	0.340459	-0.34029	0.759423
Rv1116A	Rv1116A/-	166.7	152.4	110.7	135.8	94.1	132.5	121.2	87.8	88.9	131.5	112.4	112.6	73	94.9	134.7	85.5	98	-0.25457	0.389775	-0.461133	0.113566	0.181465	0.603367	-0.456971	0.10972	-0.0319219	0.972697
Rv1117	Rv1117/-	354	472.1	292.7	547	434.8	386.5	393.7	454.3	286.7	294.4	351.8	439.3	540.4	370.3	359.6	323.3	304.6	-0.0888076	0.797255	0.022254	0.939641	-0.0698993	0.803331	0.326562	0.130443	0.02286	0.973186
Rv1118c	Rv1118c/-	69.9	72.3	67.8	48.6	56.5	58.7	63.9	68.6	74.8	61.5	84.2	56.3	63.3	51.8	63.6	64.7	51.1	-0.0617851	0.880914	0.0979312	0.735548	-0.0778235	0.796275	-0.241856	0.306817	-0.0409424	0.951641
Rv1119c	Rv1119c/-	3.9	0	0	4.8	3.5	5.5	2.4	1.5	2	8.7	1.1	0	2.6	0.1	2.4	1.3	1.1	0.0591625	NA	-0.455065	NA	0.00233213	0.995573	-0.221861	NA	-0.22294	NA
Rv1120c	Rv1120c/-	0	0	0	0.9	1.3	2.4	1.8	0.9	0.2	2.6	0	2.7	1.3	1.6	0	0	0.9	0.0539711	NA	0.00662613	NA	-0.17162	0.634464	-0.106915	NA	-0.546135	NA
Rv1121	Rv1121/zwf1	293.2	322.8	260.7	334.6	329.3	330.8	276.2	266.9	251.1	304.4	272.8	272.9	292.4	342	298.3	230.8	248.4	-0.0761041	0.707401	-0.0336012	0.851602	0.0841998	0.583974	0.15526	0.240673	0.00673975	0.987883
Rv1122	Rv1122/gnd2	439.7	401.1	528.2	386.9	415.4	407.3	399.6	389.8	458.7	468.4	434	422.2	273.2	320	463.1	393.4	418.3	-0.082606	0.700242	-0.406394	0.00185251	0.144482	0.354182	-0.568843	1.66e-07	0.0822015	0.731619
Rv1123c	Rv1123c/bpoB	124.9	132	139.8	124.5	152.5	140.1	129.8	129.3	144.2	133.3	160.8	137.1	110.2	115.8	141.6	123.7	122.3	0.0827274	0.741062	-0.262872	0.139174	0.0582357	0.803331	-0.346686	0.0153504	-0.0180645	0.972697
Rv1124	Rv1124/ephC	81.1	80.1	101	69.4	78.4	82.7	104.2	78.3	94.3	98.4	113.5	93.8	69	89.3	93.7	102.7	87.1	0.175622	0.44254	0.0707261	0.792505	0.150757	0.520264	-0.352825	0.0972505	0.0343888	0.962136
Rv1125	Rv1125/-	50.1	48.8	50	38.9	45.5	42.5	55.2	40.4	52.3	49.2	58	66.2	43	57.5	49.7	41.1	43.8	0.14396	0.592229	0.272632	0.244083	-0.0264561	0.933216	-0.173094	0.480726	-0.199316	0.609935
Rv1126c	Rv1126c/-	111.6	118.2	118.4	173.3	156.5	171.9	118.3	138.8	132.7	163.6	161.1	137.8	227	221.9	153	141.2	142.6	0.359609	0.0235384	0.443857	0.0041503	0.281586	0.0766955	0.510197	0.000236326	0.0440595	0.904944
Rv1127c	Rv1127c/ppdK	102.5	99.5	111.1	131.8	152	157	111.9	107.7	127	135.9	129.3	140.5	177.1	177.1	132.8	133.1	131.6	0.313755	0.0125402	0.292626	0.046095	0.31157	0.0246029	0.384572	0.000787488	0.121698	0.565436
Rv1128c	Rv1128c/-	14.2	18.9	10.9	25.6	25.5	27.6	17.6	17.7	17.8	27.7	33.4	17.5	117.1	101.4	31.6	22.2	23.2	0.655263	0.00749784	2.02791	4.4268e-38	0.59792	0.00628496	1.67251	7.31e-07	0.0678246	0.957087
Rv1129c	Rv1129c/-	17.3	16.1	14.6	36.3	35.9	42.8	20.8	18.5	22.5	115.4	97.3	94.3	387.1	424.3	81.7	61.2	68.2	2.3789	8.02883e-70	3.36871	2.2303e-153	1.73536	8.6988e-23	1.71595	4.42e-09	-0.357516	0.515588
Rv1130	Rv1130/prpD	72.7	72	75	134.5	127.7	139.7	81.8	90.2	69.2	791.1	705.9	813.8	1575.4	1579.4	475.2	367.2	438.7	3.21371	7.15847e-280	3.54411	1.3366e-275	2.38525	1.31231e-54	0.912586	0.00107863	-0.648247	0.0613242
Rv1131	Rv1131/prpC	73.9	68.5	59.6	160.3	176.9	197.5	96.1	92	79.4	985.8	935.4	826.4	1769.2	2047.9	563.8	468.1	529.4	3.55837	0	3.39257	4.26986e-179	2.52591	5.45743e-68	0.955622	0.000169884	-0.624586	0.0451719
Rv1132	Rv1132/-	105.2	108.7	122	127.4	136.8	128.3	134.8	96.1	133.6	197.4	196.3	154.9	235.8	274.6	170.9	122.2	135.1	0.641396	3.90147e-08	0.978716	7.54319e-16	0.321883	0.141323	0.453913	0.00669646	-0.223461	0.397896
Rv1133c	Rv1133c/metE	1925.8	1748.2	2660.7	1284.2	1818.5	2051.5	2189.1	1841	2537.5	1840	2617	2092.7	1463.2	1666.5	2122	2416.5	1672.2	0.00431607	0.99745	-0.102985	0.652862	0.0426766	0.890718	-0.467188	0.00479543	0.0707839	0.858428
Rv1134	Rv1134/-	19.3	11	14.4	19.2	12.9	18.6	13.4	15	15.3	12.9	34.8	7.1	15	8.1	11.7	4.1	17.9	0.134101	NA	-0.425498	0.475814	-0.173491	0.77889	-0.448987	0.396257	-0.414533	0.685187
Rv1135A	Rv1135A/-	2.3	5.3	2.1	0.7	4.1	3.6	0.6	5.1	6.1	7.1	2.3	1.2	0	1.1	2.4	2.2	3.5	0.0061246	NA	-0.412126	NA	-0.11725	0.805905	-0.384786	NA	-0.101155	NA
Rv1135c	Rv1135c/PPE16	15	13	11	11.9	10.7	13.5	11.1	15.1	12.9	10	15.6	14.9	9.9	14	11.2	14.9	13.3	-0.00156494	0.998767	0.021511	0.95658	0.141653	0.680345	-0.136578	0.688656	0.127225	0.845871
Rv1136	Rv1136/-	19.2	15.8	11.3	27.6	31.2	24	32.1	30.5	16.4	13.4	13	34.4	23.2	18.4	30.6	15.8	16.4	0.10833	NA	-0.351944	0.442904	-0.181132	0.724913	0.109132	0.841007	0.224997	0.826062
Rv1137c	Rv1137c/-	34.3	34.5	38.4	23.5	36	26.2	34.1	50.2	35.3	31	27	35.7	26.1	38.7	39.8	26.1	28.4	-0.175495	NA	0.188087	0.701464	-0.186172	0.646354	0.0803161	0.849457	0.153234	0.845871
Rv1138c	Rv1138c/-	54.7	41.7	32.9	38.8	40.1	47.3	45.5	43.2	47.7	51.6	46.9	42.6	38.7	47.5	51.9	46.1	43.2	0.0817906	0.846427	0.0636226	0.839411	0.158012	0.541436	-0.13098	0.575771	0.127381	0.764304
Rv1139c	Rv1139c/-	109.3	145.1	152.9	152.7	144.1	159.1	124.5	111.7	127	143.8	126.2	113.1	102.8	126.7	155.8	123	140	-0.0996834	0.777177	-0.360886	0.0720073	0.30295	0.128934	-0.152434	0.554484	0.244832	0.50304
Rv1140	Rv1140/-	260.6	238	268.8	275	309.5	289.5	258	287.5	282.6	287.8	279.5	231.4	300.7	276.7	316.3	260.9	270.3	0.0285593	0.922352	0.0144619	0.941225	0.149732	0.301639	0.0967225	0.500167	0.209114	0.211497
Rv1141c	Rv1141c/echA11	50.7	56.1	42.7	58.6	61.2	48.3	45.4	58.4	34.7	38.6	40.9	41	58.5	45.4	37.9	31.7	30.2	-0.306672	0.233333	-0.0837288	0.788642	-0.31685	0.242965	0.346036	0.136487	-0.122273	0.811773
Rv1142c	Rv1142c/echA10	190.1	179	237.2	191.2	211.6	202.2	170.9	174.2	199.1	183.5	163.4	167.8	202.8	255.2	177.8	168.5	190.8	-0.255669	0.171784	0.210684	0.228423	0.0993907	0.620274	0.403794	0.00818376	0.200645	0.404318
Rv1143	Rv1143/mcr	78.4	85.6	76.3	71	94.3	83	90.8	95	84.2	76	70.1	97.8	97.3	66.2	76.7	65	74.5	-0.0403948	0.917882	0.00549956	0.986604	-0.192343	0.285759	0.0197347	0.941776	-0.00916751	0.988323
Rv1144	Rv1144/-	63.8	86.4	85.7	67.1	80.6	91.8	99.7	70.5	85.5	100.2	105.8	91.5	63.4	70.3	89.9	81	69.7	0.277193	0.198509	-0.215997	0.382077	0.02607	0.943937	-0.55922	0.000942694	-0.169035	0.584179
Rv1145	Rv1145/mmpL13a	35.3	38.9	28.2	41	34.7	32.1	28.9	30.3	23.7	35.2	33.1	26.5	24.7	25.8	33.1	22.3	36.4	-0.0980977	0.815017	-0.453638	0.0918958	0.242389	0.401797	-0.325376	0.230378	0.0543668	0.941151
Rv1146	Rv1146/mmpL13b	38.7	30	28.6	31.1	25.5	27.5	31.1	30.2	21.6	34.9	29.3	22.8	29.8	34.4	26.8	27.3	33.8	-0.147915	0.664909	0.215586	0.40382	0.197136	0.479234	0.108331	0.710426	0.124783	0.817868
Rv1147	Rv1147/-	30.2	48.2	28.1	35.1	32.1	29.1	43.2	28.3	29.1	30.3	33.1	43	29.4	26.7	40.8	26.5	23.7	-0.0559186	0.922484	-0.157747	0.672691	-0.0410248	0.92858	-0.271384	0.395286	-0.0505055	0.958059
Rv1148c	Rv1148c/-	40.6	38.9	55.2	49.5	48.4	49.5	50.8	48	49.3	43.3	49.3	46.8	101	90.6	55.8	53.3	51.4	0.0062443	0.991358	0.966139	6.62464e-11	0.230989	0.202493	1.01098	1.69e-13	0.340624	0.0666349
Rv1149	Rv1149/-	294.4	264.3	249.5	393.4	351.5	319.1	276.2	261	251.7	219.6	233.4	247.2	355.8	388.8	243.2	165.1	237.6	-0.241863	0.1653	0.097108	0.638737	-0.168845	0.482362	0.657938	2.82e-05	0.0241639	0.970927
Rv1151c	Rv1151c/-	81.4	94	67.4	96.2	103.8	85.6	68.5	80.2	56.9	76.8	79.9	91.6	89.9	83.2	67.6	70	75.6	-0.0200841	0.966761	-0.106024	0.671075	0.180258	0.447442	0.0777188	0.732193	-0.0509953	0.914907
Rv1152	Rv1152/-	140	142.9	179.1	166.2	202	167.5	156.3	157.8	139.8	138.5	135.1	159.5	298.4	277.9	143.7	124.5	167.9	-0.135802	0.647986	0.697992	3.97221e-05	0.0578267	0.831016	0.9778	1.27e-09	0.163579	0.626238
Rv1153c	Rv1153c/omt	72.6	70.1	76.7	93.1	84.7	81	76.7	90.5	82.3	83.7	86.4	72.1	61.5	61.2	96.5	85.9	103.7	0.110098	0.687512	-0.450177	0.0181384	0.311009	0.0743664	-0.393921	0.03825	0.357414	0.119197
Rv1154c	Rv1154c/-	59.3	53.8	57.2	80.9	65	57.5	65.6	66.8	59.7	74.1	62.9	69.3	54.6	51.7	73	72.9	94.5	0.200295	0.479908	-0.311164	0.239579	0.422397	0.0520553	-0.349847	0.120359	0.356469	0.211412
Rv1155	Rv1155/-	438.1	468.8	485.2	547.3	564.2	533.3	457.2	440.7	564.6	550.1	484.3	488.7	582.6	577.5	622.1	540.3	612.4	0.0909037	0.637952	0.10802	0.485595	0.382403	0.0149694	0.181888	0.19005	0.353827	0.0105991
Rv1156	Rv1156/-	774.6	867.7	962.6	935	886	866.3	816.1	990.3	1048.4	966.6	750.1	918.6	1017.5	928.2	976.9	837.1	995.4	-0.0240598	0.933638	0.144739	0.294153	0.0938684	0.619605	0.141823	0.355942	0.232203	0.209781
Rv1157c	Rv1157c/-	232.9	228.8	270.1	197.1	237.4	281.7	317.3	416.4	362.2	298.8	378.7	338.5	355.9	350.5	271.3	253.8	218.5	0.410723	0.000707748	0.578722	0.000211	-0.416436	0.0198228	0.0489413	0.892749	-0.28312	0.553855
Rv1158c	Rv1158c/-	636.1	531.8	716.6	336.8	435.9	543.5	700.4	914.4	856.1	784.7	830.7	858.6	764.5	616	566.9	650.2	541.8	0.332716	0.00853941	0.658894	0.00028913	-0.339057	0.125839	-0.226053	0.559704	-0.301203	0.626238
Rv1159	Rv1159/pimE	81.9	86.3	88.3	88.8	75	81.5	81.5	83.8	77.9	95.1	81.8	84.5	86.6	88.9	87.7	69.3	65.9	-0.00816304	0.983612	0.127642	0.521581	-0.0068914	0.979598	0.00415361	0.986141	-0.0917665	0.788617
Rv1159A	Rv1159A/-	260.4	277.5	355.9	413	337.6	249.7	249.7	253	356.2	316.8	268.8	281.3	422.4	418.2	327.3	339.1	390	-0.0744695	0.818273	0.349768	0.114075	0.39708	0.0450415	0.520084	0.00103406	0.419588	0.0231196
Rv1160	Rv1160/mutT2	91.4	69	36.3	79.1	89.9	80.9	75.3	101.1	42.6	64.1	68.7	73.1	44.1	41.5	61.6	51.5	64.2	0.0114342	0.986768	-0.883824	0.000291114	-0.148259	0.712775	-0.621253	0.0101931	-0.0550804	0.934055
Rv1161	Rv1161/narG	477.5	452	480.8	431	421.3	442	476	481.4	503	532.5	500.9	524.5	397.6	406.2	532	498.6	524.4	0.101648	0.366423	-0.0731009	0.595322	0.209767	0.0502582	-0.369472	5.09e-06	0.141152	0.232215
Rv1162	Rv1162/narH	348.7	346.8	325.8	330.3	337.1	337.1	371.8	357.9	382.2	395.5	390.3	439.4	280.4	298	402.5	373.5	388.5	0.213366	0.0336339	-0.180347	0.158487	0.185146	0.108171	-0.489983	4.35e-07	0.0746187	0.726578
Rv1163	Rv1163/narJ	231.7	218.2	225.3	167.2	208.3	229.3	273.1	219.6	239	265.9	282.5	253.5	169.1	174.7	277.8	260.2	251	0.204759	0.164232	-0.195207	0.349539	0.221179	0.185802	-0.632743	6.57e-08	0.113324	0.613002
Rv1164	Rv1164/narI	288.4	274.4	257.2	352.3	300.1	305.4	294.8	291.6	237.7	296.8	283.4	307.9	209.1	216.7	320.3	235.7	300	0.0689189	0.755187	-0.545049	0.000107658	0.166941	0.373394	-0.462205	0.000425128	0.0855518	0.768617
Rv1165	Rv1165/typA	164.3	145.2	151.6	134.7	140.5	144.6	152.5	134.5	143.5	145.4	137.5	136.1	105.6	124.3	131.4	110.1	117	-0.168203	0.275245	-0.249344	0.0949502	-0.144055	0.321868	-0.280396	0.0202961	-0.0852104	0.735317
Rv1166	Rv1166/lpqW	151.7	153.8	145.5	145.3	144.1	148.3	164.6	193.6	166.9	147.4	151	160.1	135.5	125.1	146.1	127.1	134	-0.0204109	0.933364	-0.134405	0.374218	-0.239179	0.0563874	-0.226371	0.0572016	-0.0236835	0.946855
Rv1167c	Rv1167c/-	180.2	176.9	129.8	208.3	239.7	195.5	184.5	202.9	150.6	174	188.9	183.8	215.8	187.2	167.5	145	160	0.118253	0.643291	-0.0623047	0.785159	-0.0595375	0.796304	0.137248	0.41069	-0.0660969	0.848985
Rv1168c	Rv1168c/PPE17	92.3	86.2	71.7	142.4	111.7	104.6	94.6	115.1	77.8	70.5	71.7	65.1	125.5	107.6	85.8	56	73.4	-0.278514	0.149837	-0.00930221	0.972274	-0.284017	0.185691	0.715306	1.86e-05	0.173114	0.596671
Rv1169c	Rv1169c/lipX	32.9	28.6	20.3	26.1	35	28.5	34.5	28.6	20.1	15.3	21.7	28.1	91.4	56.1	21.9	11.6	21	-0.255481	NA	1.17849	0.000281008	-0.387899	0.366951	1.49913	1.75e-05	-0.0562036	0.971139
Rv1170	Rv1170/mshB	82.3	84.5	84.3	81.7	79.8	91.4	95.8	82.9	74.5	83.7	66.5	63.7	75.3	82.3	65.1	53.8	56.2	-0.234952	0.276667	-0.0666074	0.789909	-0.394736	0.0253316	0.123478	0.590065	-0.15417	0.700762
Rv1171	Rv1171/-	168.4	140.9	127.4	162.2	147.6	141.4	165	108.4	93.7	159.5	167.2	124.3	77	101.8	175.9	128.6	135.1	0.0271595	0.951271	-0.687971	0.000769605	0.341798	0.179678	-0.728126	0.000167138	0.0745306	0.87472
Rv1172c	Rv1172c/PE12	591.7	548	421.3	468.5	472.3	493.8	581.8	578.7	477	461.3	476.9	579.4	357.9	298.5	509.6	386.9	382	-0.078167	0.765323	-0.508158	6.98287e-05	-0.234342	0.112946	-0.607432	5.04e-06	-0.102357	0.725126
Rv1173	Rv1173/fbiC	418.6	412.9	446.2	458.6	498.3	476.1	407.6	387.1	432.3	434.3	437.3	412.6	340.5	358.2	437.7	405.4	407.8	-0.0300437	0.881828	-0.417695	0.000118002	0.146494	0.235769	-0.295812	0.00043851	0.103385	0.467535
Rv1174c	Rv1174c/TB8.4	3331	3143.4	2469.7	3225.3	3022.9	3095.8	2897.5	3186.1	2316.4	2337.5	2435.7	2587.9	3111	2636.6	2505.4	2324.3	2244.8	-0.306804	0.00987777	-0.0874212	0.572022	-0.120232	0.472406	0.222971	0.0356537	0.0881819	0.661439
Rv1175c	Rv1175c/fadH	183	173.2	158	178.8	161.6	169.9	182.8	185	176.1	165.9	155.3	170.6	144.7	152.1	164.3	147	157.3	-0.103369	0.514555	-0.165098	0.255383	-0.0915406	0.541436	-0.139647	0.234698	0.0767703	0.731946
Rv1176c	Rv1176c/-	89	110.7	56.5	99.9	88.4	73.4	101.9	98.3	48.1	72.9	66.1	87.6	59.4	66.9	60.5	47	40.7	-0.192868	0.587523	-0.414394	0.0837744	-0.55561	0.040289	-0.214819	0.39791	-0.424688	0.150145
Rv1177	Rv1177/fdxC	2665.2	2394	1987.1	2208	1906.4	1684.5	2036.9	1925.7	1594.3	1249.3	1307.5	1369.6	1281.6	1140.3	1486.5	2041.5	1934.1	-0.84709	1.25545e-17	-0.634546	5.00573e-06	0.107482	0.648558	-0.10921	0.579872	0.618643	0.000149292
Rv1178	Rv1178/-	1269.5	978.2	918.9	786.1	830	784.2	925.1	631.6	739.8	564.4	693	608	462.9	527.1	601.3	819.1	686.8	-0.76023	4.95084e-12	-0.654522	5.78942e-09	0.00973417	0.977498	-0.31961	0.0805769	0.322146	0.154677
Rv1179c	Rv1179c/-	145.6	139.7	131.3	144.6	141.4	136.6	139.7	155.7	137.2	154.3	161.9	154.4	119.7	115.7	152.9	163.6	152.1	0.134559	0.286224	-0.228361	0.0758097	0.238758	0.084894	-0.412873	0.000165227	0.14005	0.443889
Rv1180	Rv1180/pks3	394.1	391.1	369.6	354	337.5	316.3	359.2	302.3	326	424.6	416.3	368.1	235.2	279.2	446.4	403.6	429	0.0323166	0.88383	-0.349948	0.0098699	0.481196	9.84995e-05	-0.629762	3.36e-05	0.216934	0.369499
Rv1181	Rv1181/pks4	405.7	377.9	385.8	400.3	396	399.7	404.9	366.7	405.9	494.2	465.8	455.1	365.8	374.1	521.6	479.4	507.7	0.23214	0.00522442	-0.0787887	0.549984	0.469115	2.7463e-05	-0.348858	0.000981887	0.233064	0.0720256
Rv1182	Rv1182/papA3	1102.3	1099.8	1110.6	1210.5	1016.5	920.7	1026.2	1133.1	1141.4	1248.6	1053.4	1258.7	905.4	859.1	1415.2	1187.9	1342.4	0.0618301	0.736807	-0.218175	0.152034	0.367801	0.00309428	-0.423176	8.72e-05	0.286623	0.0217235
Rv1183	Rv1183/mmpL10	309.6	309.8	240.6	317.3	250.7	268.4	253.3	261.4	245.2	308.9	258.7	269.4	295.7	326.4	288.4	230.7	256.9	-0.0709995	0.749717	0.183365	0.243031	0.146097	0.204402	0.150187	0.229548	0.0280412	0.925307
Rv1184c	Rv1184c/-	677.6	594.2	420.7	720	531.4	557	598	752.7	484.8	580.9	469.4	589.7	527.4	470.3	605.8	539.2	528.1	-0.0768053	0.792515	-0.240058	0.159713	-0.00925039	0.976433	-0.128201	0.462782	0.169419	0.501268
Rv1185c	Rv1185c/fadD21	672.3	703.3	611.5	871.5	733.9	684.4	628.5	777.1	626.5	719.5	609.2	707	722.9	643.3	798.2	656	673.4	-0.00397628	0.989273	-0.129884	0.429292	0.181239	0.228958	0.00644235	0.971816	0.201186	0.229422
Rv1186c	Rv1186c/-	45.7	51.8	44.1	55.2	63.4	56.3	49.5	46.9	51	62.2	70.5	59.7	80.5	91.4	47.3	50.7	57.3	0.38599	0.0115162	0.577555	0.000229865	0.19136	0.397888	0.399817	0.0145197	-0.163126	0.585507
Rv1187	Rv1187/rocA	32.6	30.7	33.7	31.5	36.5	33	28.3	31.2	30	35.8	27.4	27.9	24.9	28.7	25.9	30.8	30.1	-0.105125	0.75836	-0.286416	0.20868	0.0832932	0.774997	-0.178416	0.448344	0.0681795	0.89037
Rv1188	Rv1188/-	35.1	37.9	38.5	37.6	36.1	31.5	36	36	38.1	33.3	38.8	31.3	29	34.8	42.2	29.7	29.6	-0.112084	0.766712	-0.0990955	0.761648	-0.00743772	0.984468	-0.113625	0.6908	0.0876232	0.87525
Rv1189	Rv1189/sigI	21.1	27.1	19.1	24.6	20.8	24.4	27	15.2	20	22.2	21.1	23.4	18.2	16.5	20.6	16.3	12	-0.046906	0.933364	-0.375663	0.256771	-0.213689	0.580828	-0.318148	0.31769	-0.267175	0.620492
Rv1190	Rv1190/-	18.1	28.4	11.3	16	16.1	12.1	16.8	15.9	16.4	15.1	13.9	23.2	12.1	14.1	15.3	17.4	18.8	-0.148524	0.769227	-0.122133	0.797104	0.171202	0.651316	-0.288376	0.411464	0.182696	0.783718
Rv1191	Rv1191/-	71.1	57.4	77.3	59.7	80.3	76.1	70.9	69.4	87.9	70.9	96.6	87.7	54	69.6	76.1	87.4	68.2	0.237198	0.315964	-0.181185	0.479899	0.140302	0.591661	-0.434652	0.0386041	0.0157162	0.980081
Rv1192	Rv1192/-	668.4	701.8	653.2	606.1	723	738.5	698.5	624.4	752.7	756.1	778.8	740	1187.6	1200.7	716	654.6	662.3	0.128854	0.282668	0.809273	1.11126e-11	0.0874556	0.599108	0.642171	6.46e-14	-0.0205184	0.942225
Rv1193	Rv1193/fadD36	183.8	157.4	184.8	156.5	206.8	204.4	186.2	132.7	185.5	137.9	193.8	154.1	137.5	174.2	175.6	161.7	166.3	-0.143204	0.492324	-0.242463	0.199391	0.110387	0.647992	-0.0560699	0.797352	0.188528	0.516563
Rv1194c	Rv1194c/-	341.6	352.7	265.3	425.4	438.3	446.4	367.1	412.4	315	330.9	316.7	384.9	618.2	551.3	338.7	288.7	242.3	0.0591274	0.811643	0.443403	0.000113226	-0.204132	0.23544	0.74913	1.18e-09	-0.0992882	0.72192
Rv1195	Rv1195/PE13	3302.6	2690.3	2406.7	3069.2	2793.4	2891.4	2395.6	2186.1	2026.3	2024.8	2029.2	2214.1	1636.3	1397	1639.7	1441.4	1249.2	-0.442338	7.78103e-05	-0.903998	4.47758e-15	-0.471402	0.00272839	-0.457371	0.000473637	-0.383205	0.00803731
Rv1196	Rv1196/PPE18	2065.3	1562.5	1961.6	1603.7	1471.8	1773.4	1446.9	1315.7	1578.7	1144.5	1167.6	1227.8	804.3	820.7	993	913.8	798.3	-0.67221	4.88836e-12	-0.950751	4.83351e-17	-0.539031	0.00103539	-0.535211	3.73e-08	-0.241648	0.0443891
Rv1197	Rv1197/esxK	3851.5	3174.7	4091.2	2973.4	2189.7	2459.8	2465.2	3245.6	2944.6	2078.7	1828.1	2581.8	2058.8	1610.1	2083.1	1784.7	1761.1	-0.774564	7.29678e-11	-0.433015	0.00800288	-0.48793	0.000104566	-0.23161	0.202306	-0.0580412	0.887982
Rv1198	Rv1198/esxL	4540.2	3701.8	4944.3	3507.1	2572.4	3200.7	3065	2370.2	3570.6	2435.5	2361.7	2499.7	1608.3	1930.6	2744	1969.9	2141.4	-0.85534	4.73074e-17	-0.759825	3.18244e-07	-0.272256	0.132334	-0.451352	0.000531433	0.0451863	0.890361
Rv1199c	Rv1199c/-	9.1	5.7	4.5	5.3	7.7	6.2	7	11.3	4.2	4.6	4.2	7.2	7.4	3.2	2.6	1.3	1.3	-0.226566	NA	-0.1965	0.734771	-1.30435	0.000674865	0.0143836	0.983526	-1.02075	0.0697948
Rv1200	Rv1200/-	222.3	209.9	163.2	254.9	232	230	218.8	191.5	166.6	165.3	154.7	168.7	186	177.2	193.8	150.5	151.2	-0.308456	0.0298492	-0.362765	0.00617091	-0.0991764	0.610959	0.152705	0.35211	0.158295	0.521941
Rv1201c	Rv1201c/dapD	1285.1	1224.7	1360.5	904.4	991	1010	1234.6	1253.8	1233.4	1231.5	1306.6	1230.2	532	556.3	1223.4	1102.6	1101.8	-0.0758998	0.612596	-0.792689	2.86027e-13	0.00240672	0.991973	-1.19707	2.11e-44	0.00578654	0.985698
Rv1202	Rv1202/dapE	193	192	226.6	146.6	150.7	176.8	177.5	183.9	192.7	173.6	180.6	191.1	147.2	152.8	159	164.3	157.9	-0.201062	0.213407	-0.0447866	0.837575	-0.0751235	0.684463	-0.267108	0.0396748	-0.0247515	0.951024
Rv1203c	Rv1203c/-	9.6	15.8	17.7	12	10.3	19.5	17	13.9	9.7	7.6	11.1	7.1	8.5	12	8.9	8.9	6	-0.410166	NA	-0.335372	0.517583	-0.483037	0.253787	0.181301	0.715816	0.00164709	0.997601
Rv1204c	Rv1204c/-	76.2	74.5	72.3	77.4	76.1	79.7	80.6	62.1	75.6	89.6	85.4	72.3	55.2	67	51.7	53	58.4	0.118778	0.573973	-0.307381	0.0726127	-0.290542	0.0960921	-0.427129	0.0155648	-0.450689	0.0226193
Rv1205	Rv1205/-	88.6	82.9	92.8	98.9	96.3	64.8	85.9	107.1	78.6	98.2	98.6	125.4	72.6	57	98.1	84	80.7	0.189319	0.482106	-0.374315	0.166023	0.0764731	0.796837	-0.676615	0.000365018	-0.116976	0.779254
Rv1206	Rv1206/fadD6	187.2	192.6	219.6	154.6	159.9	165.1	173.7	174.3	196.3	215.9	224.8	202.4	135.4	137.6	217.2	192.5	206.2	0.0626673	0.76078	-0.196929	0.160576	0.289897	0.0374047	-0.651583	5.17e-12	0.0748577	0.721164
Rv1207	Rv1207/folP2	147.8	134.8	154.8	140	178.3	178.3	155	131	169	167.6	171.3	143.2	156.3	158.9	150	143.8	145	0.104742	0.631411	-0.0403221	0.861198	0.0631631	0.775853	-0.0426502	0.804644	-0.00250984	0.992671
Rv1208	Rv1208/gpgS	209.1	229.1	231.5	248.1	285.7	263.5	224.1	212.1	225.6	229.8	254.8	237.9	224	257.4	229.2	184.7	196.3	0.0683504	0.741335	-0.110373	0.523131	-0.00183187	0.994024	-0.00314183	0.986151	-0.103422	0.667071
Rv1209	Rv1209/-	336.7	385.1	363.5	413.1	455.1	441.7	335	290.9	382.7	360.5	350.7	349.8	271.8	337.8	338.9	309.5	314.4	-0.0646599	0.811643	-0.47482	0.00282029	0.0475239	0.841064	-0.209328	0.170695	0.00206606	0.993306
Rv1210	Rv1210/tagA	220.6	223.4	200.4	255.4	268.7	280.6	254	239.8	227.1	279.7	233.2	237.7	249.1	244.5	228	216	184.9	0.175839	0.332304	-0.0904574	0.626164	-0.0710925	0.736941	-0.0276629	0.892262	-0.111527	0.725126
Rv1211	Rv1211/-	1464.6	1633.8	1663.8	1939.1	1891.6	1771.9	1396.8	1731	1546.4	1693.2	1751.6	1824.2	1838.2	1619.8	1762.8	1411.8	1616.5	0.0995138	0.54219	-0.0825723	0.61472	0.150451	0.366908	-0.0238567	0.868847	0.00558676	0.988323
Rv1212c	Rv1212c/glgA	36.6	32.7	27.3	37.5	33.7	28.5	39.9	35.5	31.5	35.3	31	40.2	38.8	33.1	35.3	33.6	29.8	0.070442	0.871776	0.128383	0.669917	0.00515598	0.990089	0.0267608	0.927373	0.05216	0.93126
Rv1213	Rv1213/glgC	98.3	95.9	105.4	103.9	111.1	96.8	78.5	87.7	102.4	132.8	105.8	91.1	118.1	89.8	122.2	106.2	132	0.108326	0.668471	0.0244353	0.92288	0.522684	0.000789988	-0.0970208	0.645437	0.248697	0.340409
Rv1214c	Rv1214c/PE14	92.7	67.9	86.4	94.7	78.4	79.7	93.1	79.3	84.3	64.6	70.5	93.2	80.7	48.3	58.2	63.8	46.4	-0.164199	0.673223	-0.347182	0.282735	-0.433409	0.114184	-0.199678	0.553402	-0.222356	0.709902
Rv1215c	Rv1215c/-	172.4	153.2	170.3	133.3	158.1	154.1	169.4	153.7	183.8	176.7	199.2	169.3	103.3	104.5	174.6	168.2	174.7	0.0975629	0.585297	-0.478292	0.000594586	0.147135	0.369301	-0.799736	7e-12	0.064341	0.819931
Rv1216c	Rv1216c/-	83.4	63.8	59.1	93.9	70.2	69.8	65.7	58.2	63.3	49	86.3	68.9	75.1	85.5	70.3	46.9	65.9	-0.0489489	0.923499	0.0703515	0.817476	0.0663818	0.822643	0.223968	0.398825	-0.0216683	0.976988
Rv1217c	Rv1217c/-	47.7	53.5	46.2	38.7	46.4	54.4	45.4	41.5	51.5	36.4	54.5	42.5	42.6	54.9	39.2	48.8	37.4	-0.159036	0.565725	0.0965031	0.733973	-0.0133886	0.970648	0.123841	0.633552	0.0615791	0.914407
Rv1218c	Rv1218c/-	63.2	48.6	63	67.7	54.9	51.1	56.9	53.5	59.1	74.8	43.3	57.3	66.2	69.3	61	43	51.2	-0.0288785	0.959725	0.244925	0.294328	-0.0204955	0.947182	0.193066	0.44772	-0.0442442	0.950036
Rv1219c	Rv1219c/-	29.7	23.5	15.7	36.7	43.7	24.7	37.9	48.5	31.2	41.4	16.9	51.1	37	38.8	25.6	25.3	26.6	0.376971	0.301408	0.133049	0.740198	-0.414266	0.15983	0.0974384	0.810252	-0.256997	0.706978
Rv1220c	Rv1220c/-	106.8	93.7	127.6	116.4	141.2	177.9	133.5	126.5	135.6	87.8	121.3	80.7	183.1	159.7	83.7	76.8	93.1	-0.176748	0.549291	0.255349	0.257228	-0.494529	0.00757337	0.756485	0.000208998	-0.0644899	0.905905
Rv1221	Rv1221/sigE	272	312.9	326.5	629.4	611.7	609.4	395.6	512	418.2	447.5	434.3	527.1	1690.7	1514.5	466.3	388.3	403.1	0.552124	1.0508e-06	1.38868	2.96544e-41	0.0436639	0.848666	1.72613	7.97e-40	-0.0173842	0.972697
Rv1222	Rv1222/rseA	723.9	699.2	600.5	808.5	712.6	733.3	694	678.5	649.4	643.3	710.8	747.1	809.8	818.8	625.3	626.5	695.5	0.00982729	0.973216	0.141764	0.343476	0.0698838	0.686067	0.215165	0.101853	0.0421659	0.89037
Rv1223	Rv1223/htrA	473.3	480	454.2	604.6	633.4	610.9	477.3	470.8	507.3	503.3	526.5	530.7	559.3	609.7	528.8	489.9	542.9	0.106446	0.342485	-0.0468596	0.764696	0.219906	0.0473116	0.164183	0.116878	0.144915	0.316545
Rv1224	Rv1224/tatB	405.8	354.5	304.3	418.2	416.1	454.2	395.8	336.3	313.4	363.6	367.8	427.2	467.1	436	280.5	292.2	267.4	0.0673524	0.821435	0.0967762	0.590947	-0.182033	0.343814	0.22788	0.110134	-0.295411	0.0744596
Rv1225c	Rv1225c/-	40.4	35	42	36.5	34.9	30.4	33.1	21.7	28.7	42.4	40.8	39.9	20.7	40.6	35	35.9	32.7	0.0225892	0.966761	-0.0965969	0.813685	0.384664	0.124785	-0.369366	0.209927	-0.0946471	0.887982
Rv1226c	Rv1226c/-	29.9	25.6	42.6	26.9	35	37.5	29.4	29.3	35.2	45.2	45.3	35.2	24.2	30.6	40.3	38.5	37.5	0.287859	0.25457	-0.235597	0.388379	0.400308	0.0654729	-0.611314	0.0010092	0.00592665	0.990237
Rv1227c	Rv1227c/-	66	73.1	129.1	47	61.6	78.8	64.1	64	131.1	74.8	77.9	71.1	84.1	80.5	84.5	97.2	123.8	-0.24702	0.433566	0.402223	0.142839	0.316182	0.333673	0.131782	0.626293	0.56859	0.0256457
Rv1228	Rv1228/lpqX	37.1	21.1	17.7	27	33.5	23.7	29.3	23.4	27.5	22.7	31.9	20.7	37.3	28.9	22.3	27	30.9	-0.0180033	0.983027	0.238221	0.530855	0.109993	0.791943	0.309354	0.398589	0.18838	0.798682
Rv1229c	Rv1229c/mrp	366.9	344.2	378.1	319.4	395.4	385.3	372.5	335.5	368.5	363.2	390.1	368.7	400.2	401.4	403.4	346.1	336.5	0.00342941	0.991411	0.154335	0.329373	0.128026	0.342216	0.0936247	0.423344	0.0921737	0.626238
Rv1230c	Rv1230c/-	247	237.7	212.8	191.5	200	188.6	226.4	269.2	206.2	208.1	245.9	256.7	100.2	83.2	204.3	205	192.6	-0.0184047	0.951271	-1.03224	1.38093e-14	-0.0900034	0.670514	-1.33797	4.49e-27	-0.0843669	0.769872
Rv1231c	Rv1231c/-	153.8	182.4	175.2	176.2	137.8	149.5	172.1	201.8	191.6	243.1	202.8	204.4	206.5	233.2	204.1	186.6	205.9	0.289831	0.107206	0.523878	0.00297856	0.197208	0.246052	0.0131649	0.947628	0.0132388	0.977266
Rv1232c	Rv1232c/-	158.9	169.9	177.6	168.6	193.1	188.9	177.2	147.6	180.1	183.6	204.7	157.5	179.2	183.1	181.3	141.7	160.1	0.0786478	0.725026	0.00893322	0.962896	0.046392	0.817615	-0.0232478	0.892973	-0.0508983	0.868981
Rv1233c	Rv1233c/-	385.6	428.8	375.2	343.7	326.5	334.9	420.1	418.5	430.8	469	424.8	394.3	375.4	429.9	454.9	319.5	358.1	0.0815215	0.689088	0.290324	0.0454095	-0.0513745	0.801717	-0.0994064	0.545958	-0.0569325	0.861149
Rv1234	Rv1234/-	286.8	292.1	355.2	325.5	298.9	319.3	302.2	252.6	362.2	367.5	331.5	284.4	192.4	286.8	402.4	255.2	321	0.042034	0.899243	-0.349169	0.0706344	0.187675	0.390578	-0.439585	0.0189737	0.112776	0.778944
Rv1235	Rv1235/lpqY	126.5	128.4	128.2	120.3	127.7	113.3	104.9	116.4	119.5	142.1	137.5	131.6	120.4	128	125.2	109.3	116.1	0.0642631	0.778271	0.0733573	0.704934	0.15705	0.313596	-0.146569	0.258816	-0.0920337	0.704549
Rv1236	Rv1236/sugA	110	112.4	102.4	96.9	97.1	111.3	96.2	96.9	98.6	121.9	124.1	129.1	97.1	114	109.5	102.5	116	0.154245	0.415031	0.0800987	0.735548	0.283342	0.0592759	-0.232909	0.152397	-0.0424764	0.914407
Rv1237	Rv1237/sugB	131.7	162.5	127.3	176.4	153.3	153.7	152.7	148.6	139.2	180.2	181.8	166.3	131.8	132.8	174.7	154.9	155.6	0.280993	0.0663854	-0.2519	0.143196	0.251904	0.128107	-0.417508	0.000735519	0.0106972	0.978143
Rv1238	Rv1238/sugC	219.3	229.5	177.4	259.6	239.7	219	225.7	245.9	217.6	249.9	223.6	268.9	204.9	189	245.5	203.9	223	0.191534	0.231795	-0.250204	0.0922253	0.0832944	0.633892	-0.320193	0.00646753	0.0061603	0.988323
Rv1239c	Rv1239c/corA	99.3	109.9	110	115.8	100.6	89.8	107	111.1	98.3	125.6	98.5	122.3	126.3	147.5	132.1	102.8	114.8	0.0686372	0.811602	0.443739	0.0100691	0.256392	0.104904	0.244403	0.152872	0.154916	0.596671
Rv1240	Rv1240/mdh	542.7	568.9	657.6	471	561	563.5	594.8	527.3	595	606.1	707.9	554.9	454.5	457.6	574.1	474.1	515	0.0410595	0.880144	-0.190379	0.193184	-0.0179086	0.935595	-0.450699	0.000148989	-0.120342	0.585507
Rv1241	Rv1241/vapB33	340.8	374.8	294.2	435.1	378.8	378.2	364.8	315.9	299	329.3	352.6	348.4	280.5	288.9	257.4	220.6	236.5	-0.00929197	0.983612	-0.43945	0.0110279	-0.324381	0.0598473	-0.263408	0.141565	-0.374531	0.0638828
Rv1242	Rv1242/vapC33	268.6	275.3	194.3	290.2	288.9	223.2	244.8	290.6	222.6	221.5	240.7	252.9	210.2	209.8	175.9	134.7	168.7	-0.0825889	0.789926	-0.31243	0.100754	-0.517068	0.00157028	-0.174396	0.309327	-0.420793	0.0134692
Rv1243c	Rv1243c/PE_PGRS23	1.7	1.4	2.1	0.8	2	2.3	2.4	1.3	2.9	1.5	2.3	2.2	5.2	3.2	2.5	1.5	2.2	0.0426824	NA	1.00936	0.0429602	0.00856099	0.990768	0.814975	0.0570482	0.157634	0.884697
Rv1244	Rv1244/lpqZ	253.3	215.7	234.6	175.3	177.5	177.5	234.1	236.4	224.8	208.8	201.6	202.8	131.2	135.4	182.8	158.2	150.9	-0.227119	0.13429	-0.371053	0.0121857	-0.369697	0.00222096	-0.609542	2.82e-07	-0.173542	0.353216
Rv1245c	Rv1245c/-	86	95.6	69.9	100.5	71.3	80.8	78.6	67.6	83.2	98.1	76.9	90.1	155.5	148.5	91.5	68.8	74.8	0.0358007	0.933364	0.851959	1.60897e-06	0.136239	0.532263	0.755547	8.75e-07	-0.0350337	0.946855
Rv1246c	Rv1246c/relE	106	79.9	55.8	91.7	95.6	90.2	97	108.7	75.4	83.6	79.2	65.7	168.3	150.9	94.7	70.8	59.4	-0.0789258	0.885561	0.775933	0.000341163	-0.176594	0.575594	0.970819	1.71e-05	0.0868492	0.887982
Rv1247c	Rv1247c/relB	220.1	280.8	257.1	283.5	331.2	248.6	258	311.2	235.4	224.9	215.3	222.5	445	381.8	202.9	214.9	237.1	-0.213306	0.338327	0.534026	0.00338203	-0.154578	0.533921	0.872996	5.58e-08	0.132035	0.722977
Rv1248c	Rv1248c/-	403.5	354.8	417	348	352.4	364.4	392.4	422	400.4	455.4	444.1	464.3	458.5	455.9	400.3	417.3	399.1	0.169202	0.131928	0.389659	0.000178433	0.126468	0.348331	0.00462801	0.976099	-0.0163528	0.962653
Rv1249c	Rv1249c/-	204.6	204.3	184.9	214.3	222.6	222	203.7	194.8	187.7	216.8	201.9	186.2	162.7	161.9	208.7	177.8	196.7	-0.00266942	0.99745	-0.400646	0.00474457	0.108513	0.520264	-0.318278	0.015004	0.0776531	0.7804
Rv1250	Rv1250/-	59.9	56.4	59	55.3	53.2	54.2	52.7	52.7	58.4	65	65.4	50.3	39.1	56.9	50	45.4	56	0.0215659	0.95324	-0.13747	0.569293	0.00342546	0.990768	-0.324214	0.0956729	-0.123012	0.759129
Rv1251c	Rv1251c/-	55.8	58.4	54.2	68.7	76.1	77.6	67.4	74.4	74.9	42.6	54.7	47.9	84.1	83.2	49.4	41.7	42.8	-0.235182	0.155031	0.199439	0.169631	-0.550682	0.000639126	0.760467	1.32e-07	0.0227264	0.970542
Rv1252c	Rv1252c/lprE	142.4	150.4	124.8	130	147.7	176.9	159.1	221.6	153.3	105.4	120	129.8	207.2	193.8	113.1	91.2	80.8	-0.254243	0.250946	0.418727	0.0230718	-0.730442	0.000302511	0.736322	2.13e-05	-0.160226	0.661439
Rv1253	Rv1253/deaD	70.1	78.7	73.8	103	107.7	88.5	93.5	110.1	80.8	101.7	91.5	95.2	152	123.8	101.8	84	93	0.321262	0.0159725	0.483514	0.00183554	0.0931883	0.650476	0.501688	5.81e-05	0.0873727	0.759423
Rv1254	Rv1254/-	115.7	138.2	107.9	118.2	138.3	137.4	119.2	126.3	114.1	147.6	132.9	132.5	153	171.4	127.2	124.3	115.9	0.149766	0.448408	0.327059	0.0378894	0.154497	0.328794	0.225209	0.113338	-0.0261111	0.951967
Rv1255c	Rv1255c/-	58.4	47.2	46.9	53.6	56.7	59.9	54.5	49.2	50.5	31.7	31.2	36.1	37.2	34.8	38	26.6	41.2	-0.569535	0.0130783	-0.597107	0.0164361	-0.401544	0.126224	0.138114	0.66633	0.234008	0.643132
Rv1256c	Rv1256c/cyp130	33.8	23.1	40.8	54.9	46.5	38.2	42.9	37.9	35.4	28.5	27.4	34.3	36.3	39.6	27.6	23.7	23.7	-0.156807	0.669354	-0.252934	0.316033	-0.478788	0.0236654	0.345731	0.11437	-0.0897368	0.859958
Rv1257c	Rv1257c/-	207.9	212.8	196.4	225.2	245.4	254.4	209.5	180	207.8	175.9	217.7	210.6	328.2	330	173.1	174.5	178.4	-0.0709551	0.738748	0.467	0.000114787	-0.0593751	0.763344	0.693785	8.7e-09	-0.0477577	0.879121
Rv1258c	Rv1258c/-	43.5	31.7	31.7	37.9	45.8	46.3	34	31.2	28.9	24.8	31.6	34	114.7	119.8	25.2	26.3	21.5	-0.246069	0.44111	1.42562	3.29523e-20	-0.220784	0.398482	1.8884	3.05e-26	-0.131384	0.778327
Rv1259	Rv1259/udgB	28.1	24.8	47.7	30.2	36.1	28.4	37	36.6	38.4	32.4	37.2	36.9	19.5	27.2	27.6	29.6	30.7	0.0229358	0.970041	-0.368977	0.225776	-0.207225	0.474759	-0.527521	0.0851762	-0.112347	0.87472
Rv1260	Rv1260/-	177.8	186.1	145.7	224.9	198.8	201.4	201.3	196.2	185.1	196.4	213.3	198.1	220.8	237.3	220.5	142.3	167.4	0.208846	0.172304	0.162557	0.303635	-0.0253726	0.913648	0.166733	0.302734	-0.0662154	0.845871
Rv1261c	Rv1261c/-	203.5	231.2	235.3	280.6	238.6	248.1	209.7	273.6	254	291.6	212.3	243.6	306.3	216.3	268.7	221.9	260.9	0.111992	0.672476	0.0536615	0.83852	0.144107	0.473575	0.0589119	0.811627	0.142084	0.731209
Rv1262c	Rv1262c/-	134.7	119	112.1	105.7	114.8	114.2	128.6	132.7	89.9	133.1	114.9	120.9	111.7	114.2	119.2	80.6	97.2	-0.0243655	0.956539	0.0447883	0.87871	-0.117578	0.674773	-0.120815	0.598698	-0.176397	0.626238
Rv1263	Rv1263/amiB2	34.6	39.4	38.3	43.2	41.7	39.4	46.3	45.3	46.7	50.1	42.4	63.4	39.5	39.9	40.4	34.7	39.9	0.361168	0.0812247	-0.0297827	0.915619	-0.141205	0.535547	-0.345089	0.128287	-0.258542	0.465189
Rv1264	Rv1264/-	156.7	143.8	133	124	143.6	157.7	167.2	128.2	134.7	137.8	145.9	153.6	139.5	134.4	111.3	107.1	99.6	-0.0313658	0.918047	-0.0219393	0.924886	-0.304977	0.0530984	-0.0864655	0.570806	-0.301504	0.0454227
Rv1265	Rv1265/-	385.4	435.5	352	519.3	445.9	412.6	337.4	378.4	342.1	283.2	300.1	275.2	447.8	399.7	359.3	294.6	351.4	-0.459913	4.9932e-05	-0.0871231	0.652862	0.0460511	0.798323	0.547266	2.17e-06	0.357258	0.00683006
Rv1266c	Rv1266c/pknH	76.1	68.5	84.7	83.3	73.4	72.7	67.8	90.1	84.7	104	104.4	95.7	89.1	87.6	90.8	90.9	96.1	0.350291	0.0110017	0.231374	0.155788	0.311401	0.0643586	-0.202327	0.204999	0.0109807	0.9804
Rv1267c	Rv1267c/embR	32.4	39.3	32.9	32.6	31.8	32.5	31.7	38.9	36.7	64	45.7	65.2	41.6	41.7	49	34.3	41.4	0.607321	0.000772372	0.381804	0.0843688	0.31387	0.147492	-0.448914	0.032015	-0.324442	0.268604
Rv1268c	Rv1268c/-	13	14.7	3.8	9.7	8	8	15	9.9	8.9	9.9	13.9	16.6	10.3	4.4	10	10.8	8.5	0.157457	NA	-0.166461	0.789432	-0.0706429	0.902594	-0.641406	0.123057	-0.22701	0.802134
Rv1269c	Rv1269c/-	234.6	242.9	216.8	98.6	111.6	111.3	181.9	264.9	203.2	282.4	264.4	234.8	122.1	115.3	233.2	239.9	212.9	0.137795	0.537657	0.167599	0.518934	0.204513	0.348606	-1.10907	9.51e-13	-0.0501094	0.899332
Rv1270c	Rv1270c/lprA	266.9	229.6	278.5	199.8	163.2	182.1	218.3	306.1	264.7	306.9	268.5	319	144.6	129.3	299.9	264.2	275.4	0.149815	0.396927	-0.372935	0.0300056	0.207419	0.23651	-1.08954	6.05e-16	0.0574492	0.865424
Rv1271c	Rv1271c/-	41.7	43.6	30.9	30.5	37.5	39.6	43.4	43.5	23	46.8	40.4	44.7	42	29.5	54.1	23.5	19.5	0.0973595	0.858716	0.0176834	0.972274	-0.0537521	0.927661	-0.237516	0.59574	-0.255191	0.762767
Rv1272c	Rv1272c/-	77.6	81.8	74.1	75.4	83	80	83.2	74.8	83.7	83	77.8	75.7	70.5	62.8	75.8	52.5	61.6	-0.0131075	0.967134	-0.221448	0.182714	-0.230921	0.203584	-0.246141	0.106919	-0.184186	0.422801
Rv1273c	Rv1273c/-	47.5	43.1	38.9	54.8	51.7	53.7	50.4	44.4	47.6	56.5	42.1	48.6	45.3	41.9	47.6	39.9	41.7	0.13474	0.605848	-0.258476	0.160367	-0.0252601	0.928199	-0.169247	0.383854	-0.0480426	0.914407
Rv1274	Rv1274/lprB	826.1	816.1	876.3	1226.6	1152.7	1087.8	796.7	855.7	837.2	750	757.1	724.7	968.8	917	830.5	705.8	809.8	-0.20633	0.0539248	-0.262226	0.0371913	0.0335564	0.838998	0.331556	0.000721173	0.209137	0.0912876
Rv1275	Rv1275/lprC	730.6	824.5	848.3	879.6	904.3	934	802.5	745.4	918.2	794.1	782.3	771.6	764	837.4	864.7	774.2	876.5	-0.0694822	0.698395	-0.147128	0.292574	0.144255	0.357028	0.0289135	0.833251	0.239438	0.0569081
Rv1276c	Rv1276c/-	35.3	47.2	39.2	30.9	43.3	38.1	39.5	37.6	43.9	32.8	40.5	48.3	32.7	33	36	43.6	36.5	-0.0609589	0.917882	-0.149236	0.720638	0.0613707	0.895552	-0.234281	0.480726	0.128501	0.848985
Rv1277	Rv1277/-	108.5	125.1	129.1	103.5	143	138.5	126.9	125.7	143.4	100.2	116	109	159.1	173.1	103.4	80.7	97.2	-0.184553	0.308508	0.390934	0.025382	-0.361886	0.0469519	0.596165	2.57e-05	-0.069905	0.84362
Rv1278	Rv1278/-	78.4	83.8	80.8	76.6	101.7	103.2	92.3	104	105.2	75.6	96.4	69.3	111.2	109.1	79.9	82.6	84.9	-0.0352654	0.916417	0.253243	0.144025	-0.153881	0.385166	0.426573	0.00480816	0.169634	0.516563
Rv1279	Rv1279/-	157.4	198.4	164.6	228.6	235	230.5	195.7	229	210.5	163.9	164.3	216.2	310.2	279.1	183.3	157.4	144.3	0.0144722	0.967134	0.371399	0.00212047	-0.260119	0.110515	0.680792	1.01e-05	-0.015584	0.97695
Rv1280c	Rv1280c/oppA	245.2	230.9	202.2	266.2	291	272.7	251.1	269.7	244.6	265.8	260.8	248.8	292.2	270.6	247.4	226.3	213.2	0.152652	0.243703	0.05196	0.753966	-0.0323195	0.84702	0.113556	0.342208	-0.0335021	0.896989
Rv1281c	Rv1281c/oppD	130	130.6	134.5	134.2	136	146.8	136.9	134.1	139.3	146.4	150.9	135.1	104	112.2	143.4	126.6	126.8	0.0934901	0.616031	-0.327584	0.0181384	0.0704189	0.674773	-0.417457	0.000111871	0.0118358	0.973186
Rv1282c	Rv1282c/oppC	136	142.1	139	126.8	140.6	142.8	146.8	162.8	147.7	160.8	125.2	171.3	160.4	131.7	150.3	136.1	128.4	0.0726727	0.795109	0.118097	0.563104	-0.0147616	0.949434	-0.0528062	0.799318	0.0160742	0.976239
Rv1283c	Rv1283c/oppB	144.5	126.6	129	117.5	118.7	105	122.9	152.2	136.6	139.8	157.6	160.3	119.1	92.2	124.6	128.8	138.6	0.139849	0.45823	-0.0806112	0.734772	0.0569978	0.796304	-0.518815	0.000598407	-0.0690305	0.849565
Rv1284	Rv1284/canA	97	112.1	102.3	76.7	70.3	57.8	104.7	155.5	106.1	165.8	151.2	171.1	84.5	89.7	144	149.5	146	0.550958	0.000360871	0.365432	0.14383	0.38124	0.0634941	-0.857626	1.18e-07	0.00892072	0.98802
Rv1285	Rv1285/cysD	24.6	40.5	37.9	24.9	36.7	45.4	32.4	38.8	41.4	39.8	38.2	51.8	59.9	69.8	34.9	34.9	34	0.225121	0.477224	0.842061	0.000542799	0.00751252	0.983979	0.593611	0.00225006	-0.131572	0.76969
Rv1286	Rv1286/cysN	46	57.7	55	52.3	55.8	55.9	57.4	79.6	71.6	74.3	76.1	83.1	113.7	112	59.2	56.1	66.2	0.472568	0.00194417	1.05428	6.67422e-16	-0.0709066	0.775696	0.5269	0.000174163	-0.206279	0.365507
Rv1287	Rv1287/-	180.4	237.6	187.8	159.3	214.1	215.7	199.4	227.2	201.8	217.5	301.5	241.4	294	276	181.6	174.1	177.2	0.269225	0.19228	0.548625	0.00195117	-0.107095	0.593609	0.152261	0.418403	-0.36331	0.0679473
Rv1288	Rv1288/-	29.7	26.3	26.9	26.6	20.8	31.3	38.7	44.2	35.3	38.1	38.7	41.7	50	44.5	32.6	27.3	28.1	0.409596	0.0426402	0.832884	0.000142474	-0.283911	0.164132	0.251332	0.204693	-0.268194	0.341753
Rv1289	Rv1289/-	146.5	173.3	181	186.8	156.5	167.2	156.7	145.9	159.9	183.2	175.2	137.3	166.3	151.2	168.8	151.2	168.5	-0.0297645	0.933638	-0.070788	0.758845	0.190892	0.281388	-0.0834593	0.654181	0.0966674	0.771513
Rv1290A	Rv1290A/-	2.8	3.2	0.3	5.4	6.1	5.1	2.6	0.1	1.4	1.9	2.5	0	1.2	2.3	2.1	0.5	1.6	-0.0308655	NA	-0.765554	NA	-0.064726	0.904239	-0.0141302	NA	-0.0994499	NA
Rv1290c	Rv1290c/-	36	38	40.4	37.7	36.9	36.6	35.8	39.1	43.9	44.7	37	43.8	45.2	45.6	32.6	35	31.7	0.0809218	0.811446	0.312982	0.107404	-0.126184	0.601801	0.118833	0.590584	-0.173407	0.620909
Rv1291c	Rv1291c/-	4.6	1.6	5.5	3.9	4.5	5.8	8.4	7.1	7.5	2.5	4.2	7.6	4.8	5.2	9.2	3.3	8.7	-0.000793504	NA	0.0472373	NA	-0.0199928	0.979561	0.167771	0.774148	0.564947	0.517485
Rv1292	Rv1292/argS	154.2	194.7	152.4	197.8	205	188.5	176.3	226.4	182.7	201.8	176.2	207.2	275.8	239.3	183.8	151	170.7	0.173724	0.296295	0.407235	0.00139361	-0.0873572	0.640116	0.392315	0.00125677	-0.0658955	0.817603
Rv1293	Rv1293/lysA	224	269.9	245.3	323.9	345.2	330.1	265.1	279.6	279.6	300	304.1	308.9	397.1	380.1	276.6	249.8	256.6	0.255778	0.0286393	0.24743	0.0434257	0.0465154	0.766341	0.346148	9.88e-05	-0.0758385	0.68922
Rv1294	Rv1294/thrA	340.7	344.7	399.2	422	456.8	426.1	372.1	397.6	431.4	409	434.5	424.3	493.2	479	395.7	351.3	388.2	0.178265	0.163456	0.186308	0.138796	0.0380119	0.825074	0.195852	0.0363598	-0.016446	0.958059
Rv1295	Rv1295/thrC	360.1	368.3	411.1	373.9	376.9	406.5	413.8	347.9	455.5	424.2	434.8	436	373.4	476.7	403.1	342.7	368.2	0.139012	0.301408	0.166823	0.312512	-0.0113381	0.964046	-0.0232383	0.892749	-0.0739603	0.792567
Rv1296	Rv1296/thrB	211.6	216.7	215.6	209.4	217.4	202.9	222.9	185.4	226.1	192.1	212	182.9	219.3	235.1	210.2	172.5	176.3	-0.156932	0.332779	0.142321	0.369471	-0.0673297	0.733244	0.202016	0.179158	0.0614818	0.853489
Rv1297	Rv1297/rho	2732.2	2366.1	2480	2348.8	2221.7	2402.1	2545.2	2342.6	2402.3	1850.3	1745.5	1938.6	1521.1	1403.9	2007.1	1859.9	1784.7	-0.480561	1.29005e-09	-0.633319	6.8358e-10	-0.24047	0.0541601	-0.335075	0.000160689	0.172925	0.143769
Rv1298	Rv1298/rpmE	1771.1	1437.6	1360.3	1682.8	1478.4	1395.8	1438.9	1593.4	1253.7	943	897.5	1061.9	1149.9	967.1	984.9	729.7	784.3	-0.66544	1.27061e-08	-0.484914	0.000663285	-0.643239	1.15051e-07	0.129778	0.437008	-0.0689644	0.837409
Rv1299	Rv1299/prfA	525.5	455.1	436.8	462.9	416.7	444.8	460.3	421.3	422.9	317.2	327.2	351.3	378.8	380.5	315.5	295.7	283.3	-0.533248	4.52872e-08	-0.187299	0.165817	-0.41409	0.000145096	0.192483	0.0862877	-0.00436026	0.988635
Rv1300	Rv1300/hemK	532.4	518.2	538.4	562.9	487.4	527.3	556	523.5	525.6	461.4	460.5	505.6	444.4	492.1	520.6	422.9	459.2	-0.194375	0.0688991	-0.136505	0.373558	-0.0761541	0.591146	-0.0203662	0.881997	0.118108	0.4902
Rv1301	Rv1301/-	630.3	582.4	615.7	591.4	482.9	589.6	578.1	437.9	576.5	522.5	542	539.3	446.1	589.4	540.6	422.4	424.7	-0.223517	0.0370859	-0.0679129	0.761648	-0.0834824	0.694156	-0.0461739	0.80434	-0.0690622	0.838022
Rv1302	Rv1302/rfe	294.7	271.8	235.9	241.8	202.6	215.7	266.5	249.3	238	244.2	239.3	240.4	151.9	154.9	257.5	216.9	196.6	-0.17958	0.2105	-0.48259	0.000531676	-0.0478595	0.807872	-0.644135	6.51e-09	0.031327	0.916488
Rv1303	Rv1303/-	2147.1	2360.3	1771.9	2228.7	1936.9	1956.6	2058.5	2169.4	1831.5	1982.6	1955.5	2089.3	1508.6	1711.2	1956.4	1596.1	1712.1	-0.0932501	0.608669	-0.308482	0.0189376	-0.0818451	0.561908	-0.316848	0.00216327	-0.0534049	0.824554
Rv1304	Rv1304/atpB	1515.2	1633.5	1483.2	1515.9	1222	1285.2	1378.2	1499.6	1447.2	1539.3	1311.2	1379.1	1188.5	1271.9	1629.9	1284.1	1445.6	-0.163275	0.181931	-0.0947158	0.574513	0.126093	0.384254	-0.197598	0.100867	0.179392	0.266765
Rv1305	Rv1305/atpE	4000.9	4031.5	4628.5	3922.2	3587.2	3341.7	3486.8	3689	4210.2	4338.9	3843.5	4014.8	2859.8	3007	4517.9	3567.2	3868.6	-0.0903727	0.593139	-0.269755	0.0358214	0.181672	0.191607	-0.468171	3.59e-06	0.107948	0.565436
Rv1306	Rv1306/atpF	4112	4227.2	4699.4	4090.9	4133.2	4106	4133.1	3894.4	4533.6	4534.3	4441.6	4608.6	3004	3438.7	4739.6	3910.8	4026.6	0.01832	0.933364	-0.318672	0.00581339	0.127758	0.346897	-0.488071	2.73e-07	0.0399252	0.866237
Rv1307	Rv1307/atpH	2692.7	2402.9	2878.8	2177.6	2453.6	2517.9	2631.1	2359.5	2878.2	2835.5	2681.6	2944.5	1876.3	2213.9	2776.7	2558.8	2628.6	0.0437872	0.820616	-0.188794	0.181103	0.135191	0.376815	-0.460076	7.66e-06	0.0559547	0.819407
Rv1308	Rv1308/atpA	2016.9	1929.8	2121.6	1696.2	1702.2	1698.8	1925.9	1920.2	2054.1	2133.5	2018.4	2084.9	1583.8	1640.1	2031	1777.1	1891.3	-2.63545e-05	0.999686	-0.0468743	0.743782	0.0690621	0.597197	-0.368026	1.33e-06	0.0119928	0.968124
Rv1309	Rv1309/atpG	1940.3	1853.2	1841.3	1716.9	1480.4	1556.9	1770.2	2141.5	1843.6	1847.5	1660.8	1894.9	1705.2	1517.4	1799	1549.6	1604	-0.0984114	0.428537	0.05088	0.765045	-0.0943597	0.520746	-0.16201	0.151991	0.0164524	0.965939
Rv1310	Rv1310/atpD	2491.3	2233	2775	1646.2	1458.1	1708.6	2264.6	2113.5	2608	2448.5	2195.8	2587.9	1295.3	1530.1	2493.2	2176.8	2119	-0.0896463	0.60847	-0.152585	0.313671	0.0753516	0.652471	-0.760787	1.31e-12	0.0497957	0.856766
Rv1311	Rv1311/atpC	1672.6	1557.4	1818.9	1544.8	1309.8	1400.1	1442.5	1774.8	1641.9	1543.5	1475.8	1570.2	1202.6	1071.2	1690.6	1433.6	1538	-0.173841	0.171125	-0.287214	0.0386644	0.0595529	0.726207	-0.425717	1.77e-05	0.164128	0.260591
Rv1312	Rv1312/-	1156.5	1130.2	1214.9	1113.3	899.1	946.9	1003.6	1112.1	1059.8	1059.1	1002.4	1084.3	619.2	664.1	1047.3	958	981.7	-0.192318	0.0834026	-0.581048	1.97117e-05	0.033932	0.841064	-0.698627	2.9e-14	0.0717658	0.727851
Rv1313c	Rv1313c/-	33.5	28.8	36.7	51.2	42	32.1	35.7	29.7	24	26.5	28.8	26.4	29.1	25	29.2	15	17.4	-0.270027	0.357943	-0.571296	0.0198326	-0.39735	0.151157	-0.0192265	0.954831	-0.272799	0.516563
Rv1314c	Rv1314c/-	69.3	80	91.4	73.8	70.8	78.9	73.9	59	59.5	70.4	74	82.7	76	83.7	76.4	42.7	54	-0.122926	0.712989	0.121831	0.65607	-0.048909	0.890818	0.0840197	0.761167	-0.237678	0.548453
Rv1315	Rv1315/murA	260.5	261.8	230.9	279.8	282.3	292.9	278.5	224.9	239.7	264.2	259.4	270.7	231.6	266.3	262.7	203	209	0.0345931	0.895561	-0.163028	0.273119	-0.02434	0.916946	-0.0882943	0.631902	-0.0939151	0.778327
Rv1316c	Rv1316c/ogt	57.7	70.5	74.4	77.7	55.3	56.4	67.5	81.3	89.1	87.3	79.8	94.5	210.1	140.3	104.6	94.9	97.8	0.273312	0.302212	1.41795	1.01932e-10	0.40886	0.0777728	0.960928	1.07e-06	0.325055	0.298728
Rv1317c	Rv1317c/alkA	59.3	64.5	69.8	60.6	57.7	65.3	65.2	62.7	63.1	69.4	69.4	59.6	101	99.4	75.2	70.9	74	0.00958934	0.983027	0.722266	9.10413e-07	0.315947	0.0351719	0.56778	1.64e-05	0.27353	0.125819
Rv1318c	Rv1318c/-	42.4	35.8	33.8	43.3	39	43.1	36.5	41.2	26.6	36.9	38.1	30	28	28.4	35.1	28	33.4	-0.102544	0.76078	-0.525357	0.00636929	0.0141125	0.970279	-0.323939	0.0934255	-0.00707125	0.989444
Rv1319c	Rv1319c/-	74.7	78.5	67.9	73.6	64.9	66.5	69.1	91.5	56	61.7	62.9	72.2	58.6	53.7	74.1	55.2	60.8	-0.20834	0.240223	-0.251155	0.165294	-0.0616479	0.833344	-0.207628	0.212174	0.100279	0.759423
Rv1320c	Rv1320c/-	193.9	204.2	151.7	200	178.9	178.6	174.6	180.5	146	172.2	159.9	180	121	124.2	168.9	132.7	147.1	-0.136702	0.448643	-0.562851	1.02272e-05	-0.0386933	0.853169	-0.466994	6.11e-05	-0.0458831	0.87472
Rv1321	Rv1321/-	281.3	284.8	235.5	309.7	282.4	278.4	284.8	286.4	216.2	235	268.3	250.6	188.9	160.7	257.1	213.2	235.2	-0.119198	0.541541	-0.690593	1.39404e-06	-0.0345407	0.891796	-0.516832	0.000277445	0.0440771	0.903345
Rv1322	Rv1322/-	210.8	173.9	127.7	218	172.2	157.7	174	207.5	151.3	158.9	151.2	181.9	213.5	126.6	135	126.2	146.6	-0.101774	0.784636	-0.0753748	0.82949	-0.240926	0.300436	0.0566393	0.845618	-0.105101	0.843661
Rv1322A	Rv1322A/-	2108.3	2578.5	2679.9	3104.3	2628.6	2822.5	2265.5	2719.5	2783.4	3010.7	2559.3	2567.6	3712.2	3288.8	3050.3	2701.3	3148.4	0.1004	0.594786	0.318625	0.0130711	0.309162	0.0237361	0.355118	0.00388288	0.266895	0.0739273
Rv1323	Rv1323/fadA4	837.3	832.8	835	814.8	811.5	841.2	810.1	773.9	823.3	884.8	906.7	1006.8	815.3	925.2	832.8	750.1	740.2	0.113941	0.37306	0.109074	0.439112	0.0678584	0.619644	-0.0994671	0.432765	-0.121845	0.511581
Rv1324	Rv1324/-	552.7	580.2	465.6	614.4	631.1	650.9	525.9	560.5	501.3	561	547.6	542.2	610.5	589.8	468	388.2	384	0.00957671	0.972805	-0.0461649	0.7715	-0.23232	0.0385683	0.118177	0.267818	-0.271037	0.0095815
Rv1325c	Rv1325c/PE_PGRS24	6.6	5.7	8.7	8.1	9.7	11.9	11.2	9.7	12.9	7.9	12.6	10	8.5	10.9	10	7.5	6.2	0.350448	0.332779	0.00361147	0.994181	-0.363929	0.24488	-0.0637604	0.88099	-0.208656	0.769872
Rv1326c	Rv1326c/glgB	116.7	128.2	134.2	156.9	147.5	146.9	131.6	144.9	146.3	166.4	168.1	187.4	226.6	216	174	135.7	155.2	0.399477	0.000194982	0.576798	4.74347e-07	0.248123	0.0469519	0.343945	0.00146759	-0.0219428	0.951004
Rv1327c	Rv1327c/glgE	223.9	227.5	244	214.3	218.5	229.9	201.1	243.2	231.2	252.8	270.1	267.4	316.8	299.1	245.1	245.6	243.7	0.139833	0.254263	0.500879	7.96758e-06	0.241072	0.0661742	0.218717	0.0419837	0.0410758	0.869974
Rv1328	Rv1328/glgP	219.2	232.6	266.9	215.7	251.8	257.9	232	220.8	285.5	276.6	292.9	249.3	226.9	251.5	234.5	226.5	241.1	0.145521	0.338327	0.0136566	0.943505	0.0476713	0.819001	-0.193883	0.123253	-0.0787174	0.758529
Rv1329c	Rv1329c/dinG	54.6	57.3	54	58.2	67.3	60.2	63	47.1	56.4	54.9	60	51.5	59.5	69.8	65	48.2	56.3	-0.0233851	0.942709	0.0916744	0.667159	0.12819	0.557918	0.206804	0.193391	0.149899	0.571459
Rv1330c	Rv1330c/pncB1	55.5	61.7	46.1	69.7	68.6	69.6	63.8	53.3	64.1	57.6	72	63.7	80.9	74.8	73	56.4	62.6	0.188686	0.428812	0.190451	0.298066	0.186489	0.313967	0.258005	0.127318	0.122827	0.713719
Rv1331	Rv1331/-	502.3	518.1	564.9	776.6	662.9	595.4	489.3	508.4	535.4	549.2	545.8	469	726	698.8	671.6	575.6	650.1	-0.0451177	0.875989	0.0964198	0.633552	0.415829	0.00124895	0.425741	0.00126127	0.401771	0.00569033
Rv1332	Rv1332/-	528	585.9	478.3	821.7	752.4	696.4	521.5	565.5	465.7	522.2	609.7	563.1	782.8	727.2	555.4	487.6	515.3	0.0509174	0.818893	0.0240508	0.900423	0.12661	0.373382	0.407774	9.75e-05	0.0207442	0.954214
Rv1333	Rv1333/-	236.3	222.7	224.8	279.3	331.3	286.9	247	213.5	239.6	246.6	282	237	325.6	348.7	249.3	233	242.1	0.123479	0.502847	0.198472	0.185807	0.165273	0.285341	0.384821	0.00132731	0.0572397	0.842229
Rv1334	Rv1334/mec	192.5	203.2	182.5	251.4	244	216.2	208.8	307.2	219.5	234.3	187.4	269.6	416.2	325.1	192	160.4	192.1	0.181606	0.414463	0.65259	5.51942e-05	-0.291887	0.134156	0.663211	0.00048497	-0.179926	0.628857
Rv1335	Rv1335/cysO	373.5	369.3	373.3	411.5	476.1	374.6	371.3	346.8	475.4	514.3	421.8	412.7	555	547.8	473.2	360.4	414.3	0.228988	0.194521	0.408993	0.0118441	0.166844	0.409232	0.272637	0.0811095	0.0152942	0.975206
Rv1336	Rv1336/cysM	262.2	254.8	260.4	307.4	321.6	320.2	274.9	287.2	258.8	278.5	309.2	347.7	368	387.7	249.4	244.1	240.3	0.207566	0.135009	0.281858	0.0264358	-0.0345813	0.85925	0.278545	0.0271058	-0.191324	0.291312
Rv1337	Rv1337/-	345.3	326.1	306.9	357.3	337.6	341.8	349	318.5	320.8	323.6	305.7	325.4	404.4	373.5	294.2	257.9	258.4	-0.0757316	0.696489	0.194967	0.172478	-0.162892	0.275521	0.283894	0.0153504	-0.088901	0.717304
Rv1338	Rv1338/murI	275.3	220.5	191.2	227.8	228.1	232.2	224.6	208	195.5	192.8	192.5	204.5	204	226.7	172.6	150.3	147.2	-0.247104	0.157592	-0.0599356	0.755271	-0.290289	0.0354358	0.132085	0.38379	-0.176345	0.398934
Rv1339	Rv1339/-	331.5	286.6	250.6	369	349.9	329.7	295.6	285.5	298.3	338.3	310.6	355.5	473.3	463.2	304.3	234	248.3	0.157575	0.358032	0.44371	0.000311417	-0.0454811	0.802436	0.477963	1.09e-05	-0.206471	0.186581
Rv1340	Rv1340/rphA	457.7	412.1	404.8	426.5	481.6	462.5	412.1	332.1	394.7	374.5	427.7	367.4	382	423.6	407.5	333.2	349.2	-0.151425	0.391098	-0.149943	0.323124	0.0507064	0.807872	0.0393012	0.819747	0.0339293	0.921947
Rv1341	Rv1341/-	184.1	169	147.7	154	189.9	195.5	164.1	139.1	134.1	164.8	171.6	168.2	135.3	170.4	149.5	119.2	124	-0.0279159	0.933364	-0.196543	0.362288	-0.0384845	0.876045	-0.132026	0.46001	-0.216226	0.355744
Rv1342c	Rv1342c/-	159.7	135.2	164	212.1	208	162.3	160.2	127.6	167.8	223.6	166.1	176.7	483.4	638.6	233.9	196.4	258.5	0.237964	0.309726	1.51363	1.92399e-19	0.670414	0.000150786	1.50047	5.71e-19	0.402868	0.0833733
Rv1343c	Rv1343c/lprD	157	123.5	166	118.1	115.4	104.4	138.8	167.9	150.1	187.2	131.6	184.4	652.9	562.7	190.8	211.2	193.7	0.10046	0.783544	2.40062	4.40033e-62	0.492622	0.00757337	1.77798	2.69e-23	0.389648	0.137687
Rv1344	Rv1344/mbtL	75.9	66.8	63.2	78.2	67.7	59.3	61.7	63.9	51.1	74.3	77.9	89	332	300.2	87.7	134.2	97.9	0.135537	0.733325	2.15212	2.16525e-31	0.903149	0.000170856	1.85862	7.07e-18	0.553405	0.0625939
Rv1345	Rv1345/mbtM	234	201.7	205.4	216.9	210	199.8	229.9	158.6	180.6	204.4	212.4	189.5	449.9	538.4	230.8	285.5	314.3	-0.109796	0.58229	1.25251	2.58771e-26	0.64348	0.000178082	1.23452	2.95e-14	0.587183	0.00133708
Rv1346	Rv1346/mbtN	209.9	189.8	188.8	232.3	201.6	189.8	219.8	152.3	173.9	221.2	213.3	209	487.3	499	253.7	318.7	353.5	0.0862922	0.695286	1.2537	8.09266e-25	0.845988	8.97079e-07	1.15359	1.8e-13	0.659336	9.93e-05
Rv1347c	Rv1347c/mbtK	106.4	67	41.2	69.8	46.5	36	63.2	39.4	27.9	52.7	53	52.9	61.2	46.8	56.3	88.1	72.6	-0.269841	0.53723	0.10831	0.786655	0.754888	0.00974286	0.0277974	0.93466	0.579859	0.0440653
Rv1348	Rv1348/irtA	106.1	83.8	57.6	71.4	51.7	35	75.2	35.9	30.8	55	52.5	54.7	59.1	71.6	69.8	120.3	106.2	-0.575817	0.0010684	0.286873	0.547982	0.880896	0.022588	0.247645	0.475129	0.935798	0.0030891
Rv1349	Rv1349/irtB	77.8	65.8	46.5	53.2	44.8	36.9	69.7	34.2	26.4	42.4	45.2	50.9	54	60.9	54.4	104.4	109.9	-0.434031	0.0474137	0.368668	0.0743729	0.828677	0.042142	0.275266	0.502175	0.968959	0.0139428
Rv1350	Rv1350/fabG2	29	35.8	26	40.5	43.6	41.2	28.8	22.7	25.7	35.5	37.3	27.6	46.4	50.3	32.9	29.5	38	0.114638	0.790793	0.231199	0.391461	0.442335	0.0845739	0.461935	0.0981108	0.109993	0.865424
Rv1351	Rv1351/-	128.1	144.5	142.4	165.7	129.7	140.8	112.2	150.4	152.4	177.2	153	181.9	182.1	199.2	161.2	170.9	195.7	0.224548	0.339525	0.405878	0.0584266	0.449222	0.0313208	0.168048	0.428624	0.199754	0.531193
Rv1352	Rv1352/-	568.9	558.2	589.7	423.4	370.7	404.9	485.4	644	528	670.3	611.3	737.9	473.9	481.2	581	580	529.4	0.176093	0.27128	0.279608	0.0706344	0.152709	0.39913	-0.478126	0.00081438	-0.100741	0.748491
Rv1353c	Rv1353c/-	12.1	12.4	11.7	14	15.9	10.9	12.5	15.5	8	13.5	14.4	20.6	10.6	9.4	16.4	6.5	14	0.234933	NA	-0.362806	0.410174	0.120803	0.817373	-0.546322	0.159015	-0.207503	0.802134
Rv1354c	Rv1354c/-	12.3	12	8.5	9.4	10.9	11	8.9	13.4	8.6	9.2	9.4	15.3	14.4	12.7	9.8	7	10.4	-0.0418361	0.944622	0.372963	0.214953	-0.0475016	0.911956	0.297181	0.342975	-0.10414	0.881794
Rv1355c	Rv1355c/moeY	8.5	9.7	8.5	10.4	12.3	10.8	10.4	12.9	8.2	10.4	9.6	13.7	16.2	15	9.7	9.9	7.1	0.214263	0.548694	0.488374	0.0581918	-0.0838281	0.832287	0.475426	0.0680025	-0.135828	0.819931
Rv1356c	Rv1356c/-	3.1	1.8	4.9	3.7	1.7	3.4	4.4	4	3.8	4.5	4.5	0.3	3.9	3.9	2	7.8	2	-0.00992484	NA	0.301256	0.654678	0.0718497	0.917616	0.133395	0.821677	0.245194	0.83508
Rv1357c	Rv1357c/-	3.9	1.3	1.1	0.8	0.5	2.2	0	3.5	0.4	1.1	0.5	0	1.7	1.3	1.4	0.7	1.3	-0.267227	NA	0.206222	NA	-0.0276447	0.968315	0.393178	NA	0.305012	NA
Rv1358	Rv1358/-	3.1	3.2	0.9	3.2	2.9	3.2	3.8	3.4	2	3.4	3	2.5	3.8	2.9	3.4	1.8	2.1	0.174851	NA	0.114624	0.813685	-0.184278	0.697985	0.115023	0.79395	-0.164851	0.845104
Rv1359	Rv1359/-	9.6	15.6	8.7	13	12.2	11.6	10.2	11.3	9.6	12	8.1	10.1	11.4	9	8.1	7.8	6.5	-0.119398	NA	-0.216561	0.664479	-0.253512	0.581658	0.0320825	0.948649	-0.207761	0.810322
Rv1360	Rv1360/-	228.1	249.5	210	241.9	249.7	230.1	224.4	279.5	235.8	234.9	227.9	229.4	216	210.8	230.3	195.7	195.9	-0.0266952	0.923826	-0.142482	0.352126	-0.12378	0.454297	-0.11545	0.33911	-0.0129318	0.972697
Rv1361c	Rv1361c/PPE19	252.1	204.4	213.5	250.9	228.8	229.1	189.7	173.5	187	152.8	166.2	160.9	159.2	140.7	142.7	128.2	131.1	-0.499493	1.20042e-05	-0.618421	2.46062e-06	-0.320823	0.0512042	-0.096134	0.534886	-0.108558	0.678798
Rv1362c	Rv1362c/-	103.3	107.5	112.1	157.9	112.3	121.8	110.5	153.5	127.5	127.1	123.7	125.7	141	178	149.1	99	113.4	0.168267	0.418999	0.307001	0.160906	0.00122428	0.997013	0.336374	0.0556571	0.0716031	0.860902
Rv1363c	Rv1363c/-	139.1	129.5	111.9	155.4	112.2	132.5	134	189.9	117.3	140	130.5	141.4	197.2	172.6	142.4	118.3	117.4	0.0662349	0.8182	0.482882	0.00759493	-0.0905705	0.741851	0.415568	0.00700325	0.019062	0.972697
Rv1364c	Rv1364c/-	68.7	62.3	51.9	68.2	67.2	69.5	65.9	77.5	57.6	68.2	64.5	54.2	86	87.4	63	52.1	57.6	0.00871134	0.983612	0.365485	0.0110617	-0.0913402	0.664701	0.443836	0.00121614	0.00655985	0.988323
Rv1365c	Rv1365c/rsfA	215.2	190.3	156.7	182.1	147.5	135.2	191.4	161.2	166.2	198	183.5	179.5	82.4	86.2	196.1	146.1	156	-0.0346255	0.933364	-0.811187	0.000149965	0.0490404	0.864636	-1.10804	1.22e-11	-0.0384035	0.934423
Rv1366	Rv1366/-	51.1	47.4	37.4	40.6	35.8	33.6	42.4	50.8	42.4	56.7	47.5	54.7	48.8	47.8	44.2	42	38.8	0.157439	0.625179	0.404634	0.10006	0.0165757	0.965521	-0.126492	0.631359	-0.183992	0.678107
Rv1366A	Rv1366A/-	93	99.4	139	134.2	107.2	116.1	96.5	134	121.1	139	134.3	148.4	108.3	93.1	125.9	112.8	98.6	0.241129	0.455624	-0.203676	0.504769	0.0670068	0.846932	-0.442587	0.0606775	-0.151932	0.758063
Rv1367c	Rv1367c/-	91.7	73.1	74.6	100.2	95.2	92.4	85.9	78.2	79.4	91.9	100.4	93.6	101	122.5	76.6	78	78.1	0.199715	0.342485	0.245831	0.170894	0.0572889	0.793075	0.221789	0.16844	-0.147776	0.593753
Rv1368	Rv1368/lprF	368.5	325.9	387.6	261.4	232.7	248	332.2	315.1	354.3	416.4	413.9	430.8	165.8	174	401.7	427.6	404	0.170967	0.218072	-0.503092	0.000362679	0.413592	0.00266295	-1.27819	1.1e-27	0.117389	0.612322
Rv1369c	Rv1369c/-	12.4	14.1	8.7	15	9.4	9.5	11.2	9.8	14.6	18.5	15.7	15.3	12.8	11.8	13.3	8.4	14.2	0.330094	0.350572	0.127673	0.798556	0.0880038	0.852036	-0.386677	0.256253	-0.308288	0.587863
Rv1370c	Rv1370c/-	15.5	18.1	28.9	27.1	20.2	21	21.6	29.3	36.1	23.3	26.7	27.6	14.3	24	40.2	33.5	31.1	0.156532	NA	-0.171836	0.76377	0.330729	0.406965	-0.325263	0.44174	0.522014	0.341753
Rv1371	Rv1371/-	1.1	0.7	0.9	1.8	1.1	0.5	0.8	2	1.7	1	1.3	6.4	2.2	1.8	1.6	0.4	0.9	0.389727	NA	0.468591	0.460168	-0.246296	0.668345	-0.244154	0.654958	-0.59057	0.488968
Rv1372	Rv1372/-	8.7	14.6	6.6	13.3	13.7	11.1	8.7	7.4	7.2	7.2	9.9	6.7	10.1	8.4	11	7.2	8.9	-0.21773	NA	-0.39951	0.289028	0.266231	0.507914	0.163304	0.705929	0.266648	0.725126
Rv1373	Rv1373/-	42.5	40	36.7	66.9	58.4	44.7	40.5	45.5	29	31.3	39	49.2	56.6	48.8	39.4	27.6	30.8	-0.0613715	0.896937	-0.0761727	0.808395	-0.101564	0.743566	0.411419	0.0680025	-0.110079	0.830419
Rv1374c	Rv1374c/-	13.2	4.4	2.1	6.8	4	5.1	8.3	5.3	4.5	9.3	4.4	9.2	5.8	11.1	7.4	2.7	5.3	0.0271554	NA	0.483451	0.419502	-0.0897843	0.895425	0.14325	0.802471	-0.256809	0.818376
Rv1375	Rv1375/-	180.2	137.7	148.4	141.6	136.1	113.1	158.9	157.7	154	155.1	151.6	154.6	109.4	111.1	148.4	122.2	130.6	-0.0542361	0.838063	-0.20659	0.242785	-0.109884	0.460642	-0.47358	1.52e-05	-0.0602216	0.813655
Rv1376	Rv1376/-	77	68	56	56.4	49.3	47.9	65.4	63.8	56.1	63.3	58.2	65.2	52.8	53.6	57.2	45.8	37.2	-0.136879	0.617172	0.0813199	0.738777	-0.269972	0.15504	-0.214684	0.324695	-0.257629	0.397896
Rv1377c	Rv1377c/-	154.9	173.8	163.5	161.7	157.5	171.6	154.6	156.6	149.5	185.1	170.4	139	203.3	199.7	149.2	143.4	138.4	-0.00988294	0.983027	0.322155	0.0454095	0.0276917	0.902594	0.25713	0.10504	-0.0728099	0.837315
Rv1378c	Rv1378c/-	52.5	62.7	59.4	54.8	74.6	76.9	57.7	48.2	66	55.9	68.8	62.4	86.5	76.7	55.6	56	53.5	0.0597339	0.854977	0.265173	0.204899	0.0554626	0.833299	0.367469	0.0394747	-0.0341316	0.9518
Rv1379	Rv1379/pyrR	252.5	274.5	299.1	358.1	345.6	328.1	300.6	218.1	257.7	227.1	217.6	168.1	196.2	206.1	261.3	189.5	212.9	-0.417408	0.00843875	-0.731215	5.37607e-08	-0.113799	0.611575	-0.0419483	0.846857	0.22577	0.385034
Rv1380	Rv1380/pyrB	47.6	49.3	72.2	45.4	57.5	57.5	60.5	63.6	84.9	58.9	60.2	57.2	63.6	82.6	60.3	59.3	52.3	0.022045	0.966761	0.464992	0.0324357	-0.152758	0.556693	0.298768	0.136138	0.103147	0.811773
Rv1381	Rv1381/pyrC	80.7	100.2	106.5	87.4	95.2	118.1	95.4	91.1	116.6	89.8	121.6	96.8	96.8	110.8	103.1	94.3	114.8	0.0633548	0.846427	0.0777399	0.748623	0.15303	0.48688	0.008584	0.974858	0.151809	0.645476
Rv1382	Rv1382/-	82.7	85.2	86.4	70.8	97.2	95.1	90.9	84.4	103.4	88.3	135	83.8	76.7	108.1	102	73.6	86.2	0.221418	0.431329	0.100946	0.758929	0.0153434	0.966138	-0.155648	0.585086	-0.107562	0.850881
Rv1383	Rv1383/carA	63.7	80.6	78	65.1	90.7	95.9	81	82.4	82.4	92.5	111.6	103.4	93.8	115.5	77.7	91.9	87.7	0.396884	0.0114496	0.33727	0.116951	0.190502	0.327488	0.0303113	0.892749	-0.0994093	0.787546
Rv1384	Rv1384/carB	110	107.4	131.1	123.5	144.8	148	132.6	139.5	153.2	137.1	145.9	125.6	157.2	156.3	135.8	135	136.1	0.18509	0.208809	0.20083	0.162223	0.0588123	0.731065	0.189753	0.0994966	0.13281	0.458788
Rv1385	Rv1385/pyrF	57.3	69.7	64.4	43.5	80.3	70.8	81	60.9	83.7	54.6	79	53.2	60.7	72	63.9	66.8	59.1	-0.0471399	0.917882	0.0604979	0.867118	-0.122423	0.679425	0.071835	0.79864	0.147875	0.759423
Rv1386	Rv1386/PE15	1121.4	998.7	902.1	1061	835.9	945.5	958.2	812.2	783	803.6	820	965.2	574	682.5	656.4	562.8	578.5	-0.259942	0.060685	-0.550055	0.000315942	-0.376835	0.00650938	-0.439492	0.000398169	-0.368626	0.00727007
Rv1387	Rv1387/PPE20	1180.7	1059.1	1167.5	1026.6	944.3	1022.3	1056.8	1014.4	1055.6	935.5	1018	1002.2	840.3	763.7	845.7	891.3	801.5	-0.239681	0.00798714	-0.283918	0.0162823	-0.170941	0.23651	-0.296758	0.00517818	-0.0703134	0.759423
Rv1388	Rv1388/mihF	997	1121.9	1334.1	964	1359.4	1249.6	1231.1	1474.3	1341.9	1264.4	1605.7	1431.6	1692.8	1089.8	1218.8	1289	1347.7	0.260812	0.0792193	0.243625	0.252432	0.0562002	0.783714	-0.0471829	0.840779	-0.00840614	0.988323
Rv1389	Rv1389/gmk	626.9	716.7	869.7	610.9	939.7	921	789.6	798.6	921.3	837.7	1034.2	971.4	756.9	749.9	830.3	811.6	810.1	0.299254	0.0491379	-0.09755	0.677242	0.0862248	0.695128	-0.327877	0.00681235	-0.0651811	0.811773
Rv1390	Rv1390/rpoZ	1587.7	1630.4	1197.5	1355.9	1261.5	1383.3	1651.7	1770.3	1317.1	1532.9	1626.5	2073.6	1966.3	2057.4	1348.5	1311.3	1084.2	0.189622	0.292993	0.613481	5.19953e-08	-0.207287	0.222727	0.203352	0.176921	-0.324832	0.0471686
Rv1391	Rv1391/dfp	507.8	517.5	541.5	507.3	588.3	585.5	530.9	527.8	522.5	516	595.9	531.6	563.2	591.5	516.4	512.9	482.4	0.0300916	0.890124	0.070668	0.66835	0.0586189	0.718968	0.0697756	0.575401	0.0238295	0.934677
Rv1392	Rv1392/metK	574.5	508.3	579.3	486.2	515.2	569.7	570.3	532.5	543	492.7	496.9	524	704.3	683.8	441.9	435.2	406.7	-0.172964	0.138841	0.428425	0.000363178	-0.228823	0.111612	0.452506	2.04e-06	-0.0880523	0.645476
Rv1393c	Rv1393c/-	82.2	92.6	74	87.1	80.5	85.2	89.8	116.7	111	113.3	109.9	105.7	76.3	63.3	126.3	132.4	143.9	0.348414	0.0127786	-0.242177	0.176043	0.450801	0.00921372	-0.639141	1.09e-05	0.429517	0.00723941
Rv1394c	Rv1394c/cyp132	64.1	61	50.2	64	55.7	51.7	69.8	83.5	79.7	73.8	56.5	77.5	45.7	53.9	98.2	80.1	107	0.174163	0.459051	-0.161318	0.480997	0.397689	0.0132258	-0.436867	0.0140328	0.597413	0.000635053
Rv1395	Rv1395/-	24.2	28.2	25.4	28.6	37.5	30.3	31	26.7	32	30.3	44.3	15.1	33.1	39.9	48.6	26.2	28.7	0.171556	0.678662	0.202664	0.482786	0.27717	0.322342	0.211405	0.547937	0.255829	0.666363
Rv1396c	Rv1396c/PE_PGRS25	143.6	120.7	125.8	146.7	154.2	133.2	117.4	109	114.8	100	90.8	77	92.6	96	97.6	79.5	58.4	-0.534876	2.7232e-05	-0.578411	1.44988e-05	-0.397697	0.0423644	0.061035	0.78303	-0.0562182	0.895239
Rv1397c	Rv1397c/vapC10	1432.1	1444.5	764.5	1555.3	1372	1396.8	1308.2	1662.6	872.4	1166.3	1172.9	1260	1506.1	1466.2	1065.9	818.9	828.9	-0.0413804	0.939341	0.0711397	0.660764	-0.360393	0.084894	0.302294	0.0124885	-0.263314	0.0713697
Rv1398c	Rv1398c/vapB10	3898.3	4239.1	2979.2	4597	4282.6	3914	3826.4	4896	3494	4299.7	3522.7	3642.2	4088.6	3607.8	4092.9	3335.1	3680.2	0.00906963	0.982675	-0.118593	0.430044	-0.0162747	0.950657	0.00537575	0.9815	0.0910949	0.764304
Rv1399c	Rv1399c/nlhH	64.7	74.7	67.3	58.1	65.6	63.6	75.1	69.6	75.5	86.1	93.2	72.4	66	70.8	62.4	65.4	62.2	0.241857	0.243703	0.158482	0.481618	-0.0866993	0.719378	-0.304538	0.0874464	-0.267397	0.271067
Rv1400c	Rv1400c/lipI	141.2	160.4	173.5	147.2	181.6	163.9	142.2	181.4	192	202.2	200	212.2	190.6	165.4	160.2	172.8	141.6	0.310288	0.0223824	0.139977	0.454253	0.00871868	0.977498	-0.198611	0.294598	-0.213292	0.440702
Rv1401	Rv1401/-	188	172	195	139.3	142.4	160.4	160.3	108.7	180.5	179.7	208.3	180.1	101.2	138.8	156.1	156.4	118.3	-0.000412518	0.999299	-0.25609	0.240028	0.0514724	0.874286	-0.617841	0.00827108	-0.241771	0.562735
Rv1402	Rv1402/priA	69.3	58	61	53.4	67.8	70.3	56.1	59.8	66.5	55.5	69.1	58.2	44.4	43.9	55	47.4	45.1	-0.0731367	0.795057	-0.490658	0.00558533	-0.180928	0.374928	-0.46319	0.00155215	-0.170361	0.492478
Rv1403c	Rv1403c/-	4.9	7	6	9.3	5.2	5.7	8.6	10.9	5.5	10.4	10.8	9.7	16.8	13.2	13.9	9.7	12.8	0.438005	NA	0.979426	0.0151794	0.563222	0.0977237	0.430031	0.232674	0.309902	0.626238
Rv1404	Rv1404/-	461.2	527.4	429.8	482	442.6	455.1	447.4	513.6	451.4	527.5	443.9	556.8	640.7	626.8	448.4	375.1	422.4	0.0595291	0.814408	0.483494	0.000114773	-0.0573012	0.774997	0.314987	0.0104238	-0.14235	0.495094
Rv1405c	Rv1405c/-	4.5	10.6	4.7	10.1	7.5	7.7	6.2	5.2	5.6	10.9	9.4	9.7	26.5	28.4	21.8	19.1	27.5	0.328049	NA	1.55741	5.02692e-07	1.7634	3.39377e-13	1.29253	3.26e-06	1.18537	7.55e-05
Rv1406	Rv1406/fmt	53.1	71.6	72.2	55.9	66.2	57.6	60.7	44.4	70.3	54.5	66.8	69.5	90.5	95.4	59.9	62.4	59.3	-0.0845734	0.813978	0.644895	0.000271653	0.152746	0.553526	0.539413	0.00225006	0.0900587	0.830419
Rv1407	Rv1407/fmu	62.5	69.1	56	51.4	66.9	73.3	67.4	57.6	72.7	67.4	79.3	69.9	68.2	78.8	69.5	59.9	64.9	0.160921	0.484085	0.224909	0.313189	0.0844636	0.717033	0.02118	0.918565	-0.0191104	0.972697
Rv1408	Rv1408/rpe	193	214.1	181	213.7	243.5	239.2	195.1	214.3	195.3	225.4	222.8	225.3	222	190.9	197.3	182	187.4	0.149687	0.40925	-0.140554	0.439777	0.030806	0.878999	-0.125244	0.395286	-0.102367	0.698091
Rv1409	Rv1409/ribG	225.2	175.3	203.6	209.7	253.5	240.6	222	189.1	236.7	247.2	297.4	258.7	141.1	179.1	233.1	220.7	209.5	0.352027	0.00808506	-0.50716	0.00128745	0.149239	0.425394	-0.725056	5.36e-08	-0.130504	0.616716
Rv1410c	Rv1410c/-	872	913	952.1	931	988	1054.4	904.2	830.4	984	942.9	901.8	911.1	936.9	1065.8	939.1	850.5	915.8	-0.0286961	0.883801	0.0430679	0.80122	0.111373	0.418135	0.11916	0.316867	0.115259	0.522294
Rv1411c	Rv1411c/lprG	971.2	956.2	1121.7	1076.7	1014.9	1007.1	968.9	1085.6	1118.5	1050.3	917.2	953.7	1196.6	1096.8	1023.5	968.9	1046.8	-0.0975272	0.567974	0.176378	0.16926	0.0598747	0.711783	0.227254	0.0489644	0.198979	0.183696
Rv1412	Rv1412/ribC	72.2	73	62.3	95.4	92.9	96.4	74.6	77.8	66.2	66.9	84	79.9	109.5	90.8	80.7	76.8	72.9	0.0993001	0.779931	0.097383	0.708698	0.194133	0.382648	0.360979	0.0665304	0.143713	0.72192
Rv1413	Rv1413/-	78.6	66.2	95.8	92.2	89.5	113.3	79.1	73.9	77.1	89.6	126.5	91.6	70.3	79.6	91.3	84	75.6	0.275399	0.301408	-0.346825	0.147778	0.237586	0.271975	-0.434157	0.0629635	-0.151251	0.756872
Rv1414	Rv1414/-	17	20.4	20.8	13.6	20.3	27.2	34.6	22.8	29.2	24.1	25.2	41.4	23.5	20.3	22.9	15.6	21	0.337921	NA	0.105077	0.851602	-0.380635	0.321068	-0.328905	0.419079	-0.335787	0.62155
Rv1415	Rv1415/ribA2	288.2	315.4	280.1	347.8	283.9	309.8	266.1	294.3	270	322.6	301.1	329.8	328.9	342.9	308.4	263.3	290.9	0.0666774	0.717397	0.124438	0.444706	0.172581	0.186448	0.0790349	0.496365	0.000183729	0.998684
Rv1416	Rv1416/ribH	687.5	688.9	652.8	658.6	664.8	688.8	670.7	655.2	648.2	761.9	703	659.3	712.2	722	674.1	590.8	661.7	0.0329406	0.890124	0.122828	0.395793	0.0836144	0.572108	0.0077767	0.959761	-0.00510446	0.988323
Rv1417	Rv1417/-	261.7	188.9	186.5	219.6	219.4	254.2	211.7	202	195.5	185.9	235.5	247.1	202.5	222.2	196.9	149.6	149.5	0.0135568	0.978075	-0.0897427	0.688983	-0.175532	0.397888	-0.0558232	0.807568	-0.272234	0.308761
Rv1418	Rv1418/lprH	265.7	253.1	197.4	276.6	231.6	232.8	237.6	220.8	181.1	234.1	225.3	262.2	186.5	217.2	192.1	141.3	156.3	-0.0350749	0.916417	-0.25445	0.147368	-0.260484	0.121728	-0.238969	0.149588	-0.405008	0.0196233
Rv1419	Rv1419/-	378.6	394.9	327.5	417.9	386	372.2	327.6	330.8	340.8	391.9	366.7	369.4	740.2	627.2	320.1	255.8	332.3	-0.00133227	0.998767	0.814643	5.06889e-10	-0.0204281	0.932972	0.836148	6.24e-11	-0.171403	0.463803
Rv1420	Rv1420/uvrC	151.3	178	158.1	179.8	194.8	196.4	161.9	168.6	161.3	175.3	166.8	171.2	179.1	183	177.6	157.4	158	0.0361809	0.88168	-0.042765	0.805859	0.121263	0.397067	0.0771859	0.502783	0.0828731	0.667071
Rv1421	Rv1421/-	168.8	167.2	162.4	189.4	199.3	189.7	162.4	156.8	167.9	187.5	186.1	151.7	195.3	180.2	188.2	145.4	170.6	0.0496878	0.865429	-0.0111165	0.955058	0.159123	0.303553	0.07952	0.654909	0.0638717	0.85648
Rv1422	Rv1422/-	161.8	180.3	193.6	184.8	196.9	195	180.2	167.9	184.1	211.1	203.6	226.5	177.2	207.4	176.7	162.5	159.8	0.202469	0.179579	0.0301506	0.886784	0.0263271	0.898519	-0.144259	0.317303	-0.207217	0.25715
Rv1423	Rv1423/whiA	191.3	192.9	241.2	193.8	214.5	230.7	196.5	205.6	236.5	220.7	272.4	240.5	190.1	209	222.3	215.3	203.2	0.177456	0.346724	-0.0635779	0.752333	0.122705	0.532263	-0.289315	0.0517415	-0.0489699	0.889732
Rv1424c	Rv1424c/-	68.1	103.6	74.5	64.4	55	61.7	80.8	77	82.2	88.1	71.7	89.6	73.1	76.5	82	60.5	69.9	-0.0206461	0.967134	0.329016	0.130925	-0.0594708	0.861156	-0.133121	0.528475	-0.0796029	0.851948
Rv1425	Rv1425/-	143.1	137.5	134.4	124.7	115.2	116	122.8	131.4	135.2	147	147.1	166.7	97.4	98	150.6	139.6	149.3	0.0971841	0.594816	-0.248255	0.111561	0.290507	0.0255471	-0.633947	9.7e-08	0.0845989	0.752628
Rv1426c	Rv1426c/lipO	193.8	220.6	177.1	142.5	152.8	159.2	199.1	212.8	189.6	232.3	215.3	202.6	146.1	144.7	188.4	173	177.1	0.0987472	0.637398	-0.0302847	0.882285	-0.0347928	0.848872	-0.57521	5.87e-07	-0.131949	0.51887
Rv1427c	Rv1427c/fadD12	187.4	194.2	182	142.4	167.3	168.7	192.7	215.2	200.1	249.4	232.5	252.3	169.3	159	214.7	180.3	193.4	0.329167	0.000801722	0.0685354	0.721433	0.0715885	0.636486	-0.568641	1.91e-07	-0.173895	0.298201
Rv1428c	Rv1428c/-	217.1	195.7	137.8	173.4	156	145.2	201.8	254	159.1	209.6	240.3	257.9	169.8	176.8	171.8	151.1	149.7	0.290019	0.145264	0.156362	0.392403	-0.240843	0.231549	-0.430254	0.000761194	-0.421998	0.00191998
Rv1429	Rv1429/-	47.4	55.3	51.8	47.3	41.1	37.2	50.1	41.3	50.7	46.6	52.5	47.7	22.9	19.4	58.6	44	60.5	-0.0968295	0.758919	-0.916503	2.70021e-05	0.290978	0.17208	-1.15407	5.91e-10	0.279154	0.312958
Rv1430	Rv1430/PE16	52.5	48.3	52.9	39.4	43.7	39.2	45.7	51.6	38.2	50.6	48.1	46.1	42.8	31	43.7	40.8	32.4	-0.111512	0.673223	-0.11889	0.655545	-0.0780607	0.774366	-0.388475	0.0453984	-0.164369	0.643132
Rv1431	Rv1431/-	57.5	62.4	67.5	54.7	56	60.6	60.5	60.8	64.7	62.4	65.9	56.6	57	61.8	72.9	64.4	57.4	-0.0435022	0.890125	0.0863496	0.690635	0.179629	0.315253	-0.0612549	0.748565	0.203084	0.385034
Rv1432	Rv1432/-	20.6	20.9	21.3	17.8	17.9	18.9	17.8	18.4	21.9	24.9	27.3	13.8	18.8	25.4	20.6	20.9	21.4	0.0691814	0.892471	0.298507	0.303635	0.221312	0.409232	-0.0375325	0.910668	0.025294	0.975353
Rv1433	Rv1433/-	191.8	178.6	188.5	208	200.5	209.2	200	218	192.3	187.4	195.8	179.1	300.7	286.2	149.7	129.5	167	-0.0254392	0.933364	0.529975	3.97221e-05	-0.315792	0.0834893	0.617148	0.00011304	-0.189755	0.509954
Rv1434	Rv1434/-	54.9	63.9	51.5	54.2	41.9	61.6	53.9	50.4	61.8	48.7	30.2	47.2	76.3	81.8	58.6	43	33.9	-0.302808	NA	0.529676	0.208477	-0.140942	0.784975	0.793796	0.0367248	0.243349	0.778327
Rv1435c	Rv1435c/-	521.5	464.8	477.9	520.8	841.8	676.5	636.8	516	618.3	471	638	459.3	484	558.5	408.6	437.6	411.4	0.0624296	0.818273	-0.342176	0.0775481	-0.354727	0.0332187	-0.0127437	0.95627	-0.170391	0.556078
Rv1436	Rv1436/gap	1470.7	1474.7	1857.7	1211.2	1345.4	1348	1453.9	1610.3	1796.2	1815.3	1624.2	1871.2	1011.8	1006.5	1750.6	1630.4	1660.9	0.0988081	0.599834	-0.334566	0.00333412	0.170592	0.223007	-0.804192	2.31e-20	0.069844	0.725126
Rv1437	Rv1437/pgk	531.8	518.2	628.7	412.5	489.9	550.5	554.7	509.9	661.5	607.2	647.6	578.6	474.2	501.5	581.4	546.9	523.1	0.0852772	0.639148	0.0383688	0.851422	0.0545446	0.794725	-0.326236	0.00290299	-0.00898029	0.978846
Rv1438	Rv1438/tpi	422.3	403.2	474.8	363.9	371.1	422.7	427.3	391.4	457.3	443.9	494.3	487.7	501.5	523.7	405.6	368.6	339.3	0.0863223	0.638383	0.43134	0.000946836	-0.0760066	0.660675	0.106084	0.41069	-0.208668	0.153911
Rv1439c	Rv1439c/-	20.1	31.3	22.4	33.5	39.1	36.6	37.9	30.2	25.3	24.9	16.2	21.2	11.8	18	18.8	14.8	16.3	-0.161686	NA	-1.10178	0.0018099	-0.660979	0.0530984	-0.355279	0.404349	-0.137965	0.882062
Rv1440	Rv1440/secG	378.7	387.2	316.1	544.1	493	403.7	373.5	387.8	310.6	360.7	376.6	394	233.9	301.2	406.3	361.8	315.7	0.0171679	0.966761	-0.782143	3.29695e-05	0.136354	0.539737	-0.463774	0.0159224	0.0850754	0.848985
Rv1441c	Rv1441c/PE_PGRS26	19.5	23.2	19.5	17.1	24.6	22.9	18.5	20.8	19.6	17.7	25.3	18.8	11.4	14.1	17.1	17.8	12.2	-0.0283315	0.966761	-0.67582	0.0154666	-0.168038	0.612509	-0.634357	0.0218632	-0.229516	0.670444
Rv1442	Rv1442/bisC	198.5	181.9	200.6	217.1	235.4	218.4	196	175	191.9	224.3	207.7	178.2	227.5	248.7	221.3	211.9	219.2	0.0373408	0.88168	0.117967	0.410169	0.329012	0.00222545	0.212684	0.0828448	0.230799	0.117352
Rv1443c	Rv1443c/-	144.7	158.4	145.1	189.6	202.6	200.3	168	179.7	156.9	175.6	166.2	191.1	158	154.5	136.2	116.7	132.4	0.181859	0.399698	-0.302779	0.086555	-0.255969	0.149748	-0.167017	0.324683	-0.302851	0.116376
Rv1444c	Rv1444c/-	183.2	202.4	220.8	227.9	202	231.9	212.8	196.2	199.6	230	244.7	251.8	203.2	191.4	247.1	168.8	209.7	0.198558	0.333494	-0.131523	0.535579	0.142016	0.48157	-0.282778	0.127042	-0.074709	0.856766
Rv1445c	Rv1445c/devB	212.9	206.9	186.9	236.5	229	232.7	230.3	196.8	233	229.3	245.8	215.8	271.7	259.3	214.5	202.5	199	0.149582	0.38825	0.213611	0.151802	0.0182355	0.941527	0.187992	0.172011	-0.0293156	0.936572
Rv1446c	Rv1446c/opcA	149	141.2	182.1	177.7	222.5	203.3	178.7	174.1	189.6	174.2	216.7	210.1	230.1	231.3	193.2	189	193.7	0.280369	0.0972273	0.22194	0.176286	0.204124	0.1667	0.20204	0.145694	0.0894864	0.75244
Rv1447c	Rv1447c/zwf2	321.8	334.6	348.4	289.1	292.9	286.2	338.8	367	360.3	357.9	344.5	347.2	329.5	292.1	349.6	318.9	322.3	0.0232825	0.916722	0.128607	0.369471	0.0162678	0.929817	-0.173143	0.159023	0.0592185	0.819931
Rv1448c	Rv1448c/tal	1236.3	1199.4	1392.6	955	894.2	980.9	1134.6	1257.3	1348.7	1372.8	1298.8	1434.9	699.8	703.1	1503.7	1431.3	1403	0.0580476	0.7428	-0.394546	0.000411422	0.328558	0.00757337	-0.956745	1.48e-32	0.223753	0.0240559
Rv1449c	Rv1449c/tkt	503.5	514.5	535.7	454.7	550.9	516.4	538.4	504.7	580.9	555.4	665.7	584.6	507	523.5	571.5	571.2	526.6	0.172981	0.130754	0.0505905	0.767309	0.159295	0.292071	-0.225154	0.0417867	0.0320466	0.904696
Rv1450c	Rv1450c/PE_PGRS27	1.2	1	0.7	0.8	1.4	1.2	1.6	1.4	1.6	1.6	1.5	3	0.9	1.1	1.4	1.5	1.4	0.431419	NA	-0.0801762	0.907086	0.00510741	0.994867	-0.572815	0.225167	-0.174897	0.87453
Rv1451	Rv1451/ctaB	504.7	552.9	422.2	570.4	613.3	622.3	543.1	451.4	426.6	483.2	511.4	441.2	417	490.3	452.3	395.8	427.9	-0.0730591	0.726232	-0.37274	0.00415451	-0.0344153	0.863639	-0.0826681	0.566627	-0.0325151	0.916413
Rv1452c	Rv1452c/PE_PGRS28	2.3	2	1	1.2	1.9	2	3.3	2.5	3.6	1.8	3.6	5.4	1.4	2	2.8	2.5	2.5	0.446303	NA	0.00904161	0.991391	-0.149174	0.780936	-0.719345	0.11437	-0.217601	0.835547
Rv1453	Rv1453/-	15.6	14.8	14.4	10.8	13.5	10.6	22	23.5	18	19.8	23.2	24.2	16.1	12	22.6	14.2	15.3	0.416205	0.137156	0.26812	0.475955	-0.149129	0.656375	-0.606086	0.0189836	-0.197427	0.707267
Rv1454c	Rv1454c/qor	102.1	119.4	121.6	98.9	112.8	113.5	111.7	102.6	141.7	134.5	135.3	118	118.7	118.9	133.2	115.4	108.2	0.141746	0.490985	0.157475	0.401521	0.111584	0.625683	-0.134432	0.40214	0.00902637	0.983435
Rv1455	Rv1455/-	28.9	28.1	24.6	24.1	25.7	24.1	24.5	20.7	21.4	14.4	15.5	37.9	15	22.5	22.1	19.5	20.9	-0.281213	0.458649	-0.331057	0.333592	0.0172621	0.973562	-0.160366	0.715816	0.0789203	0.94255
Rv1456c	Rv1456c/-	138.2	145.6	204.5	108.4	135.1	144.4	167.5	121.2	157.8	162.7	189.4	143.8	85.9	124.8	151.5	132.4	127.1	-0.01038	0.983612	-0.252909	0.266656	-0.00464769	0.986982	-0.625886	0.000936627	-0.13059	0.756343
Rv1457c	Rv1457c/-	153.6	169.4	144.6	142.8	136.3	147.2	167.1	140.3	167.9	168.4	159.7	162.4	133.5	181.9	158.6	128.6	117.8	0.0291339	0.930165	0.176565	0.396653	-0.1141	0.568637	-0.0502138	0.810556	-0.132605	0.696129
Rv1458c	Rv1458c/-	228.4	189.9	205.8	199	211.3	212.9	217.2	240.2	207.6	236.6	224	248	236.9	216.7	201.4	162.5	167	0.130396	0.459051	0.1513	0.341459	-0.199635	0.153347	-0.0581128	0.717176	-0.267768	0.0936281
Rv1459c	Rv1459c/-	100.6	92	91.4	93.1	106.7	104	87	92.6	92.5	102	107.1	119	113	116.6	109.6	98.3	81.2	0.15026	0.38497	0.206742	0.185821	0.204231	0.206035	0.0739466	0.661248	-0.0299254	0.943201
Rv1460	Rv1460/-	32.1	46.5	37.8	51.8	59.5	50.6	37.7	47.7	49.6	59.7	62.3	61.3	334.2	321.2	64.8	61.7	81.5	0.524972	0.0129571	2.57335	8.86027e-78	0.698036	0.000126887	2.32379	2.1e-44	0.311127	0.26638
Rv1461	Rv1461/-	195.7	185.2	210.2	273.4	213.7	234.4	204.4	214.5	273.9	302.8	269.5	328.5	1193.3	1193.6	291.4	258.7	295.4	0.542437	3.43853e-08	2.30187	1.32178e-85	0.393612	0.00674827	1.94965	4.07e-66	0.0531114	0.860902
Rv1462	Rv1462/-	139.2	114.8	167.9	145.7	159.7	179.9	174.9	151.3	201.2	200.7	250.4	203.2	643.5	779.5	204.2	213.5	209.1	0.548461	0.000124975	2.1249	1.02203e-60	0.357032	0.0299305	1.65381	1.53e-35	0.0799713	0.813847
Rv1463	Rv1463/-	212.7	192.1	242.7	240	224	268.7	225.4	261.8	306.1	306.1	293.2	307.3	1068.6	1135.3	321.1	314.4	290.7	0.421039	0.000355894	2.16769	3.90629e-77	0.333406	0.0349402	1.83186	8.88e-65	0.175238	0.348732
Rv1464	Rv1464/csd	119.9	130.5	147.9	175.9	196.9	197	149.8	153.2	177.3	191	209.9	168.6	677.8	689.4	172.8	174.9	176.7	0.450793	0.00148159	1.85172	4.59718e-66	0.243163	0.100424	1.80184	3.44e-64	0.0162586	0.972526
Rv1465	Rv1465/-	139.7	148.4	150.2	188.1	237	219.3	176.6	139	170.2	148.1	172.6	160.6	529.1	611.7	163.2	157	133.7	0.0890511	0.762491	1.4073	2.60057e-23	0.0186891	0.950657	1.77338	5.91e-36	0.0591315	0.884606
Rv1466	Rv1466/-	167.6	170.5	193.3	281.9	282.9	307.3	200.2	199	231	254.3	196.3	211.4	808.1	737.7	204.3	204.5	210.6	0.25365	0.25457	1.4118	3.51112e-28	0.0929474	0.664894	1.74916	1.78e-37	0.0428054	0.916633
Rv1467c	Rv1467c/fadE15	174.1	213.9	202.7	154.7	164.5	146.5	198.8	228	217	156.3	181.7	192.3	155.3	138.3	90.9	80.6	88.8	-0.189699	0.263429	-0.0515108	0.782366	-1.15524	1.13858e-26	-0.262855	0.0451662	-0.863123	1.12e-14
Rv1468c	Rv1468c/PE_PGRS29	39.1	44.4	46.4	53.4	55.8	58.4	51.1	70.9	58.1	57.3	60.4	44	88.2	65.4	50.7	44.9	55.7	0.275277	0.204521	0.465885	0.0178738	-0.116618	0.659512	0.453612	0.0184052	0.0183263	0.976988
Rv1469	Rv1469/ctpD	56.6	52.7	47.3	22.6	29.4	24.3	65.8	64.5	64.5	67.2	70.4	58.6	33.6	26	51	44.5	50.9	0.282099	0.0725422	0.239213	0.335012	-0.287621	0.0453782	-1.11702	8e-13	-0.286393	0.201978
Rv1470	Rv1470/trxA	88.3	95.1	69.1	90.3	86.1	82.9	95	79	85.3	104.4	68.6	118.1	98.8	80.5	76.9	76.4	102	0.112908	0.796669	0.0701334	0.832511	0.0902047	0.793168	-0.0824513	0.79864	-0.00976915	0.989444
Rv1471	Rv1471/trxB1	291	327.5	377.8	455.4	420.6	406.2	401.5	512.3	462.7	327.6	315.7	281.6	829.6	638.4	440.4	383.2	457.9	-0.126186	0.587523	0.788353	7.34513e-08	0.0192539	0.941898	1.19847	3.92e-16	0.586444	0.000354384
Rv1472	Rv1472/echA12	305	306.2	277.4	356.9	358.7	349.1	294.7	316.2	284.3	293.8	281.2	276.2	305.3	304.1	297.4	239.7	277.2	-0.0941635	0.583844	-0.189151	0.16712	-0.0176004	0.931253	0.0943103	0.470777	0.071108	0.770271
Rv1473	Rv1473/-	194.5	204.4	200	211.6	238.9	227.1	215.3	194.7	194.7	207.2	191.5	183.9	187.4	179.4	192	182.1	186.6	-0.0716393	0.693505	-0.268892	0.0427794	0.0135638	0.951275	-0.0905214	0.482569	0.0847309	0.709574
Rv1473A	Rv1473A/-	34.9	32.4	31.5	24.3	33.4	32.6	40.2	36.7	24.1	25.2	43.3	39.3	30.6	40	22.7	20.5	16.1	0.0367112	NA	0.192472	0.739558	-0.468786	0.314534	-0.0325269	0.953846	-0.569969	0.393144
Rv1474c	Rv1474c/-	176.9	192.7	198.2	187.7	250.9	240.1	213.9	190.9	201.2	235.5	237.2	254.1	196.6	223.1	204.4	184.4	169.4	0.293334	0.0473785	-0.0755426	0.755271	0.00187684	0.995573	-0.195598	0.185552	-0.224608	0.24491
Rv1475c	Rv1475c/acn	282.3	327.1	344.9	266.8	279	312.3	294.3	353.4	347.1	357.8	339.2	426.3	375.6	382.8	305.6	267.4	282.5	0.183591	0.209245	0.429236	0.000308315	-0.0949975	0.522593	0.0175274	0.909215	-0.243718	0.0764973
Rv1476	Rv1476/-	239	315.7	308.7	339.4	312.7	271.5	277.6	402.7	295.9	281.1	294.6	301.3	382.5	279.3	311.9	277.7	354	-0.0177567	0.963786	0.125998	0.56435	0.0740263	0.77889	0.169127	0.425157	0.243756	0.396712
Rv1477	Rv1477/ripA	415.6	425.7	409.7	359	369.3	409.9	496.2	517.9	486.4	442.5	410.7	435.2	407.5	424.6	316.6	256.5	296.7	0.00264741	0.993938	0.159227	0.257888	-0.642655	1.36325e-05	-0.0493864	0.816061	-0.415015	0.0288606
Rv1478	Rv1478/-	245.6	221.2	225.4	176.7	209.9	212.2	274.6	259.1	299.7	198.1	251.3	272.8	222.6	250	162.9	136.2	148.5	0.0074945	0.984507	0.266685	0.113566	-0.74786	5.51368e-07	-0.0210065	0.929054	-0.522897	0.00575911
Rv1479	Rv1479/moxR1	853.7	846.7	797.4	823.7	779.7	816.6	855.9	864	780	870.9	844.7	906	890.8	913.6	728.1	688	677.5	0.0285373	0.883877	0.187839	0.118958	-0.130049	0.282126	0.0432341	0.71817	-0.17672	0.161365
Rv1480	Rv1480/-	409.3	395.3	394.7	437.8	516	500.5	432.5	366.8	397.8	392	466.7	437.2	464.7	486.6	362.4	369.4	324.3	0.0684527	0.722957	0.00160892	0.99383	-0.0550849	0.784255	0.133903	0.321999	-0.144322	0.470751
Rv1481	Rv1481/-	451.7	447.4	437.7	489.3	488.4	485.4	446.3	402.1	414.6	417.7	422.6	391.5	481.9	514.9	417.9	329.1	333	-0.148284	0.198648	0.059851	0.706435	-0.108484	0.458286	0.268984	0.0103672	-0.0550114	0.819232
Rv1482c	Rv1482c/-	6.9	6.6	2.8	4.3	1.6	2.5	3.5	1.5	1.5	3.4	1.8	1.6	5.7	2.4	0.6	2.2	4.2	-0.437303	NA	0.31324	0.643422	0.090436	0.895425	0.391091	0.47024	0.0726257	0.971139
Rv1483	Rv1483/fabG1	413.9	458	352.7	442.9	483.7	448.8	471.6	561.4	424.7	431.9	418.1	515.4	489.1	418.7	418.9	303.2	349.1	0.105557	0.604367	0.0129181	0.946365	-0.31737	0.0330805	-0.00151236	0.992368	-0.202481	0.311995
Rv1484	Rv1484/inhA	614.8	729.4	763.3	723.9	789	753	653	673.6	753	719.3	727.1	729.7	599.6	639.1	736.4	563.3	655.5	0.00593709	0.984507	-0.253676	0.0399246	0.0251374	0.910601	-0.226887	0.0543234	-0.0156724	0.971248
Rv1485	Rv1485/hemZ	117.2	114.9	108.7	122.4	126.5	129.2	123.8	138.3	117.6	108.8	108.2	112.8	151.6	130.8	98.1	71.1	91.2	-0.0866837	0.707401	0.185603	0.282824	-0.412157	0.00757337	0.343668	0.0683849	-0.19485	0.547394
Rv1486c	Rv1486c/-	244.1	251.9	235.3	314	336.1	347.9	272.2	277.9	276.6	288.7	290.4	255.2	369.3	365.9	298.6	257	281.1	0.153427	0.320124	0.169496	0.238203	0.133757	0.352066	0.383254	0.000228195	0.13379	0.454007
Rv1487	Rv1487/-	99.6	102	122	130.9	110.2	112.7	110.9	94.9	99.3	83.6	123.8	129.2	111.9	122	114.4	95.5	115.3	-0.0039879	0.997471	0.0145345	0.95926	0.193396	0.399832	0.07435	0.788669	0.104921	0.837503
Rv1488	Rv1488/-	303.8	293.5	340.6	340.6	348.4	354.6	295.8	302.3	314.4	321.7	354	318.6	368.8	392.5	333.9	372.7	399.1	0.0444227	0.849322	0.157218	0.247668	0.393058	0.00656783	0.191964	0.18906	0.297201	0.0648008
Rv1489	Rv1489/-	277.5	265.4	248.5	294	359	305.2	273.6	236.9	276.6	328.8	338.7	255.5	321.7	356.2	316.2	298	291	0.191285	0.338327	0.113249	0.586818	0.311212	0.040289	0.112664	0.533184	0.0931136	0.7804
Rv1489A	Rv1489A/-	173.2	144.1	113.7	178.3	178.9	169	152	128.1	161.7	145.6	121.1	132	165	173.7	127.2	112.8	118.4	-0.129648	0.7428	-0.0200232	0.947506	-0.180102	0.501753	0.33302	0.14986	-0.00920475	0.988635
Rv1490	Rv1490/-	20.4	22.6	16	24.5	19	21.7	19.3	21.9	22.5	18.6	20.5	17.7	16.3	14	20.1	11.8	18.5	-0.0630938	0.901139	-0.46213	0.107388	-0.214345	0.486454	-0.303813	0.299229	-0.0510111	0.951641
Rv1491c	Rv1491c/-	265.4	240.3	268.8	167	191.1	233.6	253.3	321.2	271.5	235.3	232.4	250.1	310.6	282.4	247.4	212	188.7	-0.150718	0.361067	0.5992	0.000271653	-0.250379	0.236371	0.296589	0.10287	-0.00253718	0.993306
Rv1492	Rv1492/mutA	73.2	62.8	67.9	51.1	62.5	53.3	64.4	66.5	61.5	58.3	59.9	71.5	58.9	73.2	71.3	69.8	59.8	-0.154188	0.454407	0.270816	0.158487	0.182662	0.282115	0.0793501	0.679393	0.240512	0.291786
Rv1493	Rv1493/mutB	95.6	86.2	92.4	93.4	91.6	96.1	90.6	85.6	99.1	81.6	87.1	92.5	96.1	89.5	86.7	76	81.5	-0.113814	0.515644	0.0135456	0.944246	-0.055134	0.76565	0.0949062	0.490622	0.0528775	0.850121
Rv1494	Rv1494/mazE4	140.1	126.7	146.4	220.5	183	180.9	157.6	157.5	130.1	123.2	130.1	170.5	208.7	174.7	138.8	98.7	100.3	-0.035034	0.939341	0.00103745	0.996688	-0.260709	0.253393	0.443714	0.0395428	-0.146467	0.756872
Rv1495	Rv1495/mazF4	79.6	60.7	68	83	82.7	75.5	80.9	77.9	75.4	82.6	79.6	73.1	117.2	83.5	62.2	57.9	74.4	0.113223	0.792118	0.32166	0.267158	-0.140175	0.666808	0.310908	0.271314	-0.131021	0.828841
Rv1496	Rv1496/-	69.2	65.7	76.4	69.5	76.6	71.8	67	64.7	63.9	60.1	74.1	71.3	86.1	74	63.8	60.4	69.9	-0.0803588	0.799614	0.162992	0.439736	0.107915	0.624848	0.216521	0.26096	0.0655451	0.876428
Rv1497	Rv1497/lipL	206.3	188.1	187.1	186.1	215.6	220.4	237.6	188	223.1	238.8	256.5	202.8	226.1	278.3	176	179.2	171.9	0.222295	0.148581	0.306142	0.0510855	-0.16918	0.403064	0.102769	0.579485	-0.258936	0.236223
Rv1498A	Rv1498A/-	151.9	168.9	110.3	212	159.7	158.2	167.6	186.4	115.4	137.1	178.5	164.9	155.5	154.8	184.8	94.1	157.2	0.094068	0.828241	-0.148925	0.634399	0.00643597	0.989415	-0.041123	0.902895	-0.0120404	0.988323
Rv1498c	Rv1498c/-	270.8	278.1	238.7	361.7	302.3	270.3	292.2	339.7	279.7	276.8	275.4	336.5	321.3	295	270.1	231	237.5	0.11281	0.574394	0.0125749	0.956292	-0.173664	0.332162	0.0688905	0.657517	-0.105342	0.686432
Rv1499	Rv1499/-	10.4	13.7	4.3	14.1	16.5	13.4	16.6	10	11	9.1	7.8	8.3	10.6	14.6	21	2.2	7.7	-0.0734075	NA	-0.153743	0.80122	-0.154698	0.801717	0.379075	0.47944	0.246843	0.828884
Rv1500	Rv1500/-	70.9	64.4	76.3	69.4	54.8	53.2	64.5	103.8	54.2	68.6	66.8	61.2	72.8	64.4	73.6	58.5	55.3	-0.125257	0.630927	0.231351	0.315811	-0.110238	0.73012	0.0482689	0.831174	0.058635	0.890814
Rv1501	Rv1501/-	63.4	74.8	39.9	79.5	65.9	64.3	68.7	86.2	47.8	74.1	66.9	67.5	81	70.9	74.4	52.4	46.4	0.171191	0.604029	0.140275	0.575568	-0.0973855	0.785114	0.110069	0.66633	-0.133367	0.77447
Rv1502	Rv1502/-	237.9	254.5	218.3	313.9	249.3	240.1	241.2	238.1	225.7	235.8	217.2	223.8	256.8	234.8	241.1	201.1	186.5	-0.101611	0.628704	-0.0939702	0.653286	-0.0450242	0.830726	0.115274	0.425157	0.0328225	0.917807
Rv1503c	Rv1503c/-	13.9	10.9	8	19.2	12.7	9.8	15.2	14.7	8.4	10.1	4.3	9.1	13.8	9.4	2.4	5.3	6.6	-0.222352	NA	-0.216503	0.706358	-0.868912	0.0327893	0.411599	0.409831	-0.361836	0.709924
Rv1504c	Rv1504c/-	72.2	72.6	61.2	84.3	66.6	63.8	64.6	67.8	60.2	63.7	47.2	61.4	43.7	57.6	57.4	29.4	37.5	-0.249787	0.432693	-0.43981	0.089606	-0.482721	0.0634382	-0.160272	0.616309	-0.318707	0.483494
Rv1505c	Rv1505c/-	79.3	67.2	67.6	74.1	71.8	66	68.4	71	64.8	50.5	56.7	42.3	65.8	54.1	52.3	38.3	44.2	-0.456733	0.0408662	-0.206294	0.413983	-0.457922	0.0243171	0.215113	0.40657	-0.040687	0.95956
Rv1506c	Rv1506c/-	61.6	42.9	29.1	54.7	32.4	37.1	36.5	49.3	31.2	31.2	46.7	38.6	32.4	40.7	39.4	27	23.4	-0.185685	0.669137	-0.133464	0.755271	-0.228904	0.523824	-0.0689428	0.854297	-0.216855	0.728847
Rv1507A	Rv1507A/-	5.7	8.3	1	5.9	0.8	5.5	4.4	3.8	0	3.6	5.3	1.2	2.8	3.9	2.5	1.4	1.2	-0.145667	NA	-0.12949	0.865494	-0.184949	0.745024	-0.0238247	NA	-0.400668	NA
Rv1507c	Rv1507c/-	175.1	200.5	145.5	157.1	118.6	111.1	175	203.6	167.9	174.6	165.2	162.9	117	105.7	160.3	131.7	142.2	-0.0794732	0.783544	-0.178791	0.450715	-0.201403	0.301966	-0.58244	4.89e-05	-0.0714733	0.832495
Rv1508A	Rv1508A/-	68.8	62.5	39.6	71.6	51.6	55.9	49.1	52.4	26.3	38.9	38.1	44.8	67	49.6	47.2	46.4	44.5	-0.412935	0.186472	-0.0163397	0.968851	0.215896	0.561908	0.476898	0.134831	0.316165	0.565436
Rv1508c	Rv1508c/-	222.4	245.2	208.6	189.4	177.5	200.6	236.4	249.8	214.9	273	262.1	250	195.6	199.2	247.1	209.5	223.3	0.175751	0.149784	0.0883273	0.585925	0.0751306	0.65591	-0.407597	6.92e-05	-0.0688059	0.764304
Rv1509	Rv1509/-	49	62	41.8	61.5	52.4	46.8	45.3	49.3	38.3	54.2	47.6	44	53.7	51.6	46	37.5	49.8	-0.0748575	0.857051	0.00224644	0.994889	0.121073	0.665894	0.0890812	0.74913	-0.00570079	0.992425
Rv1510	Rv1510/-	57.5	62.1	59.5	56.7	65.7	57.4	53.7	53.8	55.6	50.7	71.9	66	56.9	54.6	65.8	55.9	49.3	0.025677	0.951271	-0.0730229	0.76486	0.178668	0.384254	-0.162745	0.451946	0.00653538	0.989444
Rv1511	Rv1511/gmdA	310.7	297.8	245.5	375.2	349.7	338.1	303.7	302.9	256.3	340.3	301.5	335.6	327.5	317.1	301.2	243.9	263	0.147306	0.361925	-0.107174	0.482514	0.0246442	0.905867	-0.0168404	0.909215	-0.130087	0.476823
Rv1512	Rv1512/epiA	244.2	288	248.2	284.1	314.2	310.7	263.8	263.4	257.8	287.8	267.6	231.5	298.3	280.1	264.1	243.3	260.7	-0.0133826	0.967062	-0.0384811	0.834337	0.0891784	0.544267	0.122293	0.374077	0.0960295	0.69706
Rv1513	Rv1513/-	209.5	253.2	191.1	272	237.2	245.9	206.9	244	213.6	252.7	245.4	254.4	205.7	200.4	286	210.3	221.6	0.157136	0.387171	-0.277461	0.0728116	0.221465	0.179678	-0.300928	0.0214563	0.0692742	0.811773
Rv1514c	Rv1514c/-	124.2	140	117.8	129.6	114.7	130.3	115.4	112.5	122.7	138.1	136.3	142.8	86	100	121.1	93.8	117.4	0.0810534	0.758716	-0.384646	0.0349784	0.034802	0.885981	-0.559539	0.000298542	-0.182265	0.491467
Rv1515c	Rv1515c/-	132.1	139.4	125.4	140.4	127.7	134.3	154.6	187.6	150.6	148.5	155.2	148.3	102.8	109.4	146.1	130.7	157.1	0.145892	0.414463	-0.30222	0.0719062	-0.0550554	0.827878	-0.495378	0.000922285	0.0794372	0.817376
Rv1516c	Rv1516c/-	118.2	146.5	151.5	115.6	137.2	113.9	141.8	149.5	157.5	139	136.2	130.4	115.8	97.4	124.7	121	126.3	-0.0656303	0.817912	-0.166312	0.403383	-0.143505	0.400479	-0.346735	0.0146089	0.0154223	0.973186
Rv1517	Rv1517/-	14.4	15.2	10.8	12.3	11.9	15.5	15.3	16.3	15.4	10	15.5	6.2	7.2	7	12	9.8	10.5	-0.18525	NA	-0.734198	0.0777957	-0.354157	0.347735	-0.500632	0.225895	0.0675209	0.959642
Rv1518	Rv1518/-	4.1	4.6	7.2	8.9	4.3	6.8	4.3	7	8.1	6.6	7	7	5.9	6.5	8.2	2.7	2.8	0.175496	NA	-0.0529767	0.932994	-0.288005	0.580828	-0.118591	0.824449	-0.368671	0.678107
Rv1519	Rv1519/-	222	164.8	85.6	150.8	89.4	43.1	134.6	74.1	42.2	86.6	81.2	76.7	170.7	168.3	137.2	216.3	218.2	-0.701715	0.00789311	0.595105	0.298066	0.909118	0.0243455	0.950321	0.000174163	1.27474	2.65e-07
Rv1520	Rv1520/-	122.5	113.7	61.7	112.4	71.5	48.5	101	77.3	39.6	74.7	76.4	72	105.7	91.7	88.3	107.9	121.3	-0.378951	0.126553	0.303894	0.565691	0.535424	0.166886	0.38132	0.0485845	0.635276	0.000919201
Rv1521	Rv1521/fadD25	359.6	371.5	322.2	370.8	323.7	342.8	338.1	379.5	301.6	381.2	343.6	394.1	386.2	381.3	335.7	287.6	316	0.0444326	0.820616	0.176249	0.193184	0.00464747	0.984468	0.0400556	0.753649	-0.106216	0.552616
Rv1522c	Rv1522c/mmpL12	75.5	79.5	60.4	88.1	81.5	83.2	79.2	79.7	77.4	81.9	75.6	84	86.4	75.6	76	66.7	66.2	0.118129	0.536746	-0.030142	0.878289	-0.0563274	0.726426	0.00738921	0.967765	-0.061928	0.827372
Rv1523	Rv1523/-	117.3	127.4	124.8	100	99.3	104.8	128.9	135.3	129.4	111.9	110.9	161.5	125	107.9	101.9	91.5	98.5	-0.00887214	0.983612	0.220283	0.214309	-0.30078	0.0350596	-0.114847	0.568471	-0.221797	0.403151
Rv1524	Rv1524/-	95.7	92.3	96.4	78.3	88.6	89	93	97.8	105.4	100.3	101.3	81.4	79.1	80	85.9	75.9	65.8	-0.027496	0.938979	-0.0716757	0.747012	-0.251279	0.126224	-0.260091	0.124289	-0.183165	0.492625
Rv1525	Rv1525/wbbL2	146.3	156.8	174.3	138	121.4	118.5	129.9	104.7	148.6	119.6	106.5	124.6	76.9	71	114.2	101.8	94.9	-0.460283	0.0017477	-0.721527	2.32085e-05	-0.178365	0.419042	-0.63256	0.000262521	-0.0198656	0.973085
Rv1526c	Rv1526c/-	6.8	11.2	6.7	13.6	22.4	13.2	8.4	11.1	8.1	16.6	10.3	16.4	18	21.3	6	6.1	9.5	0.526798	0.086781	0.264953	0.462378	-0.191393	0.667243	0.402291	0.243137	-0.750733	0.0596177
Rv1527c	Rv1527c/pks5	40.3	36.1	41.8	35.2	45.3	47.6	38.3	40.9	45.4	38.6	44.4	41.3	35.1	34.5	31.9	31.7	27.7	0.0304854	0.916417	-0.260433	0.132303	-0.313036	0.0695617	-0.250734	0.0635274	-0.293949	0.0568587
Rv1528c	Rv1528c/papA4	2.3	1.2	0.8	8.4	2.4	3.6	2.5	6	0.5	2.7	0	6.2	12.9	3.7	3.5	2.9	0.9	0.0966424	NA	0.494294	0.423045	-0.0557261	0.935219	0.309394	0.454022	-0.0115523	0.99192
Rv1529	Rv1529/fadD24	44.9	56.2	40.5	70.2	53.5	50.8	55.1	67.1	50	51.2	54.1	51.2	61.6	54	41.7	31.3	49.3	0.105313	0.705558	0.0170548	0.948423	-0.350483	0.104686	0.132441	0.542082	-0.214447	0.492478
Rv1530	Rv1530/adh	50.3	52.6	51.5	44.1	40.5	41.5	45.1	39.7	40.4	32.2	51.8	41	26.1	25.2	40.6	39.9	36.4	-0.300778	0.220673	-0.652229	0.00289591	0.0222344	0.952709	-0.651661	0.00420332	0.0481641	0.943204
Rv1531	Rv1531/-	136.7	119.8	130	190.1	166.9	151.4	111.2	123.1	119.4	129.5	125.6	113.3	142.8	143.5	152.4	98.1	143.8	-0.088759	0.768874	-0.208335	0.303635	0.254654	0.214246	0.197826	0.321958	0.207086	0.490024
Rv1532c	Rv1532c/-	29	48.7	28.2	41.5	29.7	38.6	32.1	28.9	25.3	44.3	32.7	38.9	46.7	47.7	23.3	39.5	36.4	0.0675588	0.916261	0.363945	0.284251	0.291181	0.434729	0.257408	0.466588	-0.0575237	0.956518
Rv1533	Rv1533/-	144.3	128.6	124.1	124.7	152.8	153.5	147.7	117.9	115	112.1	149.7	119.7	103.2	102.1	126.6	112.8	110.6	-0.0860274	0.75836	-0.447389	0.00525929	-0.000754218	0.997744	-0.310597	0.0410379	0.0132073	0.977266
Rv1534	Rv1534/-	187	162.8	161.3	168.7	148.5	156.7	164.1	161.8	139.9	154.4	155.3	170.3	143.7	129.8	164.5	137.7	143.8	-0.132409	0.549377	-0.177941	0.356119	0.0573328	0.785782	-0.215059	0.151991	0.0474003	0.889925
Rv1535	Rv1535/-	1463	1701.2	1617.7	2477.8	2607.2	2509	1868.5	1521.6	1675.7	2026.8	2347.7	1927.2	1308.4	1555.8	2549.8	2220.7	2637.5	0.346327	0.00550309	-0.77981	6.19098e-11	0.646008	2.51826e-06	-0.526076	0.00367546	0.362035	0.116376
Rv1536	Rv1536/ileS	222.3	237.5	213.4	335.1	304.9	319.6	266.9	291.2	243.2	292.7	283.5	301	284.3	264.4	312.3	299.4	348.4	0.333789	5.94046e-05	-0.191333	0.130826	0.377897	0.00222931	-0.0921474	0.489315	0.273676	0.0357426
Rv1537	Rv1537/dinX	13.1	19.7	20.6	20.6	16.7	23.4	14.2	13.8	18.6	18	17.1	19.4	16.3	15.4	18.7	18.4	20.6	-0.0214041	0.972332	-0.301992	0.329608	0.380113	0.208019	-0.160419	0.579648	0.235397	0.591851
Rv1538c	Rv1538c/ansA	65.8	74.8	92.2	61.4	88	81.5	79.1	85.8	102.5	91.7	90.2	104.1	69.7	71.2	77.5	83.3	78.2	0.222424	0.319962	-0.0951032	0.732291	-0.0343236	0.902594	-0.41065	0.0122001	-0.090961	0.802134
Rv1539	Rv1539/lspA	295.8	334.6	337.3	309.8	324	344.7	302.9	251.5	325.4	295.1	340.5	348.8	275.4	374	363.1	272.6	300.9	-0.0198583	0.951271	0.023938	0.921719	0.194016	0.257142	-0.0097828	0.964235	0.0693773	0.845871
Rv1540	Rv1540/-	281.5	256.3	274.4	286.9	342.1	332.7	298.7	282.8	271.2	310.2	320.3	314.6	351.3	407.3	304.3	269.9	289.1	0.172444	0.175917	0.267767	0.0759865	0.13569	0.315253	0.26134	0.0211768	0.0110125	0.976239
Rv1541c	Rv1541c/lprI	24	18.9	13.2	26.7	31.1	31.9	26.9	26.1	26.4	29.5	21.1	16.7	60.1	30.5	12.8	18.2	22	0.161189	NA	0.564337	0.0878878	-0.389731	0.26512	0.807209	0.0247976	-0.186328	0.828151
Rv1542c	Rv1542c/glbN	2.4	2.8	4.9	5	2.4	4.2	6	7.8	2	2.5	2.1	3.3	3.1	2	9.3	1.8	3.4	-0.0982467	NA	-0.219407	NA	-0.038423	0.960641	0.0499904	NA	0.504961	NA
Rv1543	Rv1543/-	557.1	493.7	613.3	467	493.6	494.3	546.7	664.5	652.9	677.6	671.8	665.4	682.6	659.3	686.5	636.6	548.3	0.225754	0.0792591	0.490768	7.43593e-06	0.123864	0.462649	-0.0053516	0.976099	0.0362023	0.895088
Rv1544	Rv1544/-	467.7	470	617.5	389.5	500.9	539.8	518.2	486.7	579.9	615.1	701	641.8	557.1	585	620.6	596.9	574	0.275489	0.0522132	0.283106	0.0876586	0.291184	0.0274169	-0.193511	0.0978247	0.0163252	0.969423
Rv1545	Rv1545/-	314.7	322.6	323.5	342	406.3	392.2	349.7	245.4	383.2	284.4	343.4	260.9	287.8	342.7	354.9	277	305.8	-0.118822	0.669354	-0.23307	0.258808	0.0420136	0.8986	0.0649238	0.766122	0.188105	0.528653
Rv1546	Rv1546/-	147	168.3	137.5	155	192.1	155.4	166.9	134.6	139.9	138.2	146.2	157.8	101.6	97.4	133.1	123.5	133.3	-0.0769298	0.813978	-0.697041	0.000334028	-0.0584242	0.830726	-0.533836	0.00285169	-0.0214415	0.972697
Rv1547	Rv1547/dnaE1	259.9	265.2	229.3	322.2	322.4	322.5	298.3	307.2	287.6	233.8	227.2	227.9	336.9	311.2	251.5	191.2	227.3	-0.16458	0.126989	0.0352735	0.820772	-0.291173	0.0247782	0.485514	1.33e-06	0.0964554	0.626238
Rv1548c	Rv1548c/PPE21	20.9	15.5	14.6	19.1	20.8	16.4	16.4	22.7	20.3	13.8	16.7	21	21	20.3	16.3	18.1	14.1	-0.0504897	0.922484	0.158601	0.568144	-0.141378	0.639438	0.281491	0.258817	0.0993032	0.856766
Rv1549	Rv1549/fadD11.1	184	141	137.2	115.4	78.1	78	126.4	106	103.8	91.6	116.8	107.6	11.4	24.4	123.2	82.8	82	-0.531421	0.00411614	-2.08323	1.53911e-13	-0.107236	0.697985	-2.25981	3.32e-21	0.00894113	0.989444
Rv1550	Rv1550/fadD11	104.2	72.6	77.3	59.8	43.1	42.8	73.7	56.3	52.8	49.4	56.3	68.9	8.4	12.3	60.9	44.5	43.4	-0.546724	0.000945616	-2.07063	1.12881e-20	-0.176719	0.424567	-2.29983	7.8e-33	-0.070722	0.877678
Rv1551	Rv1551/plsB1	20.1	18.7	19.2	22.7	15.5	15.6	15.5	12.8	11.5	18.8	15.5	9.1	7.1	5.3	19	13.3	17	-0.325773	0.25912	-1.39578	7.2121e-07	0.388335	0.114573	-1.13213	4.19e-05	0.247852	0.630487
Rv1552	Rv1552/frdA	20.5	13.8	9	11.6	9.4	6.6	9.8	11.8	5.7	13.2	8.1	12.9	2.5	2.3	17.4	12.8	11.4	-0.29455	0.41178	-1.60507	1.28437e-05	0.662002	0.0175099	-1.78666	1.51e-09	0.419602	0.316545
Rv1553	Rv1553/frdB	17	9.2	5.2	7.5	3.9	4.2	8.8	4.7	4.4	7.6	6.1	14.9	0.9	1.5	10	6.6	5	-0.138839	NA	-1.27066	0.0172922	0.25493	0.625683	-1.63821	6.4e-05	-0.109196	0.919664
Rv1554	Rv1554/frdC	7.2	6.6	1.3	6.1	5	3.4	5	0.1	2.7	6.3	10.1	0.2	7.1	1.1	4.3	6.5	6.6	0.0765869	NA	-0.120621	0.878289	0.527251	0.292908	-0.285406	0.604239	0.0269125	0.98825
Rv1555	Rv1555/frdD	36.3	14.8	11.1	7.9	11.4	13.6	10.1	10.6	10.8	21.6	21.4	0.3	2.4	6	15.2	9.5	7.4	-0.100789	NA	-0.875633	0.111561	0.100325	0.872516	-1.04832	0.020821	-0.320365	0.757826
Rv1556	Rv1556/-	60.4	63.1	58.7	72.1	73.8	63.9	73.8	71.4	67.6	54.4	48.4	77.6	91.4	56.7	66.9	50.8	51.5	-0.0857325	0.847571	0.0937672	0.778356	-0.199214	0.437453	0.30967	0.246332	0.0879283	0.884697
Rv1557	Rv1557/mmpL6	36.4	31.5	26.5	37.4	34.9	34.6	31.7	35.4	28.3	31.5	37.4	24	27.5	25.3	24.8	17.5	24.1	-0.0301112	0.956786	-0.391564	0.0970728	-0.376424	0.117064	-0.25277	0.331293	-0.364698	0.27982
Rv1558	Rv1558/-	325.5	272.9	246	374.6	329.9	336.8	286.6	269.4	249.1	321.3	325.7	298.2	221.5	245.6	266.7	215.7	242.1	0.120447	0.587523	-0.531415	0.000492656	-0.0334801	0.884888	-0.43079	0.00188732	-0.247292	0.194722
Rv1559	Rv1559/ilvA	348	324.6	398.6	259.9	306.7	354.6	368.2	328.6	385.3	357.1	407.5	371.3	241.1	272.3	355	343.7	305.5	0.0427629	0.86375	-0.224456	0.196805	0.0135672	0.957832	-0.55191	1.27e-05	-0.0326015	0.924261
Rv1560	Rv1560/vapB11	79.8	140.2	84.8	111.2	122.7	109.9	88.8	93.6	91.1	86.1	97.2	119.3	109.1	100.1	88	70.1	71.4	-0.0482402	0.933364	-0.096362	0.789342	-0.130966	0.712028	0.0764943	0.817727	-0.213518	0.698091
Rv1561	Rv1561/vapC11	86.5	96.7	79.4	130.5	128.4	113	92.6	82	76.2	69.9	74.5	92.6	130.5	123.5	79.9	51.6	73.9	-0.18613	0.565725	0.0624786	0.825235	-0.168156	0.553261	0.672497	0.00189647	-0.0433489	0.954744
Rv1562c	Rv1562c/treZ	47.1	46.9	40.2	59.5	55.9	48.9	44.9	55.1	44.3	54.1	43.1	39.3	40.5	49.6	53.6	42.8	45.7	0.00337422	0.997471	-0.241485	0.239959	0.0988565	0.65754	-0.0285683	0.90305	0.173819	0.578973
Rv1563c	Rv1563c/treY	35	37.6	34.5	43.8	52.5	46.2	40.7	33.1	32.9	44.4	42.3	26.1	41.3	42.2	40.4	32.2	41.1	0.0619015	0.87453	-0.1524	0.438464	0.198611	0.318429	0.112395	0.630038	0.114441	0.788617
Rv1564c	Rv1564c/treX	79.2	90.9	73.2	100.3	93.1	88.4	78.2	85.3	84	93.3	95.3	98.8	95	112.3	95.3	71.5	77.4	0.191846	0.211925	0.168149	0.320711	0.0934322	0.591661	0.111063	0.490622	-0.0942861	0.753897
Rv1565c	Rv1565c/-	220.4	223.4	206.7	249.6	238.2	228	224	227	220.6	228.5	220	256.6	267.2	287.4	222.4	179.9	185.8	0.068822	0.682238	0.242824	0.054396	-0.0725524	0.672622	0.237369	0.0406889	-0.115563	0.567213
Rv1566c	Rv1566c/-	392.9	435.3	425.7	302	362.6	410	502.2	506.4	533.5	475.5	536.7	536.6	614.9	551.6	299.4	301.2	292.8	0.252272	0.0473854	0.715181	1.11282e-06	-0.633853	8.33438e-05	0.163136	0.422921	-0.626146	0.000454642
Rv1567c	Rv1567c/-	103.1	77	44.9	109.2	70.8	60.3	76.2	92.5	78.2	80.5	96	98.3	67	76.9	83.3	66.8	80.2	0.177017	0.681906	-0.11334	0.79079	0.0230828	0.957124	-0.297193	0.324044	-0.0896412	0.890814
Rv1568	Rv1568/bioA	71.4	82.2	65.4	67.1	86.5	88.9	80.5	63.9	67.4	64.9	79	69.4	72.3	76.4	64.4	59.1	55.8	-0.0652313	0.841848	-0.089258	0.716287	-0.119323	0.561202	0.0567564	0.769501	-0.107211	0.749967
Rv1569	Rv1569/bioF1	112.6	123.7	143.1	110.2	152.1	150.5	124.9	104.5	160.8	131.5	179.9	126.7	105.1	117.5	134.8	142.8	138.2	0.164445	0.477224	-0.268281	0.172583	0.202135	0.382648	-0.390416	0.0268199	0.0610933	0.884697
Rv1570	Rv1570/bioD	94.5	106.8	101.2	73.8	116.7	120	106.5	78.8	104.8	101.7	130.2	83.9	95.6	98.3	86.2	92.9	73.2	0.0441361	0.918047	-0.0638772	0.841744	-0.0739628	0.802436	-0.142109	0.54284	-0.189087	0.606124
Rv1571	Rv1571/-	57.7	63.9	49.9	55.3	87.2	94.7	80.8	45.1	77.2	77.4	98.4	74.5	54.4	57	62.3	83.7	58.7	0.432611	0.07354	-0.443173	0.12301	0.12167	0.753691	-0.548494	0.0236582	-0.130967	0.807548
Rv1572c	Rv1572c/-	22.1	25	9.1	12.5	17.4	11.8	20.8	38.9	11.7	16.6	15.1	9.6	15	11.5	31.9	22.1	18	-0.130427	NA	0.0241782	NA	0.092751	0.892739	0.0566002	0.928054	0.565512	0.516563
Rv1573	Rv1573/-	14.3	17.1	16.3	15.9	21.5	20.3	9.2	12.2	9.7	6.7	7	11.2	11.7	6	4.4	4.3	11.2	-0.549233	NA	-0.903996	0.0489091	-0.355389	0.498274	0.123817	0.831731	-0.0692174	0.971139
Rv1574	Rv1574/-	5.1	13.3	6.3	14.2	14.7	13	7.9	10.1	10	9.3	11.3	15	23.3	14.8	10.6	14.1	13.4	0.151957	NA	0.362876	0.504834	0.402265	0.418717	0.514373	0.288975	0.252474	0.811773
Rv1575	Rv1575/-	5.1	11.6	5.5	2.8	5.8	3.2	5.4	5.9	6.5	5.5	3	2.8	7.3	1.4	5.8	8.4	4.4	-0.336687	NA	0.0500617	0.947506	0.152224	0.801717	0.0870139	0.889747	0.537446	0.551033
Rv1576c	Rv1576c/-	70.1	60.9	89.5	76.4	77.2	71.1	73.6	64.4	79	93.7	77.7	91.5	76.3	98.6	107.1	81.3	80.9	0.187011	0.421567	0.248862	0.186646	0.406934	0.00513678	0.00435738	0.986141	0.17266	0.551033
Rv1577c	Rv1577c/-	71.4	75.9	71.4	103.2	109.8	108.4	71	78.8	90.5	81	109.4	112.4	166.2	163.6	91.3	75.6	84.6	0.36376	0.0979057	0.631009	0.00025281	0.16842	0.475436	0.685871	0.000329582	-0.108783	0.814193
Rv1578c	Rv1578c/-	36.8	30	41.7	31.7	31.9	33.3	36.8	20.5	39.9	33.6	39.5	50	56.2	74.2	38.2	32.4	38.9	0.0819057	0.889365	0.976534	0.000260945	0.230715	0.497507	0.634918	0.0277901	0.00688932	0.992425
Rv1579c	Rv1579c/-	41.7	29	42.6	35.1	38.9	45.7	49.2	50.8	62.7	45.5	38.6	64.3	50.7	63.2	38.8	53.6	51.5	0.200915	0.643291	0.500434	0.147509	-0.0325562	0.94439	0.219496	0.589285	0.146436	0.860902
Rv1580c	Rv1580c/-	25.2	37.3	47	38.2	38.9	36.2	47.3	53.9	61.2	52.4	44.5	49.9	59.6	54.1	44.3	51.7	40	0.260167	0.51987	0.563458	0.110365	-0.111116	0.789039	0.195433	0.59574	0.0440997	0.971248
Rv1581c	Rv1581c/-	9.9	6.5	6.7	10.3	2.2	7.7	6.9	15.6	5.3	1.7	5.3	0.2	9.9	10.2	12	7	5.8	-0.390345	NA	0.410188	0.512054	-0.0046811	0.995573	1.01601	0.0317199	0.972119	0.136886
Rv1582c	Rv1582c/-	7	11.9	5.7	12.1	11.4	8.4	12.8	6.3	7.1	10.6	5.5	8.5	13.9	13.4	6.5	8.6	7.7	-0.0218957	NA	0.354571	0.312762	-0.0631451	0.902594	0.643568	0.0516368	0.0521771	0.966554
Rv1583c	Rv1583c/-	12.3	15.3	13.4	8.7	9.6	17.8	13	6.8	18.1	6.7	20	0.5	10.6	8.9	9	13.1	9.9	-0.204846	NA	-0.226072	0.729772	-0.0969948	0.875164	-0.0150636	0.983526	0.179966	0.87525
Rv1584c	Rv1584c/-	68.1	65.8	74.7	32.7	62.8	55.4	72.3	78	79	70.3	91.4	94.3	59.5	50.1	91.9	116.2	80	0.179915	0.655598	0.122765	0.811443	0.419107	0.145068	-0.557354	0.0675103	0.326941	0.500007
Rv1585c	Rv1585c/-	68.3	68.4	87.1	88.6	96.6	90.9	81.4	93.4	70.2	86.9	78.1	85.4	120.7	91.6	86.5	79.5	82	0.0981664	0.799566	0.217262	0.375367	0.141309	0.591146	0.324977	0.141565	0.130626	0.777031
Rv1586c	Rv1586c/-	67.1	59.4	80.7	50.6	58.9	77.1	73.2	74.9	83.4	74.9	80.4	65.8	87.2	78.1	75	72.4	71.2	0.0560095	0.878823	0.420416	0.042723	0.0375841	0.874474	0.144412	0.465443	0.114654	0.757831
Rv1587c	Rv1587c/-	22.9	22.3	27.7	13.6	15	23.8	25.6	30.1	23.6	23.7	32.1	30.6	29.4	31.3	25.1	24.4	24.1	0.151966	0.690391	0.753828	0.0119954	0.0211418	0.958651	0.0832098	0.77737	-0.0657508	0.914907
Rv1588c	Rv1588c/-	37.3	23.6	23.8	37.5	29.7	32.1	34.9	47.5	30.3	20.9	28.4	25	62.8	32.7	28.3	32	30.4	-0.167422	0.703882	0.496681	0.120908	-0.145202	0.680192	0.82801	0.004019	0.397798	0.398516
Rv1589	Rv1589/bioB	469.4	485.2	501.9	438.7	521.8	489.4	539	546.8	521.9	493.6	546.2	537.8	370.7	381.6	500.5	497.7	457.5	0.0715379	0.66336	-0.3274	0.012149	-0.0177613	0.933645	-0.477161	1.26e-05	0.0316588	0.914617
Rv1590	Rv1590/-	564.2	533.4	704.3	678.8	691.2	703	604.2	453.4	716.8	570.8	738.1	668.2	377.3	482.3	658.9	602.8	655	0.0828503	0.778064	-0.637013	3.88274e-05	0.215055	0.339676	-0.584619	0.0024651	0.0977047	0.827372
Rv1591	Rv1591/-	322	323.1	376.9	370.2	394.5	395.7	373.7	338.9	397.2	324.1	383.5	374.9	206	240.7	356.8	299	326.1	0.0367853	0.901139	-0.748546	1.76121e-08	-0.0603988	0.744042	-0.674264	1.49e-07	0.00320183	0.992425
Rv1592c	Rv1592c/-	112	137.6	117.5	130	131.6	127.5	138.7	181.1	141.5	149.8	161.6	162.4	271.8	221.2	116.5	94.3	91.9	0.312146	0.0222026	0.936334	6.72603e-13	-0.470849	0.00086976	0.6244	4.99e-07	-0.49551	0.000247174
Rv1593c	Rv1593c/-	159.3	190.2	319.8	194.2	164.5	177.6	193.2	252.6	332.2	272.6	208.9	242.3	480.9	429.1	281.6	271	269.9	0.0474866	0.939341	1.34994	3.90275e-25	0.190126	0.410272	0.865956	4.92e-06	0.316867	0.270103
Rv1594	Rv1594/nadA	2312.7	2462.7	2701.2	2310.3	2566.1	2374.8	2318.5	2402.7	2658.4	2666.2	2640	2589	3753.9	3582.9	2490.7	2392.1	2507.3	0.0378479	0.8446	0.623708	7.90296e-10	0.122726	0.356544	0.468457	6.69e-07	0.0491258	0.830015
Rv1595	Rv1595/nadB	1205.9	1182.3	1511.9	1060.6	1351.5	1417.4	1258.7	1194.6	1384.4	1397.8	1630.1	1503.2	2235.6	2290.5	1188.6	1332.9	1175.5	0.167275	0.271245	0.839626	1.00244e-10	0.0709988	0.739662	0.567593	1.56e-06	-0.141452	0.500639
Rv1596	Rv1596/nadC	866.9	902.5	936.1	907.4	1028.9	1065.7	893.2	914.5	981.8	946.7	1156.6	989.7	1691.2	1778.4	772.9	800.1	751.4	0.149439	0.269584	0.811597	3.46884e-13	-0.133993	0.437894	0.732841	6.13e-12	-0.262059	0.0569081
Rv1597	Rv1597/-	252.2	233.1	188.1	237.7	253.4	248	249.1	250.8	204.9	183.3	217.3	179.7	244.8	238.1	210.2	210.3	194	-0.230638	0.184941	-0.000667221	0.996688	-0.0672622	0.763383	0.301288	0.0282522	0.218163	0.25715
Rv1598c	Rv1598c/-	133.2	157.2	160.2	200.8	185	159.4	140	136.3	163.7	165.6	149.5	104.1	127.6	159.3	184.7	141.9	168.2	-0.0931349	0.794066	-0.297079	0.173901	0.266999	0.196859	0.00693506	0.983526	0.327864	0.250313
Rv1599	Rv1599/hisD	180.5	192.3	230	183.4	223.4	228	181.3	188.7	223.2	202.9	242.8	198.9	272.4	283	213.4	247.2	220.6	0.0576509	0.82823	0.413367	0.00361546	0.315569	0.0518475	0.353721	0.0123511	0.222035	0.270451
Rv1600	Rv1600/hisC1	187.9	187.9	184.1	235.4	224	215.5	196.2	223.4	187.2	235.6	212.8	216.7	349.1	318	240	206.9	231.1	0.204013	0.105282	0.587049	1.3884e-06	0.274042	0.0796675	0.573016	9.22e-08	0.164531	0.341753
Rv1601	Rv1601/hisB	143.4	153.3	164.9	151.7	158.7	156.1	169.3	207.1	159.6	185	206.6	221.7	360.9	276.9	199.5	160.3	190.2	0.335744	0.0277465	1.0366	4.33869e-12	0.155788	0.416797	0.624111	4.89e-05	-0.0083771	0.988323
Rv1602	Rv1602/hisH	148.9	177.1	145.4	205.4	196.4	192.5	157.4	186.9	156.9	173.1	203.5	170.6	198.5	214.4	160.9	140.9	148.3	0.176353	0.386526	0.0877019	0.660764	-0.028158	0.906316	0.162709	0.300272	-0.146725	0.564941
Rv1603	Rv1603/hisA	202.8	217.6	209	236.4	262.5	266	216.8	202.5	214.3	248.6	225	215.9	253.6	296.8	223.6	191.8	211.9	0.0963953	0.630927	0.137878	0.431336	0.100361	0.576358	0.246623	0.0668971	-0.00242112	0.992671
Rv1604	Rv1604/impA	171.2	163.6	180.3	179.6	180.3	207.1	196.6	179.9	183.6	193.8	217.4	197.9	224.8	266	185.9	153.3	161.8	0.194842	0.213407	0.39811	0.0110617	-0.0447749	0.823181	0.262676	0.0677108	-0.142912	0.567421
Rv1605	Rv1605/hisF	120.8	130.5	149.4	153.4	187.5	182.3	151.1	161.2	150.1	169.8	186.7	150.4	162.5	172.4	135.6	142.8	147.9	0.287937	0.10335	-0.0284307	0.90256	0.0110725	0.970279	-0.0289539	0.881352	-0.112558	0.709574
Rv1606	Rv1606/hisI	100.8	113.8	99.3	166.6	159.9	153.9	119	139	111.2	119.9	143	119.6	186.9	129.9	110.8	113.5	109.3	0.230075	0.380477	0.00573529	0.986604	-0.00995812	0.977498	0.274162	0.326368	-0.0551662	0.942341
Rv1607	Rv1607/chaA	180.8	182.1	184.9	165.9	167.8	178.2	173.1	191	199.1	184.4	145.2	186.4	189.8	173.4	161.3	117.1	137.2	-0.127938	0.537807	0.115173	0.49586	-0.316898	0.0259445	0.0794494	0.663459	-0.164382	0.525883
Rv1608c	Rv1608c/bcpB	252.2	259.4	245.5	329.7	304.9	248.6	259.5	297.8	242.4	272.4	235.3	233.2	277.8	267.6	316.1	219.6	217.9	-0.0564719	0.839545	-0.0801317	0.731169	0.028699	0.921177	0.128099	0.486195	0.147643	0.613986
Rv1609	Rv1609/trpE	187.2	201.9	208.1	201.9	224.3	211.2	204.7	190.2	209.3	211.3	211.1	213.3	188.5	205.1	202.2	178.7	173.9	0.0481769	0.81473	-0.0801092	0.635156	-0.00370713	0.986562	-0.107052	0.426876	-0.0518473	0.851024
Rv1610	Rv1610/-	227	187.2	216.1	174	222.1	217.9	229.1	205.5	229.5	202.5	243	206.3	110.3	153.9	198.4	196.3	182.7	0.0121155	0.973216	-0.579604	0.00203594	-0.0760363	0.726156	-0.694815	1.63e-05	-0.0313211	0.954744
Rv1611	Rv1611/trpC	1562.6	1550.7	1294.5	1631.6	1720.1	1650.2	1602.5	1564.4	1254.8	1399	1527.5	1369.1	1084.3	1099.3	1375.5	1116.4	1144.3	-0.0714094	0.67245	-0.575946	1.21437e-08	-0.159212	0.305315	-0.392431	1.35e-05	-0.102025	0.525183
Rv1612	Rv1612/trpB	606.6	624.4	456.8	675.2	611.6	620.9	611.8	603.5	542	568.9	561.3	595.6	513.2	508.8	571.3	444.2	445.3	-0.00569794	0.986157	-0.283613	0.01811	-0.147345	0.270666	-0.171044	0.112034	-0.100078	0.583811
Rv1613	Rv1613/trpA	881.3	836.3	874.3	722.6	730.2	764.1	878.7	840.5	912.9	815.2	811.8	881.4	603.7	619.7	751.2	634.4	596.9	-0.0883386	0.530994	-0.241415	0.0471128	-0.285246	0.0204852	-0.446015	8.41e-06	-0.193685	0.153719
Rv1614	Rv1614/lgt	912.9	937	878	935.8	918.3	941.6	950.7	876.8	932	839.7	848.8	832.5	650.2	651.6	857.9	720.7	692.3	-0.14914	0.105636	-0.484297	2.19224e-06	-0.1607	0.20854	-0.369328	1.33e-05	-0.0108567	0.972697
Rv1615	Rv1615/-	557	542	523.7	666.1	621.9	585.4	590.7	479.7	556.1	565.2	554.2	542.4	523.6	621.6	675.9	496.6	518.3	-0.00229785	0.997471	-0.0937727	0.609137	0.162407	0.347735	0.0433816	0.821677	0.15637	0.55581
Rv1616	Rv1616/-	423.5	368.5	418.1	458.9	420.4	440.1	432.6	308.1	365.8	418.3	393.3	333.9	331.8	440.7	420.2	332.4	371.5	-0.0983858	0.664933	-0.153235	0.431964	0.1301	0.51095	0.00595714	0.985017	0.0989443	0.823863
Rv1617	Rv1617/pykA	445.7	428.8	429.8	390.6	421.1	428.9	466.6	412.4	437.9	442.5	470.2	440.4	328.6	343.9	456.8	390.4	402.8	0.0147647	0.951271	-0.266361	0.0318455	0.0423694	0.785907	-0.42292	1.39e-05	0.0254218	0.921947
Rv1618	Rv1618/tesB1	409	459.3	392.4	445.7	387	411.6	448.6	472.9	427.1	442.1	418.1	421.7	418.6	376	409.3	359.5	371.4	-0.0115681	0.967134	-0.0342779	0.855077	-0.11835	0.373986	-0.110299	0.333339	-0.0276276	0.916111
Rv1619	Rv1619/-	85.6	90.1	83.3	93.9	92.5	82.3	85.1	65.4	86.2	80.4	78.1	97.5	55.7	66.2	86	67.5	75	-0.0697909	0.799545	-0.510573	0.00193417	0.0577629	0.838998	-0.452441	0.00632598	-0.00818532	0.988323
Rv1620c	Rv1620c/cydC	366.4	346.8	283.1	326.1	344.9	286.7	336.3	343.7	308.5	410.5	406.2	362.7	235.7	242.7	448.8	446.3	436.9	0.201404	0.127809	-0.381532	0.00314288	0.543632	1.3047e-06	-0.712364	1.08e-12	0.314549	0.00591709
Rv1621c	Rv1621c/cydD	272.3	248.4	225.4	221.6	254.7	267.4	262.5	249.9	264.3	363.4	431.7	383.5	238.6	289.1	364.3	373.6	399.6	0.599135	4.40478e-10	0.1174	0.508809	0.658513	3.109e-08	-0.563863	4.22e-06	0.0942894	0.725126
Rv1622c	Rv1622c/cydB	288.7	305.5	241.4	295.3	253	242.6	270.6	274.6	249.3	399	408.6	429.8	253.6	321.9	420.7	401.9	472.3	0.507603	1.82978e-07	0.152904	0.410174	0.805875	5.3699e-11	-0.505829	5.25e-05	0.209743	0.249021
Rv1623c	Rv1623c/cydA	633.8	668.7	682.6	650.6	561.1	517.8	626.9	703.7	692	866.9	766.1	815.1	671.9	684.3	959.2	943.4	1074	0.256632	0.00608283	0.258627	0.0647393	0.663972	5.45895e-08	-0.265784	0.0162818	0.423423	7.55e-05
Rv1624c	Rv1624c/-	373.9	328.6	350.1	209	164	167.8	276.4	270.6	309.2	339	305.6	370.9	119.3	166.4	343.6	301.9	301.6	-0.0977001	0.627652	-0.292716	0.181932	0.256061	0.0780172	-1.18925	2.04e-14	0.0472369	0.912541
Rv1625c	Rv1625c/cya	154.5	171.3	176.4	161.3	182	167.6	161.9	164.5	180.7	200.6	204.1	188	230.9	229.3	188.1	201.9	194.7	0.196881	0.156623	0.455892	0.000338112	0.32276	0.0147837	0.208347	0.0950347	0.122763	0.562199
Rv1626	Rv1626/-	1113.1	1156.9	1231.9	1468.1	1345.9	1238.1	1119.4	1313.9	1244.1	1258.4	1162.9	1256	1276	1082.7	1241	1091.5	1215.3	0.0286041	0.892799	-0.165337	0.275473	0.0685328	0.670418	-0.0585911	0.682063	0.0908197	0.706454
Rv1627c	Rv1627c/-	284.3	276.1	295.1	268.5	373.4	341.8	289	255.1	300	238.3	269.7	221.9	290.7	348.1	267.8	249.3	258.3	-0.250515	0.051004	-0.00775248	0.973775	-0.00306891	0.989415	0.376196	0.00590458	0.221444	0.25715
Rv1628c	Rv1628c/-	186.1	200.8	229.8	180.8	188	195.2	202.6	197.2	231.8	193	176.9	177.9	228.3	246.3	180.5	166.4	184.2	-0.193748	0.342485	0.357796	0.0299399	-0.126311	0.522829	0.365705	0.0114297	0.095819	0.764304
Rv1629	Rv1629/polA	93.9	105.5	112.2	96.7	114.6	109	110.3	111.8	113.7	122.6	124.7	116.6	115.3	107.8	111.7	119.8	119.8	0.180243	0.202707	0.0895375	0.606298	0.188444	0.179845	-0.126595	0.33911	0.0942042	0.692911
Rv1630	Rv1630/rpsA	2205.6	2228.3	1938.7	2285.5	1993.4	2131.7	2148.7	2126.4	1931.9	2041.4	1939.4	2096	1858.8	1839.8	1945.7	1619.6	1649	-0.104499	0.38983	-0.178297	0.158417	-0.130384	0.302139	-0.133607	0.213607	-0.079781	0.686432
Rv1631	Rv1631/coaE	406.9	333.6	328.2	383.5	386.7	429.4	400.2	375.1	331	259.8	288.4	310.6	336.7	298.4	273.3	221.5	215.8	-0.344352	0.00633902	-0.301013	0.0240265	-0.507371	4.57473e-05	0.148752	0.258484	-0.124996	0.553316
Rv1632c	Rv1632c/-	131	118.8	89.9	83.8	127	134.5	144.4	136.9	114	110.8	108.5	110.2	209.6	137.7	106.2	81.9	89.1	-0.0701502	0.868617	0.581759	0.0200685	-0.364879	0.140361	0.615464	0.00272403	-0.109031	0.827328
Rv1633	Rv1633/uvrB	192.5	199	196.1	213.9	221	226.2	203	207.9	220.6	228.4	224.5	232.6	296.3	271.8	210.9	199.4	202.8	0.177074	0.0950695	0.389103	0.000842272	0.0781452	0.598253	0.30633	0.00384825	-0.0149034	0.971248
Rv1634	Rv1634/-	132.3	125.4	121.7	111.8	150.2	150.3	123.6	106.8	126.6	113.7	138.4	120.8	109.3	138	119.6	124.6	111.8	-0.0589813	0.81473	-0.118364	0.602881	0.115312	0.535307	-0.00807753	0.971816	0.0783164	0.819931
Rv1635c	Rv1635c/-	93.6	90.6	99.3	102.4	118.8	106.4	95.4	91.2	104	128.6	113.7	110.6	162	160.3	102.9	85.6	92	0.267526	0.0623778	0.580021	9.30956e-06	0.0621658	0.740242	0.434371	0.000159404	-0.195715	0.257308
Rv1636	Rv1636/TB15.3	349.9	385.7	296.2	473.3	460.7	457.4	355.1	500.4	313.7	411	464.5	499.2	742.5	583.4	339.4	251.2	318.7	0.347718	0.0120602	0.531251	0.000194646	-0.229007	0.282495	0.516843	0.00051404	-0.442259	0.00845911
Rv1637c	Rv1637c/-	213.8	178.8	147.7	200.6	201.3	208.1	200.9	227.7	158.7	186.8	219.7	245.8	269.7	252.5	171.7	167.3	166.5	0.205571	0.330991	0.382031	0.0054515	-0.0830445	0.703609	0.265183	0.082048	-0.204893	0.36157
Rv1638	Rv1638/uvrA	198.5	188.5	198	211	231.5	224.8	218.5	198.2	203	212.2	236.3	216.9	228.8	242.4	212.5	199.4	209.1	0.143449	0.237261	0.110252	0.429484	0.12299	0.358935	0.0809793	0.503745	0.0432634	0.859958
Rv1638A	Rv1638A/-	808.8	738.4	793.2	694.5	620.3	553.1	739.5	845.2	762.3	881.9	768.6	837.4	513.2	436.3	972.2	980.7	1052.3	0.0453582	0.856266	-0.356229	0.037992	0.470454	0.000553753	-0.783968	2.09e-08	0.412209	0.00845911
Rv1639c	Rv1639c/-	960.2	923.1	879.5	869.3	864.7	810.2	877.9	775.4	855.5	982.5	914.6	861.7	487.3	510.7	1072	1078	1117.2	-0.0372134	0.841848	-0.727834	1.62704e-12	0.493975	2.96388e-05	-0.87338	1.64e-19	0.384999	0.000232403
Rv1640c	Rv1640c/lysX	62.7	57.2	57.6	71.2	62.1	63.6	57.7	58.4	59.8	59.2	53.3	59.5	49.7	58.4	60.9	55.7	60.5	-0.0862491	0.655598	-0.245583	0.126457	0.127349	0.403196	-0.0797062	0.59305	0.18697	0.301786
Rv1641	Rv1641/infC	2739.7	2436.4	2759.6	2313.7	2053.5	2320	2521.4	3075.7	2784.3	2197.6	2071.4	2399.3	2371.2	2113.9	2188.1	2308.4	2092.5	-0.284355	0.00424195	0.0357853	0.838206	-0.215248	0.128107	0.010088	0.950879	0.130531	0.512182
Rv1642	Rv1642/rpmI	2125	1738.1	1980.1	1361.3	1381.7	1605.4	1938.8	2021.1	2114.5	1553.7	1405.2	1577.1	1539.8	1350.1	1336.3	1572.8	1292.9	-0.392973	0.000522576	0.0219112	0.917859	-0.387628	0.0163821	-0.0647422	0.741452	0.0434303	0.914617
Rv1643	Rv1643/rplT	2211.9	1826.2	2167	1419.6	1544.1	1805.8	2053.8	1895	2146.6	1585.1	1544.2	1565.1	1444.7	1383.1	1575.3	1593.1	1338.2	-0.426742	2.43658e-05	-0.138798	0.396046	-0.30352	0.0371732	-0.147841	0.222912	0.0867971	0.7013
Rv1644	Rv1644/tsnR	539.4	487.5	524	412.5	502.1	545.4	531.6	379.4	498.5	297.8	340.7	274.8	268.5	362.8	342.8	291.9	245	-0.762575	1.05576e-14	-0.57859	0.000519768	-0.533501	0.00513678	0.0442062	0.836683	0.0789679	0.837409
Rv1645c	Rv1645c/-	52.1	45.6	30.6	42	33.6	39.1	34.7	39.2	29.9	35.9	41.8	44.5	36.4	30.4	46.1	40.6	45.4	-0.100908	0.815017	-0.164295	0.569522	0.450037	0.0204009	-0.26164	0.215518	0.263568	0.365283
Rv1646	Rv1646/PE17	273.8	271.5	232.4	278.4	243.7	232.4	253	220.7	200.5	324.1	335.5	334.5	196.9	205.3	298.4	238.2	265.6	0.303356	0.00645005	-0.288072	0.0586818	0.356119	0.0173962	-0.706736	4.43e-09	-0.167076	0.399605
Rv1647	Rv1647/-	83.9	70.2	66.7	83.4	90.1	82.3	76.1	59.3	62.6	72.5	80.3	90.3	76.9	100.5	74.8	69.3	60	0.0736559	0.824907	0.0858045	0.734771	0.15357	0.486454	0.139387	0.524254	-0.0901331	0.835799
Rv1648	Rv1648/-	135.2	136.8	134.9	136.9	134.7	146.8	151.3	154.6	137.1	141.2	158.5	161.8	142	150.4	149	113.4	134.4	0.127239	0.541541	0.0953509	0.640066	-0.0411839	0.848872	-0.0671903	0.717439	-0.0735883	0.830419
Rv1649	Rv1649/pheS	203.6	215.2	191	195.8	204.8	196.8	225.7	210.9	190.5	195.1	194.6	205.9	161.5	159.3	167.7	144.3	143.9	-0.0727736	0.725026	-0.279675	0.0485584	-0.331696	0.0111365	-0.303	0.0147747	-0.236475	0.135461
Rv1650	Rv1650/pheT	248.4	233.2	276.1	231	269.5	277.2	280.2	229.5	285.6	226.1	254.1	228.4	163.4	174.4	241	214.3	211.9	-0.130862	0.366423	-0.580098	3.58427e-06	-0.13048	0.500055	-0.48092	6.75e-06	0.0531468	0.836858
Rv1651c	Rv1651c/PE_PGRS30	21.5	19	24.7	22.8	31.5	27.9	27.1	23.6	26.1	25.6	36.2	29	31	33.5	23.1	29.6	29.5	0.397254	0.0331136	0.256786	0.219257	0.216268	0.338911	0.0826928	0.74397	0.00877913	0.988323
Rv1652	Rv1652/argC	56.9	56.6	61.5	67.8	94.9	84.8	64.3	59.4	61.1	65.2	85.1	84.2	120.3	109.9	62.7	64.2	64.2	0.336846	0.0812247	0.492115	0.0074199	0.163912	0.474759	0.539809	0.00281783	-0.132089	0.743688
Rv1653	Rv1653/argJ	88.5	91	109.6	85.5	114	118	89.4	86.8	113.4	89.5	120.8	117.8	179.6	184.3	102.2	127.7	117.1	0.124672	0.617997	0.789577	7.67864e-07	0.365893	0.0893282	0.711106	1.51e-05	0.234966	0.385031
Rv1654	Rv1654/argB	92.4	92	114.6	99.1	143.2	142.4	118	89.1	123.5	117.9	153.5	124.1	180.6	244.6	116.3	134.2	120.7	0.340176	0.047632	0.733121	0.000137745	0.276624	0.178852	0.656621	0.000129738	0.0539655	0.905852
Rv1655	Rv1655/argD	51	53.9	70.2	59	74.8	77.7	68	73.5	72.2	88.7	107	86.3	134	149.2	69.2	91.2	82.2	0.587262	0.000495028	1.00875	2.55935e-10	0.298204	0.208528	0.557849	0.0011964	-0.0673051	0.87525
Rv1656	Rv1656/argF	62.9	74.8	74.7	84.4	95.1	82.6	77.8	80.5	84.5	97.3	115.2	85.4	138.9	170	97.2	87.6	80	0.431719	0.00856861	0.831658	1.98354e-07	0.236674	0.184916	0.596235	0.000169884	-0.0456494	0.916183
Rv1657	Rv1657/argR	55.5	75	78.7	51.5	79.3	75.5	50.8	50.8	73.4	54.2	86.1	45.4	87.8	137.6	54.5	61.2	45.8	-0.141384	0.739422	0.702554	0.00677807	0.00432335	0.99255	0.75306	0.0074275	-0.0704439	0.929653
Rv1658	Rv1658/argG	130.2	150.4	150.6	156.4	202.1	167.6	154.2	163.4	167.1	161.4	190.7	164.3	272.3	216.9	140.1	150.7	168	0.2122	0.213508	0.495679	0.0019407	0.0465387	0.84268	0.481826	0.00196415	-0.0241901	0.967935
Rv1659	Rv1659/argH	85.7	89.4	83.4	88.8	113	102.9	93.6	96.4	100.1	106.4	98.1	97	130.2	135.8	94.8	86.9	84.5	0.177496	0.281635	0.409936	0.00907596	-0.00295393	0.990378	0.390406	0.00150596	-0.0391147	0.903207
Rv1660	Rv1660/pks10	111.1	113.9	114.9	82.7	95.7	98.3	97.4	101.1	101.4	125.4	114.5	109.3	102.4	105.7	105.3	95.5	95.3	0.00750783	0.983612	0.197957	0.294689	0.1013	0.594473	-0.169272	0.268919	-0.100303	0.731423
Rv1661	Rv1661/pks7	47.1	41.1	50.5	32.4	34.3	35.4	39.9	41.2	49.6	53.4	53.3	57	28.5	30	47.9	49.1	51.3	0.18598	0.222159	-0.189234	0.214953	0.296735	0.0467738	-0.884295	1.15e-15	0.00783221	0.983435
Rv1662	Rv1662/pks8	32.1	32.1	36.8	25.2	22.6	22.8	28.3	26.9	35.5	38.9	33.7	36.5	16.5	19.6	36.6	32.4	32.2	0.0656421	0.792118	-0.340114	0.0556805	0.263087	0.108671	-0.979826	1.72e-13	0.0356839	0.919664
Rv1663	Rv1663/pks17	31.8	26.4	27.9	23.1	24	24.8	28.7	34.5	26.3	30.6	35.9	31.5	22.4	21.8	31.6	26.6	27.4	0.131965	0.704322	-0.0855987	0.784436	0.0606493	0.833344	-0.549939	0.0048935	-0.062864	0.892652
Rv1664	Rv1664/pks9	26.2	28.7	22.3	31.4	25.5	25.5	26.9	29.2	22.3	26	22.3	29.7	17.1	20.3	23.3	18.3	18.7	-0.0369044	0.929164	-0.506675	0.00989742	-0.245026	0.231549	-0.436145	0.0174274	-0.204182	0.505555
Rv1665	Rv1665/pks11	95.4	97.4	70.9	129.8	135	137.8	104.2	118.9	81.3	129.1	131.2	130.7	84.3	99	99.2	68.1	76.3	0.492554	0.000657205	-0.508489	0.0010543	-0.192633	0.400479	-0.495307	0.000718635	-0.537447	0.00037985
Rv1666c	Rv1666c/cyp139	51.3	54.4	49.1	53.6	54.1	50.6	63.7	59.8	62.2	67.2	76.6	70.3	50	54.5	69.1	62.5	70.2	0.397261	0.0147105	0.0146679	0.954376	0.229772	0.18419	-0.439436	0.00424108	0.0548578	0.882858
Rv1667c	Rv1667c/-	76.6	81.7	58.6	79.2	86.2	73.7	83.4	67.9	65.5	77	85.7	74.2	47	58.9	83.6	72.5	75.9	0.0855296	0.813024	-0.535889	0.0156739	0.200416	0.416755	-0.549785	0.00716938	0.100924	0.827372
Rv1668c	Rv1668c/-	89.5	77.9	94.3	75.5	86.1	82.7	86.6	92.9	94	81.1	103.6	100.9	73.1	77.6	92.9	100	109.1	0.069106	0.827009	-0.0805286	0.729515	0.26083	0.1277	-0.318872	0.0644518	0.233417	0.340409
Rv1669	Rv1669/-	2.3	4.5	1.4	3.2	4.7	3	1.6	2.8	2.3	1.3	1.8	0	3	1.4	0.7	1.5	0	-0.151762	NA	-0.317979	NA	-0.262049	0.591146	0.264844	NA	0.00475621	NA
Rv1670	Rv1670/-	33.8	78.8	51.8	79.8	73	78.2	55.5	36.3	44.8	77	55.5	43.4	94.3	121.5	64.3	49.1	84.3	0.0710386	0.907799	0.491888	0.0525387	0.559746	0.0409734	0.76036	0.0057903	0.238251	0.678574
Rv1671	Rv1671/-	22.4	19.1	26.7	45.8	40.2	39.8	21.8	26.1	28.2	27.3	37.6	29.1	61.8	74.1	41.5	30.8	33.3	0.302897	NA	0.679068	0.0157892	0.49764	0.117389	0.969308	0.00124735	0.249051	0.709902
Rv1672c	Rv1672c/-	40.3	45.4	51.4	46.1	42.6	51	43.9	65.8	64.2	58.8	47.9	41.4	71.1	86	52	46.1	55.7	0.0823987	0.818273	0.761619	1.42354e-05	-0.0496468	0.873658	0.620901	0.000809607	0.169875	0.643132
Rv1673c	Rv1673c/-	25.1	21.1	13.5	18.1	13.4	17.5	24.4	20.7	22.1	21.5	19.4	17	26.7	27	18.8	21.2	19.2	-0.0484267	0.933364	0.688	0.0188774	-0.0481658	0.905393	0.418406	0.145292	0.161137	0.792146
Rv1674c	Rv1674c/-	18.3	7.2	15	12.9	15.9	16.6	11	12.3	13.9	12.3	13.7	14.4	19.2	26	18.2	12.5	13	-0.0392967	NA	0.544015	0.144761	0.278843	0.486678	0.65965	0.0556571	0.226806	0.766065
Rv1675c	Rv1675c/cmr	7.3	7.7	2.6	9.9	6.7	5.2	6.7	7.7	8	10.2	14.3	5.4	6.2	7.5	3.7	4.6	5	0.379691	NA	-0.0621254	0.92516	-0.431124	0.36388	-0.492397	0.288975	-0.836127	0.150254
Rv1676	Rv1676/-	520.2	512.2	519.3	612.6	595.9	572.2	518.8	628.5	564.9	599.4	556.9	591.3	699.9	587.2	596.9	472.5	541.3	0.126862	0.351973	0.141699	0.354165	0.0299359	0.879275	0.136358	0.309979	0.0220337	0.956518
Rv1677	Rv1677/dsbF	468.7	498.3	543.8	547.1	534.6	527.8	480.2	501.3	491.6	567.9	583.1	466.2	441.1	478.8	521.4	434.5	432.4	0.0657044	0.778187	-0.190304	0.180803	0.0329819	0.849193	-0.238524	0.0699282	-0.089186	0.741077
Rv1678	Rv1678/-	227.2	198.8	225	157.7	161.2	178.2	193.2	159.7	206.2	214.3	208	185.4	98.9	122.7	176.4	170.5	163.4	-0.123449	0.518946	-0.535012	0.000985944	-0.011608	0.969803	-0.853649	1.59e-09	-0.111743	0.718443
Rv1679	Rv1679/fadE16	205.6	192.1	215.4	139.1	163.1	171.6	176.3	146.4	173	184.7	198.7	186.8	86.4	95.1	180.7	159.8	144.9	-0.137185	0.396038	-0.752549	7.44301e-07	0.0834573	0.688449	-1.04732	4.32e-18	-0.089695	0.744328
Rv1680	Rv1680/-	136.6	139.5	120.1	93.6	96.2	105.2	125.1	125.8	120.2	134.3	161.9	132.4	59.3	68.2	118	105.2	116.4	0.0795376	0.772301	-0.575619	0.00174899	-0.00674539	0.980031	-1.12894	9.53e-13	-0.196315	0.474961
Rv1681	Rv1681/moeX	117.3	114.5	97.5	93.8	90.6	85.1	99	107.1	92.1	110	132.5	104.2	68.2	57.8	112.3	93.1	84.9	0.0446236	0.894138	-0.475446	0.00808907	0.0818319	0.696676	-0.865141	3.57e-08	-0.122933	0.718406
Rv1682	Rv1682/-	22.6	19.5	13.7	37.5	19.8	24.1	21.3	23.5	13.5	16.6	14.7	12.3	19.1	13	20.2	9.7	12.8	-0.259883	0.524828	-0.659125	0.055279	-0.283566	0.450791	0.102982	0.798759	0.0670477	0.948907
Rv1683	Rv1683/-	168.5	197	223.6	185.3	220.6	216.6	208.3	204.1	251.2	237.1	264.7	223.7	226.3	239.4	228.2	199.8	198.8	0.249922	0.0752643	0.192338	0.174379	0.0348327	0.86574	-0.0611413	0.628399	-0.0718863	0.75244
Rv1684	Rv1684/-	201.9	229.6	149.9	191.5	197.3	227.4	257.5	302.8	218.6	281.4	249.6	305.8	294.4	315.5	203.6	183.7	169	0.417792	0.0431403	0.580107	0.00298625	-0.332236	0.0989368	0.138737	0.502783	-0.409764	0.0596177
Rv1685c	Rv1685c/-	52.2	29.2	40.3	43.8	50.5	42	42.4	54.6	43.5	54.1	46.2	52.1	60.3	54.3	53.2	42.3	36.4	0.219915	0.525317	0.342278	0.192592	0.0312495	0.933216	0.164587	0.533825	-0.0610697	0.916633
Rv1686c	Rv1686c/-	55.6	52.8	67.3	41.3	50.2	52	56.6	55.7	62.2	44.2	53	57.7	53.8	49.1	53.9	51.7	44.9	-0.21411	0.468022	0.124177	0.696166	-0.0858818	0.771569	0.0158896	0.958248	0.12797	0.78465
Rv1687c	Rv1687c/-	41.1	41.8	54.8	36.3	47.6	38.9	39.8	50.1	38.9	45.2	36.1	63.7	40.3	49.6	34.1	46.2	54.9	-0.0103145	0.986157	0.157141	0.618482	0.193873	0.533944	-0.0589819	0.869277	0.0877662	0.895239
Rv1688	Rv1688/mpg	29	34.1	31.8	28.8	34.9	42	36	29.1	29.5	33.6	36.7	23.8	21.6	25.7	27.4	17.8	28	-0.00307413	0.998539	-0.494892	0.132779	-0.241197	0.486677	-0.37144	0.310481	-0.226329	0.756343
Rv1689	Rv1689/tyrS	168.9	180.7	153.1	158.8	155.5	162.4	169.7	193.4	164.9	166.9	164.6	140.8	107.6	111.8	146.2	107.9	121.6	-0.110509	0.590783	-0.497587	0.00022534	-0.363756	0.0108356	-0.522534	0.000124594	-0.200893	0.339653
Rv1690	Rv1690/lprJ	141.5	137.4	157.5	102.9	100.4	99.5	136.1	100.6	150.4	142	140.7	99.4	54.2	64.2	100.6	61.5	92.6	-0.172816	0.546088	-0.701261	0.00306869	-0.469981	0.040289	-1.05504	3.38e-06	-0.459278	0.124247
Rv1691	Rv1691/-	74.7	78.4	76.8	80.9	105.3	100.5	91.7	64.5	79.5	72.3	87.2	79.1	58.8	73	64.7	53.2	64.1	0.012823	0.983027	-0.483851	0.0224047	-0.248431	0.272923	-0.262529	0.210834	-0.243022	0.439232
Rv1692	Rv1692/-	90.1	106.3	123.8	114.7	130	136.4	105	98.9	109.1	95.4	123.8	96.9	114.9	100.7	98.8	84.9	98.4	-0.0475876	0.898721	-0.206534	0.258241	-0.0317212	0.909956	0.0161726	0.939407	-0.0321597	0.948636
Rv1693	Rv1693/-	318.6	348	270.4	345.4	348.5	347.9	308.3	467.5	360.9	331.2	338.4	277.5	400.5	303.8	322.8	311.5	293.9	0.00019585	0.999686	0.0416027	0.885719	-0.150037	0.543459	0.125248	0.589075	0.0960098	0.830419
Rv1694	Rv1694/tlyA	190.4	167.8	191.7	173.5	187.5	174.2	172.2	164.8	184.1	179.4	184.4	141.1	150.5	138.3	180.3	163.1	170.4	-0.136076	0.525317	-0.272482	0.0887057	0.0960836	0.579973	-0.239006	0.121983	0.145887	0.572819
Rv1695	Rv1695/ppnK	216.9	208.9	232.3	223.5	242	223.3	191	175.2	236.6	216.4	224.3	246.4	156.6	182.1	212	211.4	231.6	0.0115285	0.97038	-0.401559	0.00571011	0.232025	0.207993	-0.41937	0.00138963	0.0847534	0.768617
Rv1696	Rv1696/recN	120.9	105.7	106.7	108.8	120.3	117.9	111.2	95.9	122.4	118.5	128.5	109.1	89.7	108.1	110.5	97.4	81.8	0.0600578	0.800984	-0.191627	0.255713	-0.0661185	0.783714	-0.264475	0.0787156	-0.158077	0.516563
Rv1697	Rv1697/-	492.8	560.9	592.1	608.9	654.7	718.4	603.8	566.3	681.7	538.4	519.8	555.3	858.4	985.9	496.4	418.3	415	-0.0675294	0.718564	0.502276	6.25686e-05	-0.345373	0.0541846	0.756683	2.25e-09	-0.135332	0.583811
Rv1698	Rv1698/mctB	212.9	223.8	224.5	276.3	283.7	282.7	239	258.9	274.1	209.7	212.9	221.2	370	413.4	175	163.9	182.4	-0.0782626	0.712989	0.501455	4.59651e-05	-0.426205	0.0113191	0.84805	3.3e-11	-0.153915	0.52324
Rv1699	Rv1699/pyrG	305.1	344.9	311.1	369.8	356.1	361.3	344.9	369.3	336	309.1	288.7	319.3	434.8	461.3	360.5	291.9	317.7	-0.105393	0.478364	0.331166	0.00360439	0.0044236	0.984063	0.54571	2.12e-09	0.22237	0.0568587
Rv1700	Rv1700/-	332.6	327.5	354.9	386	372.4	381.1	363.7	361.3	358.6	343.6	329.9	366.3	318.5	365	380.4	340.6	374.3	-0.0123666	0.967134	-0.120688	0.465261	0.13391	0.324377	-0.0147045	0.934647	0.221412	0.214172
Rv1701	Rv1701/-	187	188.3	181.3	191.4	207.1	215.1	210.2	170.3	207.8	181.3	194.8	209.7	214.7	240.4	180.1	188.3	212.3	0.0236635	0.933364	0.180526	0.262379	0.100445	0.667798	0.219547	0.186009	0.139717	0.626238
Rv1702c	Rv1702c/-	18.2	9.6	16.2	10.2	7.7	8.9	9.5	20.1	12.4	9.5	11.2	11.8	16.5	13.6	12	11	5.7	-0.331234	0.386526	0.715643	0.0250046	-0.32612	0.419845	0.421854	0.20964	-0.00756373	0.992425
Rv1703c	Rv1703c/-	850.3	848.8	756.8	961.9	1010	959.3	903.9	892.6	860.6	860.7	915.5	853.1	799	793.5	899.1	715.5	821.1	0.0598846	0.741335	-0.263539	0.0264003	-0.00773679	0.970648	-0.141958	0.218206	0.0269507	0.919664
Rv1704c	Rv1704c/cycA	224.5	243.7	249.1	202.3	188.6	212.3	237	253	270.4	254.9	259.2	273.8	182	204.3	246.7	165.9	188.6	0.0893257	0.580214	-0.0283667	0.885719	-0.222151	0.158229	-0.43533	0.000545368	-0.250766	0.125549
Rv1705c	Rv1705c/PPE22	11.5	8.1	7.1	11.1	8.5	9.6	12.1	11.4	9.5	7.6	8.6	9	10	6.4	9.9	7.3	7.2	-0.105276	NA	-0.19529	0.689731	-0.276124	0.482113	-0.010169	0.985745	0.0965362	0.916183
Rv1706A	Rv1706A/-	0	0	0	3.1	1.6	0	0	5.2	2.8	0	2.4	0	0.7	0	1.7	0.9	0	0.0265485	NA	-0.185095	NA	-0.167343	0.600438	-0.046397	NA	-0.0177572	NA
Rv1706c	Rv1706c/PPE23	7.4	7.5	6.3	4.7	5.1	9	5.8	10	6	5.6	7.3	9	6.1	7.4	6.6	4.5	7.1	-0.0183617	NA	0.110463	0.850432	-0.0870447	0.874072	-0.0586285	0.90638	-0.081161	0.943201
Rv1707	Rv1707/-	230.2	254.4	217.7	281.8	227.2	220.8	254.2	293.8	238	234.8	189.6	221.7	219	214.7	224.3	168.1	188.3	-0.153441	0.338327	-0.134938	0.44459	-0.311196	0.0211977	0.00844827	0.962251	-0.014383	0.972697
Rv1708	Rv1708/-	244.6	269	197	326.4	332.6	307.9	274.2	294.5	224.9	235.8	237.4	246.2	310	281.5	190.9	162.9	181.4	-0.0198192	0.952743	-0.0950936	0.556011	-0.432877	0.00144671	0.293352	0.0211628	-0.278852	0.0686426
Rv1709	Rv1709/scpA	237.4	192.2	162.1	280.1	271.6	271.7	213.4	232.3	188.2	201.7	188.5	179.5	216.1	243.7	161.1	121.2	136.1	-0.0832258	0.761951	-0.222301	0.137155	-0.464675	0.00165455	0.260105	0.0807848	-0.30711	0.0799792
Rv1710	Rv1710/scpB	329.8	353.9	268.3	350.6	370.5	368.6	312.4	322.1	311.3	334.5	298.1	329.2	274.8	288.8	273.2	222.7	249.1	-0.0239739	0.936137	-0.332194	0.0130192	-0.222057	0.0834893	-0.182338	0.15355	-0.22229	0.153582
Rv1711	Rv1711/-	227.9	257.8	189.8	223.3	213.5	223.4	206.2	199.2	170	190.2	203.7	188.7	144.4	169.8	174.7	143.2	171.4	-0.231095	0.216299	-0.446943	0.003099	-0.110758	0.547075	-0.302438	0.0341338	-0.112928	0.687796
Rv1712	Rv1712/cmk	185.2	193.3	220.8	212	214.5	233.2	187.4	173.1	188	183	185.3	193	153.7	173.4	204.8	168.4	193.4	-0.129831	0.539746	-0.387606	0.0130185	0.157234	0.375039	-0.185318	0.243973	0.154561	0.534431
Rv1713	Rv1713/engA	187	190.4	209.2	176.5	213.4	201	186.7	138	187.7	163.4	189.2	152.9	125.5	127.2	172.6	162.8	146.4	-0.234193	0.10219	-0.600612	9.70575e-06	0.0288682	0.916326	-0.418753	0.00109218	0.0662933	0.825021
Rv1714	Rv1714/-	30.9	20.3	35	29.9	30.6	33.4	32.1	23.9	23.7	17.2	25.9	17	17.7	16.4	15.3	11.6	12.2	-0.386076	0.257012	-0.795608	0.00458003	-0.783817	0.00717854	-0.23215	0.54126	-0.443014	0.392999
Rv1715	Rv1715/fadB3	12.5	12.5	17.4	15.1	17	19.9	15.2	14.1	16.7	11.4	12.7	9.7	12.3	15.1	11.6	10.1	9.4	-0.230739	NA	-0.273773	0.481799	-0.367878	0.353085	0.221597	0.570806	-0.00823782	0.992425
Rv1716	Rv1716/-	22.4	20.6	27.6	26.7	28.9	27.1	29.7	24.2	23	25.3	24.7	22.4	21.3	20	23.7	15.7	16.6	-0.00136634	0.998767	-0.37458	0.225776	-0.305448	0.351827	-0.221903	0.526817	-0.219358	0.731619
Rv1717	Rv1717/-	21.2	17.7	35.6	25.2	31.2	32.5	16.2	23.8	14	19.6	27.5	12.2	13.2	20	19.5	13.1	10.7	-0.170374	NA	-0.661628	0.116951	-0.124898	0.823766	-0.23694	0.623026	-0.309544	0.727094
Rv1718	Rv1718/-	37.2	33.5	45.1	45	37.8	55.9	41.8	28.4	37.5	36.1	36.2	31.2	23.3	31.6	36.1	29.9	31.1	-0.156835	0.6842	-0.669396	0.0135443	-0.0407704	0.916897	-0.310342	0.247158	0.0321328	0.972526
Rv1719	Rv1719/-	22.4	14.1	42.6	21.7	21.9	25.8	22.1	17.1	24.1	31.5	34	29.9	19.5	22.2	24.6	29.6	27.7	0.155979	0.744508	-0.108101	0.794024	0.437265	0.1596	-0.550711	0.0417146	-0.0574705	0.941151
Rv1720c	Rv1720c/vapC12	18.7	22.8	23.7	39.4	26.7	35	21.5	30.3	36	16	26.8	12.2	36.4	35.1	26	19.4	21.9	-0.127559	NA	0.0959776	0.83852	-0.223518	0.619605	0.747591	0.0299008	0.283652	0.698091
Rv1721c	Rv1721c/vapB12	29	26.7	48.4	49.2	38.8	33	44.1	53.9	23.8	28.1	26.5	39	43.9	45.1	42.7	31.6	20.7	-0.135893	NA	0.14808	0.770177	-0.175349	0.726156	0.462654	0.263269	0.176756	0.849565
Rv1722	Rv1722/-	60.5	59.1	57.4	46.6	60.7	57.6	56.4	73	66.9	62.2	72	68.2	55.6	57	63.2	59.5	59.4	0.140533	0.524828	0.060583	0.814612	0.0185743	0.946144	-0.254996	0.105363	-0.00390082	0.992285
Rv1723	Rv1723/-	28.1	22.1	26.3	21.6	28.1	28.1	20	27.6	24.7	33.2	27.6	30.2	22.4	21	24.9	18.3	22.6	0.175783	0.584583	-0.222198	0.457767	-0.014619	0.973086	-0.465217	0.0456339	-0.318684	0.350924
Rv1724c	Rv1724c/-	65.7	65.3	56.3	52.9	56	49.1	63.8	61.5	39.7	68.6	60.4	63.4	48.7	54.1	59.1	39.2	55.7	-0.0029096	0.998539	-0.00682256	0.987128	0.0134985	0.977498	-0.287487	0.289435	-0.175715	0.737261
Rv1725c	Rv1725c/-	36	36.3	33.6	50.3	43	41.9	44.1	41.5	35.1	48.2	38.1	48	46.9	56.5	47.1	33.2	57.2	0.248816	0.396038	0.218477	0.435584	0.277095	0.3151	0.207108	0.467691	0.170695	0.75244
Rv1726	Rv1726/-	2.7	1.6	3	2.5	2.9	2.3	2.9	1.9	1.6	3	2.6	2.4	0.5	2.2	2	1.9	5.7	0.0581947	NA	-0.544787	0.36519	0.409587	0.422918	-0.489331	0.333339	0.270129	0.800047
Rv1727	Rv1727/-	4.4	3.6	5.1	7.7	5.9	3	3.4	4.2	3.7	2.5	4.6	7.4	4.8	7.8	5.4	6.1	9.4	0.00482069	NA	0.15825	0.824544	0.653644	0.144079	0.356413	0.490622	0.555599	0.477232
Rv1728c	Rv1728c/-	153.1	183.6	180.5	185.7	201.8	196.5	186.3	201.8	183.2	188.7	161.4	139.1	194.5	205.9	159.4	137.8	132.5	-0.0950474	0.727549	0.068075	0.732639	-0.280845	0.0520553	0.267144	0.0822942	-0.0612623	0.861005
Rv1729c	Rv1729c/-	70.6	83.5	60	98.8	92.5	84	70.1	93.7	74.7	73.5	78	79.1	99.2	103	73.1	60.4	62.5	0.0626279	0.858116	0.165713	0.406712	-0.149027	0.502257	0.385604	0.0155648	-0.0884156	0.811773
Rv1730c	Rv1730c/-	42.3	48	40	55.4	54.2	46.3	35	46.6	42.8	53.8	52.5	36.3	75.4	72.1	54.4	39.5	39.6	0.112561	0.713058	0.520731	0.00176994	0.210687	0.319514	0.573283	0.00133772	0.00762389	0.988635
Rv1731	Rv1731/gabD2	147.4	146.9	151.3	132.5	145.1	147.1	147.3	134.7	148.4	171.8	178.7	177.9	133.4	138.7	150	144.1	148.1	0.19872	0.0997626	-0.027949	0.888746	0.156444	0.287623	-0.368343	0.00170692	-0.108904	0.623807
Rv1732c	Rv1732c/-	307.8	292.4	321.6	181.6	210.9	222.7	277.6	349.1	376.1	360.5	295.7	297.8	342.5	338.4	296.6	439.7	379.6	0.0143868	0.967532	0.742522	3.65099e-07	0.275676	0.219101	0.0869373	0.705929	0.368678	0.116736
Rv1733c	Rv1733c/-	29	315.6	125.3	11	46.3	9.2	50.8	99.2	9.8	129.1	111.1	59.7	0	3.3	62	1625.6	1240.5	-0.161579	0.722546	-0.638836	0.212547	1.15216	0.00103539	-0.128792	0.794946	1.19856	0.0174602
Rv1734c	Rv1734c/-	1.2	5.5	0	7.3	3.3	3.9	3.2	0	1.5	0	2.4	4.1	0	2.2	1.9	2.3	3.1	-0.0301173	NA	-0.61057	NA	0.222107	0.65119	-0.0861322	NA	0.238781	NA
Rv1735c	Rv1735c/-	3	18.2	3.9	3.9	6.9	1.4	4.4	7.4	2.5	1.5	8.9	2.7	1.8	5.2	3.2	49.1	25.3	-0.235304	NA	-0.0872067	0.911918	1.00084	0.0123602	0.00732047	0.988292	1.06968	0.0638871
Rv1736c	Rv1736c/narX	46	299.3	110	35.4	104.3	28.4	66.3	78.5	13.6	142.5	135.7	86.2	3.1	10.2	73.4	1190.8	898.9	-0.114522	0.838545	-1.36233	0.011645	1.38413	0.00016444	-0.503623	0.307152	1.38475	0.0109393
Rv1737c	Rv1737c/narK2	95.3	511.4	266.3	54.6	166.8	42	136.7	98.8	39.3	236.7	219.1	108	3.7	24.1	133.2	1627.2	1148.5	-0.230848	0.601002	-0.899601	0.108465	1.47332	9.84995e-05	-0.56153	0.250359	1.31911	0.0188339
Rv1738	Rv1738/-	262.5	2360.8	1286.6	358.9	1069.6	239.1	621.7	532.9	229.8	1157.8	840.9	519.3	10.5	85.2	758.4	7109.7	6732.5	-0.176095	0.696489	-1.02896	0.0569241	1.38459	0.000234405	-0.585948	0.232056	1.43682	0.00845911
Rv1739c	Rv1739c/-	53.6	65	57.3	76	71.1	58.8	57.9	52.7	48.2	56.4	54.9	44.8	30.5	32.2	59.2	50.1	55.7	-0.174887	0.46649	-1.06564	4.54352e-10	0.169954	0.379249	-0.726068	2.15e-06	0.197855	0.423695
Rv1740	Rv1740/vapB34	112.9	124.6	117.9	160.6	123	111.5	87.2	108.7	90.6	119	107.8	58.1	86.9	102.9	89.8	104.7	115.7	-0.226093	0.539414	-0.407264	0.182842	0.229221	0.457258	-0.0511025	0.892749	0.192509	0.755783
Rv1741	Rv1741/vapC34	119.2	117.9	115.7	156.8	134.8	111.3	110	104.6	87.1	120.8	111.4	77.7	96.5	102	111.7	112.4	113.3	-0.159518	0.664909	-0.384046	0.172478	0.271268	0.300436	-0.0914881	0.761961	0.222757	0.617803
Rv1742	Rv1742/-	62.2	61	54.9	64.7	75.5	63.5	59.3	67.7	55	63.4	58.8	68.8	48.9	57.4	58.1	49.3	54.5	0.0365358	0.933364	-0.311275	0.189984	-0.0391387	0.902594	-0.229761	0.276684	-0.0751336	0.868981
Rv1743	Rv1743/pknE	154.1	159.2	152.6	147.4	150.9	158.5	135.3	156.7	138.8	157	154.8	168.7	150.5	140	164.7	169	168.5	7.06932e-05	0.999686	-0.0396078	0.830647	0.34164	0.00769591	-0.137572	0.28785	0.214429	0.153719
Rv1744c	Rv1744c/-	17.8	32.8	13	24.2	20.8	21.8	19.5	19	20.2	16.9	26	32.2	10.8	13.4	18.3	7.5	20.2	0.0886375	NA	-0.712911	0.101751	-0.199335	0.685059	-0.759466	0.0694203	-0.43465	0.55538
Rv1745c	Rv1745c/idi	13.8	17.6	18.6	13.9	10.3	15.4	18	12.5	21.3	19.4	18.9	11.8	16.5	19	14.1	9.7	16.4	-0.00724985	NA	0.390823	0.374218	-0.233655	0.592169	0.0332193	0.945694	-0.191729	0.825145
Rv1746	Rv1746/pknF	152.1	149.2	147.3	138.7	144.1	136	147.4	165	143.8	164.1	152.4	176.2	128.4	119.9	145.7	135.2	136.8	0.0842804	0.658526	-0.140141	0.382366	-0.00120827	0.996229	-0.394447	0.000586042	-0.0836209	0.735519
Rv1747	Rv1747/-	349.5	366.4	331.1	399.1	393.2	382.4	368.2	371.9	363.2	373.8	358.2	374.7	354.3	365	351	293.8	323.2	0.0399194	0.8112	-0.0929513	0.484803	-0.0687285	0.585029	-0.0393374	0.748565	-0.0513158	0.814977
Rv1748	Rv1748/-	46.5	49.1	33.1	54.2	37.3	46.5	50.3	28	30.2	36.6	65.5	55	42.2	56	41.6	40.1	39.4	0.199092	0.580214	0.1156	0.739699	0.248084	0.418717	-0.0786342	0.79864	-0.207971	0.669006
Rv1749c	Rv1749c/-	200	249.8	182.5	228.8	197.2	213.4	199.9	236.4	205.1	200.8	255.7	228.4	175.1	166.1	195.7	202	201.6	0.0728507	0.808529	-0.28866	0.0959733	0.0326351	0.891432	-0.413186	0.00843034	-0.0424991	0.916111
Rv1750c	Rv1750c/fadD1	46.7	59.4	49.1	63	63.8	59.6	57.7	60	51.4	65.9	59.6	60.9	69.2	67.1	50.1	49	58.6	0.21329	0.282104	0.157643	0.39498	0.0244855	0.929999	0.123901	0.484571	-0.0967153	0.771513
Rv1751	Rv1751/-	521.6	547.4	580.7	550.5	598.6	577	578.6	488.2	557	591.1	610	604.5	490.2	521.6	549.2	459.9	466.2	0.0879278	0.532646	-0.154745	0.234429	-0.0208003	0.918047	-0.25067	0.0196084	-0.149236	0.348317
Rv1752	Rv1752/-	146.1	146.3	114.8	137.6	137.3	146.3	136.7	124	134.4	158.8	141.4	125.5	151.9	146.4	116.3	120.3	98.6	0.0395791	0.923499	0.111824	0.637923	-0.107335	0.658751	0.0479044	0.847343	-0.20219	0.562199
Rv1753c	Rv1753c/PPE24	14.4	12.1	12.4	10.5	10	11.5	12.7	14.1	17.9	13.6	14.6	16.1	10.1	9.9	11	7.4	9.2	0.112287	0.749717	-0.0613521	0.851339	-0.545349	0.0208384	-0.517467	0.0233349	-0.510764	0.0590512
Rv1754c	Rv1754c/-	68.9	64.5	63.3	30.6	32.1	29	69.9	113.2	83.4	109.8	98.2	110.9	46.1	39.2	56.4	46.1	48.8	0.615616	2.01019e-07	0.490277	0.0107577	-0.648186	0.000888956	-1.23843	4.4e-09	-0.886578	6.84e-05
Rv1755c	Rv1755c/plcD	0.5	1.4	0	0.1	0.5	0.2	0.5	0	0.4	0	0.2	1.4	0.9	0.4	0.3	0.5	1.5	-0.0877724	NA	0.266511	NA	0.266861	0.544267	0.199245	NA	0.298346	NA
Rv1756c	Rv1756c/-	10.1	14.7	12.3	11.9	14.4	12.3	8.2	9.5	9.4	13.1	9.9	10.3	8.3	17.1	13.3	13.3	10.2	-0.120082	0.818273	0.0156295	0.976354	0.495322	0.1277	0.157331	0.728255	0.243495	0.764304
Rv1757c	Rv1757c/-	24.8	32.2	35.2	28	26.8	24.4	25.6	14.8	31.7	30.9	16.3	28.2	16.6	27.8	21.9	21.8	46.6	-0.235056	NA	-0.184107	0.73426	0.309885	0.51282	-0.0817659	0.881352	0.36597	0.658477
Rv1758	Rv1758/cut1	1.9	1.3	1.1	1.7	2.1	3.2	1.6	0.6	0	2.2	0.7	4.2	1.6	1	4.3	0.2	0	0.0665335	NA	-0.375809	NA	0.131982	0.746678	-0.182425	NA	-0.119628	NA
Rv1759c	Rv1759c/wag22	3.1	2.1	4.8	2.4	3.9	5.3	2.8	3.6	5.3	5.1	5	6.5	2.6	4.2	4.5	5.1	6.1	0.426318	NA	-0.132855	0.812043	0.455066	0.208073	-0.555561	0.105683	0.0850314	0.917807
Rv1760	Rv1760/-	20.2	23.3	21.9	22.2	18.6	25.1	25.1	20.5	25.1	29.9	32.6	30.5	24.6	19	22.7	28.2	24.3	0.411396	0.0575004	0.0105223	0.976616	0.20106	0.451667	-0.485742	0.0313729	-0.141529	0.768091
Rv1761c	Rv1761c/-	73.5	76.1	95.5	75.6	48.1	83.7	62.7	74.9	62.4	74.9	80.9	82.6	54.4	74.3	83.4	60.6	52.5	-0.073435	0.88383	-0.0677885	0.875933	0.0941756	0.793526	-0.265205	0.360743	-0.120392	0.840664
Rv1762c	Rv1762c/-	80.5	68	73.7	75.4	62.1	72	70.7	81.6	69.6	71.5	85.3	92.4	55	75.7	66.1	56	71.9	0.0961061	0.796896	-0.0585122	0.848631	-0.0671847	0.803322	-0.31054	0.145051	-0.197911	0.583811
Rv1763	Rv1763/-	16.1	9.8	31	16.4	15.9	14.6	27.8	19.9	27.3	30.1	18.5	7.8	14.8	21.6	23.7	21	25	-0.00977128	NA	0.191987	0.748623	0.00549773	0.993481	-0.0829484	0.877756	0.319135	0.716451
Rv1764	Rv1764/-	13.8	10.9	15	11.7	11.1	10	13.9	10	14.5	14.6	15.2	20	12.4	11.8	13.7	9.4	11.9	0.176488	0.693505	0.145373	0.757143	-0.0409197	0.932972	-0.370972	0.290313	-0.307939	0.605037
Rv1765A	Rv1765A/-	30	17.2	9.4	24.1	18.2	15.3	18.2	23.4	9.3	16.9	14	7.3	13	4.8	15.2	7	11.6	-0.207173	NA	-0.778233	0.161101	-0.255901	0.655282	-0.349788	0.516763	-0.052678	0.973186
Rv1765c	Rv1765c/-	76.3	57.9	69.2	69.1	69.6	70.9	78.3	59.4	73.3	70.3	61.7	70.8	70.6	92.9	62.6	58.5	62	-0.0515394	0.890098	0.251868	0.220337	-0.0846305	0.717033	0.274998	0.130289	0.00696042	0.98869
Rv1766	Rv1766/-	258.8	274.4	243	383.2	283.3	272.8	243.2	317.6	268.2	215.1	211.9	244.8	264.4	209.4	249.9	213.1	221.7	-0.240428	0.269433	-0.362675	0.108896	-0.142671	0.509803	0.0904563	0.672544	0.18323	0.556078
Rv1767	Rv1767/-	128	131.2	95.7	137.6	144	148.3	124.1	118.9	100.3	89.4	148.5	91.4	157.2	169.7	111.1	117	114.4	-0.0992468	0.824549	0.211755	0.345803	0.123795	0.631792	0.51289	0.0276148	0.171091	0.728317
Rv1768	Rv1768/PE_PGRS31	45	35	52.5	42.2	42.4	46.2	44.9	38.5	54.2	43.6	47.8	45.7	33.3	46.2	36.3	34.9	34.8	0.00182101	0.998767	-0.0972059	0.713686	-0.24743	0.260674	-0.189093	0.370914	-0.215901	0.489463
Rv1769	Rv1769/-	195.3	171.3	206	193.6	218.3	200.5	195.8	209.4	214.8	213.1	231.7	234.2	173.5	188.1	228.9	175.3	203.8	0.191813	0.179524	-0.143108	0.369471	0.0851208	0.604486	-0.316463	0.00706202	-0.0168793	0.970927
Rv1770	Rv1770/-	274.9	273.5	295.6	231.3	233.4	258.8	303.7	318.7	322.3	347.6	361.3	379.7	238.9	248.3	323.2	287.9	290.1	0.313296	0.00154871	0.0423189	0.817476	0.0519198	0.753691	-0.566809	3.27e-10	-0.123933	0.407908
Rv1771	Rv1771/-	359.6	371.6	322.1	317.7	249.1	268.5	370.1	425.7	337.8	436	369.7	422.3	259.1	262.9	451.5	332.8	370.1	0.175158	0.175917	-0.0640302	0.747986	0.13928	0.414741	-0.639522	4.86e-09	0.0485711	0.859958
Rv1772	Rv1772/-	510.3	524	446.8	361.2	285.3	317.7	496.5	456	487.5	550.4	452.1	494.9	268	334	524.8	360.5	373.8	-0.0210019	0.951271	-0.0633136	0.806762	-0.0815141	0.690667	-0.703982	1.21e-05	-0.113023	0.755783
Rv1773c	Rv1773c/-	16.4	17.8	15.9	15.8	15.9	15.9	14.3	18.9	14.3	21.4	18.9	18.8	16.2	14.5	12.5	7.7	11.3	0.148542	NA	-0.019304	0.96855	-0.409479	0.256701	-0.320514	0.430025	-0.686128	0.153582
Rv1774	Rv1774/-	70.1	58.1	70.3	55.1	58.7	52.6	65.3	67.9	73.6	63	68.7	59.7	57.4	42.6	50.5	50.4	51.8	-0.0784967	0.783941	-0.121942	0.627348	-0.299595	0.103488	-0.352279	0.0637158	-0.180122	0.584473
Rv1775	Rv1775/-	135.4	115.7	131.8	97.2	113.8	125.9	144.8	110.5	135.9	136.3	129.7	134.8	90.1	117.9	107.1	99.2	88.9	0.0197918	0.959725	-0.0771806	0.7715	-0.276598	0.15232	-0.346802	0.039159	-0.286072	0.201132
Rv1776c	Rv1776c/-	12.8	18.8	15	28.2	12.1	18.3	14.9	9.3	12.9	13	17.8	22.6	19.6	24	9.8	12.1	8.5	0.0541156	NA	0.148438	0.778701	-0.143966	0.775696	0.302956	0.454483	-0.489502	0.398934
Rv1777	Rv1777/cyp144	11.7	9.8	8.3	9.7	7.6	9.4	9	10.3	5.2	11.2	10.1	11.2	8.4	3.3	10.8	10.7	9.6	0.031761	0.966761	-0.513502	0.253318	0.41284	0.247194	-0.753383	0.0289847	0.101223	0.904494
Rv1778c	Rv1778c/-	102.7	134.5	118.1	163.1	184.1	193.9	164.9	225.5	133.4	222.6	212.5	179.3	283.8	219.7	139.1	105	108.4	0.697947	6.59742e-06	0.490788	0.00697477	-0.417204	0.0573925	0.263595	0.151991	-0.658849	0.000204813
Rv1779c	Rv1779c/-	86.3	100.7	147.4	111.3	172.1	188.2	149.7	183.4	190.2	253.9	255.6	212.1	354.2	339.7	174.3	182.8	179	0.86599	2.90854e-05	1.13306	7.64724e-11	0.154978	0.441488	0.507168	1e-05	-0.283301	0.0465508
Rv1780	Rv1780/-	162.9	170.2	132.1	191.2	183.5	189.8	192.1	159.2	138.1	118.4	153.1	155.6	267.9	236.2	131.3	95	99.1	-0.158015	0.530149	0.438485	0.0043425	-0.445967	0.036847	0.79611	3.88e-06	-0.237489	0.432646
Rv1781c	Rv1781c/malQ	19.1	17.7	19	24.6	25	21.4	18.8	20.8	19	17.7	19.8	17.1	24.2	20.2	19.7	15	23.1	-0.0540986	0.901463	-0.0641993	0.82584	0.0905686	0.77058	0.256617	0.289703	0.201379	0.626238
Rv1782	Rv1782/eccB5	384.2	372.7	418.7	387.5	421.3	428.8	393.3	363.6	411.2	459.8	457.8	464	444	532.3	418.1	413	444.8	0.186935	0.0824198	0.268001	0.0509225	0.245672	0.0497511	0.0804988	0.566598	0.031313	0.916633
Rv1783	Rv1783/eccC5	505.7	528.3	534.5	594.5	568.1	608.3	546.8	555.6	571.1	651.4	627.5	648.4	673.2	724.3	646.2	571.5	619.8	0.252858	0.00102656	0.268916	0.0174859	0.252446	0.00562913	0.11682	0.198278	0.0733746	0.637274
Rv1785c	Rv1785c/cyp143	69.2	62.8	65.2	84.1	70.1	77.8	67.3	79	70.2	73.5	73.9	96.6	74.7	60.2	82.4	60.2	63.8	0.220181	0.329922	-0.16685	0.44459	0.0449683	0.86574	-0.244305	0.214413	-0.0799622	0.851948
Rv1786	Rv1786/-	121.1	155.9	88	201.4	156.9	154.1	123.6	154.7	94	102.4	115.7	78	136.4	91.8	81.7	75.3	91.3	-0.230523	0.551936	-0.525667	0.0611106	-0.396634	0.203628	0.150134	0.647677	-0.133568	0.837889
Rv1787	Rv1787/PPE25	27.3	30.7	17.9	26.7	27.9	28.8	26.7	24.4	22.8	25.2	26.2	28.7	22	27.2	25	22.3	20.2	0.0276129	0.966677	-0.132963	0.686565	-0.0083017	0.984468	-0.0937712	0.759566	-0.0855849	0.888276
Rv1788	Rv1788/PE18	35.4	30.9	26.2	23.1	26.4	32.5	28.7	32	25.4	24.2	20.5	25.9	15.3	26.5	19.5	18	19	-0.28241	NA	-0.317125	0.531943	-0.390888	0.350474	-0.109438	0.824449	-0.114234	0.914407
Rv1789	Rv1789/PPE26	380.6	363.8	399.8	325.3	352.8	373.6	362	339.9	372.2	373	420.2	369.3	353	326.2	389.5	355.9	343	-0.0131815	0.963786	-0.017916	0.924966	0.135689	0.407885	-0.195676	0.0805769	0.044633	0.859958
Rv1790	Rv1790/PPE27	12.1	15.6	16.7	13.9	20.4	24.8	20.9	7.7	13.4	19.6	17	10.5	13	16	20.3	18.7	13.6	0.0651572	0.916417	-0.376555	0.304646	0.35984	0.338005	-0.141126	0.685635	0.229343	0.695386
Rv1791	Rv1791/PE19	949.2	832.5	874.6	879.9	706.4	728.8	762.2	783.2	708.3	872.9	785.1	925.4	748.1	780.9	789.4	655.7	750.9	-0.0837748	0.672476	0.0146257	0.946365	0.0812761	0.631118	-0.164903	0.232656	-0.0856722	0.753897
Rv1793	Rv1793/esxN	1311.1	1291	1373.2	1089	790.8	954.2	1115.1	1419.8	1269.2	1467.2	1304.7	1579.1	1447.2	1210.6	1210.3	1210.5	1276.5	0.0814179	0.664909	0.506532	0.00173892	0.0838057	0.65137	-0.124431	0.428794	-0.0823444	0.780055
Rv1794	Rv1794/-	856.4	790.4	790.6	796.3	658.7	720.7	730.3	727.7	766.6	828.5	721	843.5	723.9	774.2	737.5	639.5	694.9	-0.0670672	0.695196	0.0738528	0.671078	0.0165135	0.92093	-0.0897911	0.470777	-0.0622427	0.788617
Rv1795	Rv1795/eccD5	640.5	600.6	555.8	584.1	569.3	573.6	578.4	557.9	543.3	575.7	540.1	538.1	480.9	511	533.6	425.2	465.7	-0.152694	0.174344	-0.184264	0.132198	-0.118997	0.315845	-0.155339	0.178217	-0.0767944	0.731619
Rv1796	Rv1796/mycP5	570.2	541.3	522.1	581.4	552.4	584.6	549.4	506.1	547.3	499	483.4	533.1	529.2	572.9	529.8	443.4	438.4	-0.146677	0.16538	-0.0269619	0.871718	-0.0644738	0.676453	0.12297	0.26451	0.0399474	0.865492
Rv1797	Rv1797/eccE5	525.4	447.4	525	501.4	479.1	511	452.2	379	509.6	438.8	476.2	420.8	372.3	437.7	445.4	383.1	430.3	-0.195277	0.120895	-0.2625	0.0507488	0.0253175	0.913099	-0.138386	0.366285	0.0532312	0.867159
Rv1798	Rv1798/eccA5	295.5	255	246.4	332.2	311.5	307.4	267.2	274.9	249.8	238.2	238	272.2	324.4	288.8	236	193.3	207.5	-0.130502	0.400662	-0.0203147	0.910101	-0.192083	0.12817	0.293896	0.00966192	-0.0864035	0.716807
Rv1799	Rv1799/lppT	156.7	182.6	130.9	117.6	155	135.3	95.5	77.7	103.9	146.5	157.5	136.2	443.2	542	182.4	140.2	149.6	-0.0933149	0.827009	1.81248	1.73565e-21	0.799953	0.000278928	1.6424	3.65e-18	0.206045	0.617803
Rv1800	Rv1800/PPE28	33	29.9	27.7	39.8	32	32.5	37	39.1	34.8	30.5	28.9	30.2	75.9	76.6	31.4	30.3	34	-0.0550099	0.88383	1.13084	4.87997e-13	-0.0839145	0.720166	1.31282	1.37e-18	0.237476	0.366385
Rv1801	Rv1801/PPE29	8.5	6.6	7.8	7.8	10.3	9.3	6.6	8.1	9.8	10.2	10.8	6.4	21.3	24	13.4	8.6	15.4	0.184209	NA	1.24299	6.59412e-06	0.602603	0.040289	1.0888	0.000356072	0.446026	0.381943
Rv1802	Rv1802/PPE30	5.6	7.1	6.2	4.5	8.5	7.4	8.5	6.1	7.7	7.2	12	7.7	7.4	6.6	4.4	7.2	11.8	0.328077	NA	0.0604333	0.914777	0.161318	0.738447	-0.293128	0.502155	-0.0463873	0.972697
Rv1803c	Rv1803c/PE_PGRS32	12.5	12.8	15.3	13	11.5	15.4	10.3	12.9	12	15.2	15.6	12.7	10.1	11.7	16.9	12.7	14.5	0.0630195	0.901139	-0.24399	0.456118	0.415316	0.0824639	-0.395352	0.13033	0.127583	0.817603
Rv1804c	Rv1804c/-	3.4	9.9	10.7	15.5	18.8	11.9	7.7	3.7	4.9	12.6	14.1	23.7	19.4	10.4	9.5	8.4	16.8	0.375486	NA	-0.0375242	0.95429	0.728684	0.0990543	-0.0687607	0.906981	-0.219867	0.837409
Rv1805c	Rv1805c/-	1.7	0.4	2.7	0.5	1	0	1.9	0	0.1	0.8	1.3	3.8	0	2.1	0	0	3.9	0.0424549	NA	0.117323	NA	0.107809	0.762983	-0.139701	NA	-0.0855758	NA
Rv1806	Rv1806/PE20	21.2	31.4	36.6	36.5	36.4	35.6	51.2	43.8	40.7	55.8	56.3	76.5	104.2	90.3	47.8	46.5	55.3	0.705951	0.00856861	1.34924	6.03993e-07	0.220741	0.498274	0.637317	0.00477291	-0.137102	0.802134
Rv1807	Rv1807/PPE31	20.6	27.1	26.8	36	42.3	44.5	46.5	46.6	58.8	68.2	77.9	57	65.9	66.3	45.4	63.8	59.9	1.26033	5.43707e-16	0.69783	0.000161824	0.268589	0.272321	-0.0435014	0.867935	-0.119156	0.783113
Rv1808	Rv1808/PPE32	49.7	47	59	90.6	96.4	87.7	72.7	82.9	79.7	87.2	97.7	89.9	105.9	110.1	95.3	80.4	103.9	0.713744	3.3627e-07	0.261498	0.109603	0.356275	0.0233927	0.229163	0.132574	0.158307	0.518198
Rv1809	Rv1809/PPE33	81.4	105.1	93.1	152.4	190.8	213.9	136.6	166.4	168.4	170.8	193.1	184.5	223.6	233.6	163.4	201	209.7	0.885547	4.7125e-16	0.321254	0.0569241	0.3993	0.0183649	0.314945	0.0346714	0.215046	0.316545
Rv1810	Rv1810/-	691.8	886.7	873.3	1228.2	1089.2	1142.9	888.8	1020.9	1008.7	1084.8	849.1	793.8	1156	1228	877.5	768.1	858.1	0.11337	0.638732	0.075099	0.652862	-0.0972937	0.58107	0.37179	0.00496238	0.00984127	0.980659
Rv1811	Rv1811/mgtC	96.4	118.2	116	135.1	148.4	157.2	122.7	84.9	105.4	111.6	96.4	98.4	69.6	113.1	80.6	67.6	64.9	-0.133307	0.646431	-0.623753	0.0028721	-0.423842	0.0246029	-0.149878	0.589075	-0.364332	0.280034
Rv1812c	Rv1812c/-	210.7	216.3	248.2	163.4	200.1	206.6	235.3	201.9	226.3	226	251.6	243.1	129.2	152.5	197.1	255	255.6	0.0499417	0.839454	-0.392779	0.0161751	0.215377	0.300436	-0.737927	4.72e-05	0.125715	0.758529
Rv1813c	Rv1813c/-	121.3	527.2	271.1	147.6	379.1	172.6	236.9	237.3	53.4	569.7	482.7	363.9	106	523.8	360	2037.4	1683.6	0.234385	0.611243	0.234317	0.748623	1.49124	0.000134773	-0.252027	0.652728	1.03809	0.103013
Rv1814	Rv1814/erg3	89.2	92.3	80.2	122	95.7	91.3	105	99.3	91.7	103.9	86	87.4	120.5	117.9	102.9	84.8	101.7	0.0503315	0.885561	0.233164	0.257628	0.0840009	0.686067	0.345074	0.0395428	0.188477	0.498525
Rv1815	Rv1815/viuB	521.5	537.9	532.1	159.4	134.2	158.6	569	585.4	573.7	630.6	612.2	700.1	98.2	108.5	321.2	288.8	346.9	0.23376	0.047632	-0.50142	0.00496146	-0.713875	1.66565e-10	-2.55221	1.21e-66	-0.854688	2.21e-09
Rv1816	Rv1816/-	217.3	201.2	143.8	86.3	101.2	89.5	200.3	200.4	179.2	210.3	217.9	222.7	57.8	75.3	91.6	85.1	102.4	0.1569	0.494962	-0.424882	0.0478268	-0.899009	5.3699e-11	-1.64148	6.9e-27	-1.04919	2.2e-13
Rv1817	Rv1817/-	29.5	20.1	28.9	26.8	27	25.9	34.3	27.1	35	35.6	37.7	36.2	30.9	31.8	34.6	28.4	20.1	0.379116	0.0899239	0.257289	0.279949	-0.0939405	0.764613	-0.21376	0.383854	-0.246796	0.500213
Rv1818c	Rv1818c/PE_PGRS33	93.7	76.9	102.7	76.2	113.5	106.3	83.2	76.5	97.7	80.1	98.9	67.5	97.1	91.9	87.7	100.9	87.5	-0.157276	0.518365	-0.0335887	0.902211	0.217551	0.30436	0.17366	0.378083	0.290032	0.228777
Rv1819c	Rv1819c/bacA	86.8	85.4	91.4	115.6	98.9	110.4	90.9	104.1	103.3	99.1	100.1	100.9	125	140.3	107.1	88.3	88.4	0.13871	0.392432	0.316035	0.0347523	0.0459856	0.814137	0.395562	0.00492781	0.0594702	0.860902
Rv1820	Rv1820/ilvG	108.4	102.4	145.3	101.9	120	136.9	105.9	103.6	139.9	127.1	135.8	130.7	108.7	138.4	125.8	126.3	115.7	0.0949871	0.712989	0.0747326	0.753813	0.187247	0.33034	-0.0856924	0.641458	0.0474127	0.899332
Rv1821	Rv1821/secA2	525.9	496.5	561.1	632.7	642.5	623.6	547.4	575	577.3	577.4	545.6	526.2	673.4	643.4	571.3	593.8	596	0.0196223	0.929717	0.0845442	0.51852	0.17426	0.157816	0.25184	0.0168353	0.238808	0.0507314
Rv1822	Rv1822/pgsA2	165.7	193.7	136.5	167	137.8	159.9	165.6	135.4	145.2	149.7	122.7	148.5	109.5	102.8	147.4	114.2	126.3	-0.257426	0.204521	-0.503394	0.00484022	-0.0873168	0.701181	-0.375826	0.0913699	0.0268108	0.972697
Rv1823	Rv1823/-	131.2	151.4	141.5	123.7	108.7	127.6	138.8	120.1	121.3	145.3	126.9	154.2	107.2	110.5	132.9	110	103.4	-0.0385272	0.905811	-0.109378	0.602387	-0.0172515	0.949065	-0.36616	0.0127279	-0.144882	0.581793
Rv1824	Rv1824/-	222.8	260.3	194.7	201.2	204.3	220.3	175.5	203.6	164	204.8	187.2	157	170.8	183.4	229.8	150.6	179.3	-0.290807	0.152804	-0.200943	0.332382	0.151045	0.50871	-0.0618384	0.809227	0.138062	0.752628
Rv1825	Rv1825/-	193.7	190.6	194.9	241.3	206.5	207.5	203.4	220.3	212.7	238	207.6	210.3	172.5	176.1	252.6	174.3	190.5	0.138054	0.414432	-0.290937	0.063317	0.0671792	0.74619	-0.325004	0.0220167	0.0421616	0.903345
Rv1826	Rv1826/gcvH	1045.8	981.6	1015.5	775.9	751.3	752.5	902.5	920.7	887.6	1056.2	890.6	970.1	599	595.2	1026.1	670.8	802.2	-0.0960769	0.601257	-0.315017	0.0135443	-0.00652752	0.979561	-0.68867	6.11e-07	-0.0889386	0.778327
Rv1827	Rv1827/garA	1465.2	1503.3	1572.5	1536.8	1468.1	1427.8	1392.6	1497.6	1522.8	1615.3	1579.4	1626.2	1324.2	1352.5	1659.8	1351	1466.6	0.0450295	0.789641	-0.112839	0.40382	0.136287	0.280217	-0.263856	0.00839077	0.0331254	0.890814
Rv1828	Rv1828/-	858.2	898.7	777.2	823	783.8	811.6	798.4	829.9	821.4	902.9	867.5	906.4	797.9	818.2	875.7	718.1	774	0.0392395	0.837393	0.0313963	0.847841	0.0680085	0.611083	-0.144035	0.207566	-0.0359367	0.889056
Rv1829	Rv1829/-	427.5	458.2	374	516.8	434.3	403.9	377.5	374.3	366.3	388.9	355.5	324.3	503.5	424.3	437.8	374	393.4	-0.24999	0.0887639	0.0635985	0.770178	0.222189	0.0917449	0.357277	0.00563445	0.298539	0.0524881
Rv1830	Rv1830/-	592.5	640.4	474.9	728.3	694.8	680.9	623.7	662.3	537.5	571.4	563.5	604.2	669.9	636	533.5	387.3	397.7	-0.0128677	0.967532	-0.0741041	0.635156	-0.341871	0.0208384	0.167388	0.186624	-0.257655	0.0684097
Rv1831	Rv1831/-	427.8	461	310.6	547.3	466.6	531.4	413.4	434.2	369.3	433.3	448.8	441.1	630.9	560.4	417.9	360.9	380.7	0.0978504	0.736807	0.230766	0.182714	0.0531529	0.797351	0.417863	0.0014644	-0.0478949	0.887982
Rv1832	Rv1832/gcvB	175.4	194	190.7	195	212.9	208.3	206.4	215.6	182.6	206.8	213.8	202.9	374.5	343.1	213.1	212.2	199.9	0.113758	0.38825	0.822432	1.17618e-14	0.171048	0.231333	0.771632	2e-16	0.147534	0.340409
Rv1833c	Rv1833c/-	60.7	72.8	72.6	47	45.4	45.7	62	59.6	64.1	68	75.7	68.3	39.5	46.4	61.8	57.7	56.8	0.00516898	0.992766	-0.0664577	0.830647	0.0405266	0.892739	-0.691777	7.08e-05	-0.122476	0.748491
Rv1834	Rv1834/lipZ	42	40.2	30.8	30.3	32.4	27.4	35.9	31.8	36.8	46.7	38.7	44.3	34.7	31.9	46.3	52.2	47.5	0.133053	0.70586	0.169891	0.588596	0.569686	0.00604415	-0.350143	0.138367	0.314636	0.331119
Rv1835c	Rv1835c/-	70.5	74.7	61.4	95	85.6	93.8	78	74.8	72.9	80.8	71.2	74.1	91.5	98.7	83.2	54.2	60.1	0.0889826	0.732691	0.0838481	0.658568	-0.080988	0.712775	0.319654	0.0483723	-0.0653127	0.861005
Rv1836c	Rv1836c/-	551.7	596	629.2	610	695.3	705.9	623.4	536.7	659.7	607.9	668.4	614.3	521.2	550.8	606.4	561.3	555.3	0.0492046	0.783544	-0.290203	0.0186664	0.0406419	0.835769	-0.235116	0.019852	0.00907998	0.976988
Rv1837c	Rv1837c/glcB	747.7	747.7	775.4	762.1	787.8	806.9	750.8	762.2	793.2	812.7	745.8	800.4	810.6	801.1	726.8	649.3	661.4	0.0148761	0.94095	0.0643829	0.647038	-0.0574766	0.654232	0.0312407	0.769429	-0.0677538	0.692911
Rv1838c	Rv1838c/vapC13	76	68.9	90.5	92.6	96.3	89.8	73.7	82.6	58.7	87.7	65.9	74.6	86.1	101.5	54.9	42.7	56.6	-0.0719505	0.88168	0.0486308	0.88205	-0.323494	0.241922	0.282872	0.274085	-0.406159	0.235009
Rv1839c	Rv1839c/vapB13	84.5	70.5	73.3	91	77.9	86	60.9	74.4	69.3	95.6	69.1	59.1	92.2	73.5	51.8	42.2	73.8	-0.0289501	0.966761	-0.0172616	0.964129	-0.151753	0.690591	0.0948594	0.800264	-0.282369	0.62155
Rv1840c	Rv1840c/PE_PGRS34	7.4	4.9	10.6	7.6	8	9.5	8.4	8.8	6.4	5.2	8	10.3	3.8	2.5	6.5	4.9	8.9	-0.0473287	NA	-1.17974	0.00190756	-0.0782321	0.88421	-0.972175	0.00728801	0.00329537	0.996116
Rv1841c	Rv1841c/-	178.9	169.3	154.5	167.6	165.7	172.9	159.8	178.9	152	159.3	171.9	159.9	149.9	159.5	170.7	142	148.1	-0.0668537	0.768874	-0.0945739	0.597167	0.0314397	0.878574	-0.0853548	0.55269	0.0449555	0.87525
Rv1842c	Rv1842c/-	220	194.5	206.6	196.8	197.8	203.9	200.6	173.5	184.6	197.2	195.6	177.2	131	145.2	222.2	191.9	194.8	-0.150623	0.293617	-0.492927	0.000142281	0.236871	0.0867296	-0.458719	0.000144989	0.22778	0.15588
Rv1843c	Rv1843c/guaB1	413.1	396.6	425.9	398.8	432.4	421.2	388.5	395.7	424.1	454.9	490	435.9	322.6	388.3	469.8	432.8	442.4	0.120345	0.353821	-0.199106	0.167334	0.271245	0.0129571	-0.371	0.000799959	0.102381	0.626238
Rv1844c	Rv1844c/gnd1	410.2	396.5	374.6	366.2	386.9	371.5	376.8	399.8	362.5	436.9	436.8	442.6	358.3	375	418.4	422.1	387	0.113547	0.333494	-0.00309786	0.986604	0.229701	0.0508753	-0.258199	0.0104238	0.0464761	0.841781
Rv1845c	Rv1845c/blaR	291.7	330.2	344.3	325.2	423.3	369	321.6	244.9	328.3	315.5	396	342.4	329.2	396.3	392.4	348	367.3	0.0830008	0.701358	-0.00760002	0.973487	0.412141	0.00272776	0.0433427	0.800752	0.20986	0.279556
Rv1846c	Rv1846c/blaI	927.1	1127.4	1654.5	1659.7	1490.5	1379.5	1018.2	1123.9	1626.7	1308.2	1063.7	1038.6	1685.3	1643.5	1533.6	1697.5	1916.8	-0.125693	0.783544	0.16658	0.247933	0.54539	0.00307785	0.530094	0.000237878	0.725347	1.47e-07
Rv1847	Rv1847/-	239.6	254.1	214.8	284.2	236.3	239.7	250.9	191.6	200.6	205.1	238.1	243.5	173.7	206.8	230.9	203.4	256.6	-0.0844859	0.748938	-0.372482	0.046107	0.210545	0.287623	-0.249412	0.179063	0.154294	0.626238
Rv1848	Rv1848/ureA	99.2	140.5	111.2	144.7	164.1	130.6	108.8	130.1	109.7	112.7	106.2	92.2	112.3	74.2	79.6	97	86.8	-0.161841	0.655598	-0.598796	0.0169465	-0.242118	0.384643	-0.159015	0.608217	-0.085804	0.892597
Rv1849	Rv1849/ureB	145.4	161.2	147.6	189.1	155.3	146.5	147.2	187.9	135.4	155.3	143	133.1	122.7	101	140.8	111.8	143.3	-0.0895787	0.847571	-0.503899	0.0299399	-0.115089	0.679625	-0.360215	0.124878	0.00441699	0.992503
Rv1850	Rv1850/ureC	109.8	115.6	95.8	78.2	84.3	100.2	97.5	125.5	124.3	115.7	108.4	96.8	69.9	74.2	113.9	107.4	101.6	-0.0270898	0.929164	-0.24557	0.177154	0.0185853	0.939116	-0.568945	5.37e-06	0.141792	0.516563
Rv1851	Rv1851/ureF	34.7	62.2	47.4	39.2	47.5	52.5	56.2	51.2	53.8	57.3	61.2	56.2	47.6	25.2	47.5	60.1	46.6	0.201632	0.564236	-0.308079	0.372158	0.0680245	0.840298	-0.625176	0.0228563	-0.0213743	0.980037
Rv1852	Rv1852/ureG	56.7	69.4	65.6	75.5	83.1	76.6	73.4	58.8	72.6	68.2	81.4	72	54.7	62.2	82.6	68.9	68.2	0.15398	0.617172	-0.373169	0.089606	0.19891	0.449683	-0.319834	0.12154	0.120972	0.771513
Rv1853	Rv1853/ureD	85.4	82	76.1	77.1	89.6	83.6	80	73.7	96.2	70.9	92.4	66.6	71.1	64.9	68.3	69.6	59.6	-0.0923553	0.800984	-0.260954	0.260365	-0.20562	0.431674	-0.186332	0.451145	-0.0845741	0.868682
Rv1854c	Rv1854c/ndh	112.3	137.5	129.4	176.9	234.9	236.4	150.9	167.2	166.6	245.2	247.3	262.3	839.2	875.3	229	189.1	217.4	0.912292	9.51075e-21	1.97749	1.21755e-51	0.497443	1.15206e-05	1.74726	1.79e-86	-0.103976	0.573872
Rv1855c	Rv1855c/-	165.1	199.5	187.2	214.6	225.1	205.5	187.9	192.2	204.6	197.8	206.9	169.6	283.6	284.3	212.5	217.7	216.5	0.0310217	0.921272	0.423237	0.00107366	0.263509	0.0549945	0.540974	6.51e-06	0.300027	0.043765
Rv1856c	Rv1856c/-	229.4	315.3	223.6	285.3	316.5	285	320.7	349.1	272	149.8	175.6	169.9	765.6	645.3	171.9	142.7	166.3	-0.61946	1.88785e-05	1.26158	1.11389e-24	-0.816172	1.52099e-08	2.0482	7.12e-64	0.0968496	0.756872
Rv1857	Rv1857/modA	139.2	178.9	132.5	153.3	144.3	150.1	166.2	179.6	151.8	117.1	87.3	117.4	205.2	211.4	100.7	73	84.3	-0.481005	0.00654441	0.500684	0.00043926	-0.803163	9.08296e-09	0.931762	5.28e-09	-0.167149	0.611596
Rv1858	Rv1858/modB	32.1	29	26.1	31.5	32.3	24.2	35	23.1	35.7	19.8	18.1	24.6	39.6	40.8	22.6	17.6	14.7	-0.414092	0.183097	0.456594	0.0957814	-0.597311	0.0382859	0.881257	0.00140534	-0.0179279	0.985953
Rv1859	Rv1859/modC	105.1	109.7	99.6	107.9	103.9	99.9	104.7	106.5	96.5	81.4	97	90.4	81.9	91.5	92.4	74.3	81.6	-0.246233	0.179579	-0.225313	0.20621	-0.184864	0.257796	-0.0465212	0.806265	0.0241054	0.965079
Rv1860	Rv1860/apa	376.3	337.6	342.1	232.3	252.5	246.6	342.8	396.2	334.7	360.8	368.2	409.8	247.3	219.6	313.4	301.2	292.6	0.0596948	0.75836	-0.0350925	0.854676	-0.113791	0.507914	-0.689816	8.04e-11	-0.173407	0.289132
Rv1861	Rv1861/-	65.9	118.7	97	111.7	104.5	99.6	105.9	90.7	114.7	119.9	109.6	117	130.5	146.3	117.7	81.7	106.4	0.210871	0.542195	0.407506	0.0861738	0.0761943	0.806703	0.252993	0.286329	-0.0356788	0.964648
Rv1862	Rv1862/adhA	100	102.8	104.3	112.1	120.9	116.9	97.5	114.1	99.2	101.9	120.9	94.6	137.7	139.7	121	121.8	116.9	0.0225274	0.951271	0.273537	0.0809781	0.331275	0.0260065	0.363303	0.0144667	0.305264	0.0954957
Rv1863c	Rv1863c/-	712.9	731.6	848.1	738	600.6	702.2	716.4	622.5	782.8	785.4	714.7	762.5	623.4	708.5	765.2	648.9	677.1	-0.0575648	0.785395	-0.00204021	0.992938	0.0932295	0.576358	-0.178202	0.22729	0.0269691	0.950036
Rv1864c	Rv1864c/-	130.9	138.1	143.9	168.6	170.8	129.1	151.8	157	124.6	126.1	119.4	143.9	118.8	119.5	142.8	120.5	103.8	-0.130838	0.574402	-0.350866	0.063317	-0.111789	0.619987	-0.107599	0.595894	0.0689852	0.863697
Rv1865c	Rv1865c/-	54.2	61.1	77.2	57	72.5	66	56.8	53.9	61.9	66.3	57.5	62.4	38.5	44.9	57.9	50.6	49.4	-0.0791117	0.836043	-0.585966	0.00684544	-0.0108042	0.976433	-0.54198	0.00578658	-0.0897995	0.84362
Rv1866	Rv1866/-	63.9	58.3	73.4	53.5	53.2	60.4	66.6	65.7	67.6	70.6	69.7	62.3	60.3	50.8	60.1	61.7	54.5	0.0157958	0.966761	0.0205481	0.930446	-0.0526185	0.791991	-0.285293	0.0885877	-0.0560823	0.884869
Rv1867	Rv1867/-	46.1	54.2	42.5	47.3	49.9	43.3	48.5	51.1	57	52.8	61.6	54.3	44.5	40	55.4	53	49	0.191023	0.38825	-0.119306	0.616196	0.125033	0.557918	-0.409169	0.0122246	0.0424588	0.916817
Rv1868	Rv1868/-	37.9	39.9	33.5	43.5	38.6	42.9	41.8	42.1	41.9	51.6	46.7	41.7	35.7	34.1	43.2	44.7	50.2	0.289441	0.0919679	-0.223935	0.253318	0.252068	0.13945	-0.42293	0.0111191	0.111838	0.753873
Rv1869c	Rv1869c/-	343.9	327.9	342.2	326	328	322.5	323.4	302.4	353.2	300.2	296.7	294.5	277.4	283.9	309.3	257.7	276.6	-0.218309	0.0345979	-0.18285	0.163283	-0.0966201	0.531377	-0.0857558	0.458525	0.059275	0.783113
Rv1870c	Rv1870c/-	1072.8	931.1	565.7	1123.9	914.2	926.2	890	776.4	558	611.7	563.2	583.9	522.4	554.4	608.9	418.2	454.8	-0.47702	0.0551237	-0.832819	1.04185e-10	-0.451757	0.00864414	-0.123971	0.437317	-0.112424	0.685488
Rv1871c	Rv1871c/-	7656.2	7012.6	5920.2	7783.7	6813.9	7024.7	6645.9	6980.4	5814.9	6684.4	6310.9	6318.5	5528.5	4858.9	6579.5	5925.7	6041.1	-0.1252	0.36022	-0.439007	0.00021466	0.0535511	0.72767	-0.311031	0.000737726	0.0832293	0.635131
Rv1872c	Rv1872c/lldD2	7301.5	7011.4	6107.6	6060.9	5484	6125	6535.5	6500.6	6015.5	7289.7	6862.2	7162.6	5074.4	5280.7	7110.8	6544.9	6279.6	0.0236326	0.909583	-0.156004	0.217843	0.184818	0.0842564	-0.456401	4.83e-09	0.0462015	0.804403
Rv1873	Rv1873/-	3.4	10	6.3	7.6	6.2	6.7	7.1	7.3	2.7	4.6	3.3	0	9	10	4.2	4.1	6.4	-0.289434	NA	0.362843	0.544556	-0.0523946	0.940672	0.899277	0.0615398	0.412708	0.68889
Rv1874	Rv1874/-	132.1	139.2	128.3	141.5	139.6	120.1	121.9	141.9	138.2	136.9	140.6	159	139.9	144.7	141.4	126.1	145.6	0.0711989	0.796896	0.114975	0.590121	0.156055	0.411432	-0.0197127	0.920636	0.07569	0.820327
Rv1875	Rv1875/-	110	131.3	142.1	121.5	126.2	135.7	105.1	124.8	165.3	178.1	147.7	141.7	211.2	215.8	173.7	144.8	183.2	0.238109	0.29254	0.747767	7.74072e-06	0.43248	0.0363742	0.420482	0.0213797	0.221096	0.464879
Rv1876	Rv1876/bfrA	269.6	313.2	278.4	333.2	293.2	302	284.7	385.5	281.6	327.7	268.7	337.5	358.2	278.5	269.4	144.9	173.8	0.0663283	0.847891	0.0638693	0.778701	-0.552943	0.00508302	0.025997	0.924538	-0.516241	0.0250536
Rv1877	Rv1877/-	94	91.1	93.1	116.8	109.9	106.9	99.7	102.3	91.3	93.6	86.9	85	86.3	89.5	90.9	63.1	75.7	-0.0984475	0.597987	-0.30488	0.0300056	-0.2324	0.146761	-0.0160872	0.938359	-0.0770478	0.825145
Rv1878	Rv1878/glnA3	39.4	40.3	33.4	35.3	38.4	34.5	37.8	39.6	38.8	36.7	43.2	39.1	29.5	30.8	40.7	31.6	33.7	0.0311128	0.941271	-0.219186	0.365829	-0.0184875	0.9529	-0.367794	0.179158	-0.0304409	0.972697
Rv1879	Rv1879/-	55.8	36.8	34.7	50.8	41.6	35.4	39.1	28.7	37.3	37.4	43.2	35.8	31.2	28.4	31.9	34.5	33.9	-0.141105	0.696489	-0.465422	0.0570399	0.0491126	0.88528	-0.374882	0.0805769	-0.0693477	0.889925
Rv1880c	Rv1880c/cyp140	404.7	404.1	429.5	370.8	359.8	323.2	358.8	429.8	405.9	513.3	464.9	474.7	429	420.7	501.8	450	456.7	0.186323	0.0980035	0.298742	0.0179473	0.352993	0.00168949	-0.19209	0.0448503	0.0960973	0.555328
Rv1881c	Rv1881c/lppE	504.9	446.7	480	392.2	329.7	343.8	393.4	481.9	445.9	500.5	450.7	476	251.7	259.5	533.1	436	534	-0.0428678	0.868732	-0.437896	0.00580675	0.29863	0.040385	-0.876936	3.19e-11	0.21078	0.296104
Rv1882c	Rv1882c/-	167.3	147.7	132.1	139.6	115.2	123.2	163.7	179.1	128.5	142.9	124.4	133.4	115.6	91.2	122.4	87.2	114.5	-0.185669	0.339525	-0.255474	0.205509	-0.403759	0.0295608	-0.364538	0.0309045	-0.167435	0.571459
Rv1883c	Rv1883c/-	918.6	966.1	934.6	514.2	439.8	396.4	897.9	889.8	902.4	1020.6	941.5	1004.4	283.4	308.3	726.8	640.5	705.1	0.0324696	0.889365	-0.563029	0.000317781	-0.252165	0.0239478	-1.70555	8.74e-50	-0.368748	0.00523722
Rv1884c	Rv1884c/rpfC	1083.4	1164.4	1278.1	320.5	295.3	279.8	1205.8	1208.6	1394.5	1483.1	1412.9	1440.9	158.3	133.5	644.7	644.9	780.7	0.250723	0.0181968	-0.985104	5.95996e-11	-0.731726	1.36467e-08	-3.17122	2.1e-87	-0.893121	1.63e-08
Rv1885c	Rv1885c/-	612.6	647.8	482.2	535.6	499.3	443.5	583.6	648	486.4	617	571.3	555.2	322	269.1	491.8	368.9	397.7	-0.0315135	0.918047	-0.696978	8.68219e-07	-0.320597	0.0336282	-0.966796	3.46e-17	-0.331955	0.0141056
Rv1886c	Rv1886c/fbpB	2173.5	2187.1	2353.9	1655	1463.8	1534.8	1934.1	1936.5	2044.1	2241.1	2052.3	2189.6	741.1	783.8	2094.8	1765.3	1802.2	-0.087922	0.546088	-0.983669	3.1274e-20	0.0543381	0.746501	-1.48406	3.43e-52	-0.0541548	0.827372
Rv1887	Rv1887/-	1351.3	1313	1097.7	1261.4	1311.7	1312.7	1329.4	1129.3	1038.8	1084.2	1160.7	1042.5	854.6	889.2	1108.2	893.5	873.5	-0.223772	0.0425943	-0.536599	1.47221e-07	-0.161291	0.28819	-0.328878	0.00397298	-0.0550651	0.835799
Rv1888A	Rv1888A/-	35.9	35.4	50.3	37.3	35.3	45.3	50.7	51.4	27	30.8	22.1	49.9	44	43.9	46.1	20.1	36.1	-0.202084	NA	0.151495	0.785978	-0.161272	0.767373	0.328442	0.483416	0.148068	0.887223
Rv1888c	Rv1888c/-	156.4	168.7	150	173.4	182.4	161.1	130.8	139.8	153.1	178.6	184.2	165	187.8	196.5	188.3	128.7	161.3	0.116101	0.61042	0.183158	0.324751	0.271468	0.158493	0.1142	0.593534	-0.0150189	0.978143
Rv1889c	Rv1889c/-	61.1	72.6	63.7	68	87.8	72.7	64.5	54	64.8	55.1	55	78.1	70.2	69.6	70.2	42.1	45.3	-0.125635	0.779931	-0.0956035	0.789432	-0.10512	0.78979	0.182989	0.565875	-0.0684645	0.923859
Rv1890c	Rv1890c/-	29.7	40.6	29.6	27.9	35.2	34.7	28.2	21.6	37.1	31.1	25.2	35.4	27.6	20.9	20	21.9	23.2	-0.147918	0.739368	-0.375585	0.27359	-0.269366	0.442937	-0.279829	0.432765	-0.283703	0.628857
Rv1891	Rv1891/-	1196	1068.1	843.7	1163.8	1013.2	904	975.8	1250.7	875.2	990	924.4	1052.5	572.7	444.5	983.6	1002.4	1081.3	-0.10148	0.639284	-0.965473	7.21898e-11	0.110325	0.589219	-0.935775	3.82e-12	0.19495	0.379486
Rv1892	Rv1892/-	378.2	312.7	321.1	354.8	328.2	261.9	303.6	281.8	282.5	322.3	383.8	315.2	144.4	176.8	369.5	322.8	351.8	-0.0155658	0.967307	-0.905231	1.93672e-06	0.373826	0.00984083	-1.04957	2.71e-11	0.160233	0.584552
Rv1893	Rv1893/-	359.2	351.6	438.1	332.2	327.5	249.6	339.8	480.7	399.4	396.3	367.1	418.9	263.3	216.1	483.4	444.3	482	-0.00807198	0.984632	-0.303448	0.191503	0.322885	0.0866011	-0.683743	0.000137222	0.394782	0.0686426
Rv1894c	Rv1894c/-	49.6	42.5	47.6	58	67.4	62.2	51.2	50	63.7	52.9	45.1	52.1	105.3	119.3	55.8	53.8	60.8	0.0522122	0.895481	0.852303	7.11487e-08	0.15657	0.483936	1.12501	1.9e-11	0.321553	0.211497
Rv1895	Rv1895/-	47.5	42.6	36.4	47.2	37.2	37.5	38.6	42.5	36.4	47.7	42.9	36.9	33.1	24.3	39.1	33.5	38.1	-0.00890733	0.986157	-0.458013	0.067213	0.0360184	0.902594	-0.567359	0.00590458	-0.077614	0.87472
Rv1896c	Rv1896c/-	96.5	103.9	111.4	111.3	95.9	99.8	100.2	101.4	99.2	116.5	80.4	94.9	95.7	100.3	110.4	97.1	104.4	-0.11983	0.664909	-0.0325722	0.89678	0.167292	0.326739	0.00664011	0.983526	0.228128	0.45779
Rv1897c	Rv1897c/-	73	56.2	58.1	52.2	67.6	67.2	77.7	75.5	62.8	71.3	64.5	54.6	59	43.9	64.1	63.2	58.1	0.00481031	0.99745	-0.239041	0.464724	-0.0853005	0.791943	-0.314673	0.239023	0.0805695	0.890814
Rv1898	Rv1898/-	93.5	112.1	76.7	133.3	116.4	113.9	70.3	129.1	100.9	112.4	110	121.7	157.1	120.8	100	82	92.2	0.196153	0.587523	0.211105	0.434434	0.00332581	0.994726	0.263768	0.243503	-0.170576	0.696129
[truncated: 2,079 more rows]
