# Supplementary material for: The Rip1 intramembrane protease contributes to iron and zinc homeostasis in Mycobacterium tuberculosis
Source: mSphere. 2023 Jun 15;8(4):e00389-22. doi: 10.1128/msphere.00389-22 (PMC10449499; doi:10.1128/msphere.00389-22)
Supplement: Table S2 — Genes differentially expressed in Δrip1 and ΔsigL included in Venn diagram in Fig. 4. [file msphere.00389-22-s0002.xlsx]

## Sheet: Supplemental Table S2
Supplemental Table S2: Genes differentially expressed in ∆rip1 and ∆sigL included in venn diagram in Figure 4
∆sigL/∆rip1	∆sigL only	∆rip1 only
Rv0341/iniB	Rv0282/eccA3	Rv0027/-
Rv0847/lpqS	Rv0283/eccB3	Rv0039c/-
Rv0888/-	Rv0284/eccC3	Rv0040c/mtc28
Rv1405c/-	Rv0288/esxH	Rv0047c/-
Rv1519/-	Rv0291/mycP3	Rv0064/-
Rv1754c/-	Rv0569/-	Rv0065/vapC1
Rv1815/-	Rv0570/nrdZ	Rv0069c/sdaA
Rv1816/-	Rv0571c/-	Rv0078B/-
Rv1884c/rpfC	Rv0572c/-	Rv0081/-
Rv2123/PPE37	Rv0573c/pncB2	Rv0082/-
Rv2377c/mbtH	Rv0574c/-	Rv0083/-
Rv2378c/mbtG	Rv0823c/-	Rv0085/hycP
Rv2379c/mbtF	Rv0824c/desA1	Rv0086/hycQ
Rv2380c/mbtE	Rv0826/-	Rv0087/hycE
Rv2381c/mbtD	Rv0964c/-	Rv0101/nrp
Rv2383c/mbtB	Rv1348/irtA	Rv0104/-
Rv2386c/mbtI	Rv1349/irtB	Rv0107c/ctpI
Rv2934/ppsD	Rv1467c/fadE15	Rv0116c/ldtA
Rv3229c/desA3	Rv1733c/-	Rv0120c/fusA2
Rv3230c/-	Rv1736c/narX	Rv0129c/fbpC
Rv3839/-	Rv1737c/narK2	Rv0132c/fgd2
Rv3840/-	Rv1738/-	Rv0135c/-
Rv3854c/ethA	Rv1996/-	Rv0137c/msrA
	Rv1997/ctpF	Rv0140/-
	Rv2003c/-	Rv0142/-
	Rv2004c/-	Rv0146/-
	Rv2005c/-	Rv0147/-
	Rv2006/otsB1	Rv0157A/-
	Rv2007c/fdxA	Rv0158/-
	Rv2028c/-	Rv0162c/adhE1
	Rv2029c/pfkB	Rv0165c/mce1R
	Rv2030c/-	Rv0166/fadD5
	Rv2031c/hspX	Rv0167/yrbE1A
	Rv2032/acg	Rv0168/yrbE1B
	Rv2382c/mbtC	Rv0169/mce1A
	Rv2431c/PE25	Rv0170/mce1B
	Rv2623/TB31.7	Rv0171/mce1C
	Rv2624c/-	Rv0172/mce1D
	Rv2625c/-	Rv0173/lprK
	Rv2626c/hrp1	Rv0174/mce1F
	Rv2627c/-	Rv0186A/mymT
	Rv2628/-	Rv0188/-
	Rv2629/-	Rv0190/-
	Rv2630/-	Rv0191/-
	Rv2631/-	Rv0196/-
	Rv3127/-	Rv0197/-
	Rv3130c/tgs1	Rv0203/-
	Rv3131/-	Rv0210/-
	Rv3132c/devS	Rv0216/-
	Rv3133c/devR	Rv0231/fadE4
	Rv3134c/-	Rv0232/-
	Rv3402c/-	Rv0233/nrdB
		Rv0238/-
		Rv0239/vapB24
		Rv0244c/fadE5
		Rv0245/-
		Rv0246/-
		Rv0250c/-
		Rv0251c/hsp
		Rv0254c/cobU
		Rv0277c/vapC25
		Rv0293c/-
		Rv0307c/-
		Rv0311/-
		Rv0312/-
		Rv0320/-
		Rv0325/-
		Rv0326/-
		Rv0327c/cyp135A1
		Rv0357c/purA
		Rv0358/-
		Rv0360c/-
		Rv0366c/-
		Rv0373c/-
		Rv0412c/-
		Rv0415/thiO
		Rv0416/thiS
		Rv0417/thiG
		Rv0426c/-
		Rv0440/groEL2
		Rv0450c/mmpL4
		Rv0451c/mmpS4
		Rv0456A/mazF1
		Rv0456c/echA2
		Rv0458/-
		Rv0459/-
		Rv0465c/-
		Rv0467/icl1
		Rv0468/fadB2
		Rv0485/-
		Rv0492c/-
		Rv0508/-
		Rv0509/hemA
		Rv0516c/-
		Rv0519c/-
		Rv0534c/menA
		Rv0536/galE3
		Rv0549c/vapC3
		Rv0550c/vapB3
		Rv0563/htpX
		Rv0578c/PE_PGRS7
		Rv0583c/lpqN
		Rv0586/mce2R
		Rv0626/vapB5
		Rv0627/vapC5
		Rv0629c/recD
		Rv0655/mkl
		Rv0656c/vapC6
		Rv0659c/mazF2
		Rv0676c/mmpL5
		Rv0677c/mmpS5
		Rv0678/-
		Rv0691A/-
		Rv0692/-
		Rv0693/pqqE
		Rv0695/-
		Rv0696/-
		Rv0697/-
		Rv0711/atsA
		Rv0725c/-
		Rv0742/PE_PGRS8
		Rv0761c/adhB
		Rv0776c/-
		Rv0789c/-
		Rv0825c/-
		Rv0830/-
		Rv0835/lpqQ
		Rv0839/-
		Rv0846c/-
		Rv0848/cysK2
		Rv0849/-
		Rv0850/-
		Rv0852/fadD16
		Rv0855/far
		Rv0859/fadA
		Rv0860/fadB
		Rv0868c/moaD2
		Rv0883c/-
		Rv0885/-
		Rv0886/fprB
		Rv0902c/prrB
		Rv0905/echA6
		Rv0950c/-
		Rv0967/csoR
		Rv0968/-
		Rv0969/ctpV
		Rv0970/-
		Rv0971c/echA7
		Rv0972c/fadE12
		Rv0973c/accA2
		Rv0974c/accD2
		Rv0975c/fadE13
		Rv0976c/-
		Rv0990c/-
		Rv0991c/-
		Rv0993/galU
		Rv0996/-
		Rv0997/-
		Rv1000c/-
		Rv1008/tatD
		Rv1009/rpfB
		Rv1010/ksgA
		Rv1013/pks16
		Rv1043c/-
		Rv1044/-
		Rv1046c/-
		Rv1049/-
		Rv1050/-
		Rv1052/-
		Rv1057/-
		Rv1076/lipU
		Rv1078/pra
		Rv1079/metB
		Rv1128c/-
		Rv1129c/-
		Rv1130/prpD
		Rv1131/prpC
		Rv1148c/-
		Rv1152/-
		Rv1169c/lipX
		Rv1201c/dapD
		Rv1215c/-
		Rv1220c/-
		Rv1221/sigE
		Rv1230c/-
		Rv1245c/-
		Rv1246c/relE
		Rv1247c/relB
		Rv1251c/-
		Rv1258c/-
		Rv1269c/-
		Rv1270c/lprA
		Rv1284/canA
		Rv1310/atpD
		Rv1316c/ogt
		Rv1342c/-
		Rv1343c/lprD
		Rv1344/mbtL
		Rv1345/mbtM
		Rv1346/mbtN
		Rv1365c/rsfA
		Rv1368/lprF
		Rv1419/-
		Rv1429/-
		Rv1434/-
		Rv1436/gap
		Rv1448c/tal
		Rv1460/-
		Rv1461/-
		Rv1462/-
		Rv1463/-
		Rv1464/csd
		Rv1465/-
		Rv1466/-
		Rv1469/ctpD
		Rv1471/trxB1
		Rv1541c/lprI
		Rv1549/fadD11.1
		Rv1550/fadD11
		Rv1551/plsB1
		Rv1552/frdA
		Rv1553/frdB
		Rv1555/frdD
		Rv1581c/-
		Rv1588c/-
		Rv1593c/-
		Rv1624c/-
		Rv1638A/-
		Rv1639c/-
		Rv1657/argR
		Rv1661/pks7
		Rv1662/pks8
		Rv1670/-
		Rv1671/-
		Rv1678/-
		Rv1679/fadE16
		Rv1680/-
		Rv1681/moeX
		Rv1690/lprJ
		Rv1697/-
		Rv1698/mctB
		Rv1777/cyp144
		Rv1780/-
		Rv1799/lppT
		Rv1800/PPE28
		Rv1801/PPE29
		Rv1832/gcvB
		Rv1840c/PE_PGRS34
		Rv1854c/ndh
		Rv1856c/-
		Rv1857/modA
		Rv1858/modB
		Rv1881c/lppE
		Rv1883c/-
		Rv1885c/-
		Rv1886c/fbpB
		Rv1891/-
		Rv1892/-
		Rv1894c/-
		Rv1904/-
		Rv1909c/furA
		Rv1927/-
		Rv1934c/fadE17
		Rv1945/-
		Rv1947/-
		Rv1948c/-
		Rv1954A/-
		Rv1955/higB
		Rv1965/yrbE3B
		Rv1982c/vapC36
		Rv1986/-
		Rv1991A/mazE6
		Rv1992c/ctpG
		Rv1994c/cmtR
		Rv2008c/-
		Rv2009/vapB15
		Rv2010/vapC15
		Rv2016/-
		Rv2017/-
		Rv2023c/-
		Rv2050/-
		Rv2053c/fxsA
		Rv2075c/-
		Rv2100/-
		Rv2107/PE22
		Rv2108/PPE36
		Rv2113/-
		Rv2120c/-
		Rv2142c/parE2
		Rv2147c/-
		Rv2149c/yfiH
		Rv2150c/ftsZ
		Rv2159c/-
		Rv2160A/-
		Rv2160c/-
		Rv2161c/-
		Rv2163c/pbpB
		Rv2164c/-
		Rv2165c/-
		Rv2166c/-
		Rv2172c/-
		Rv2189c/-
		Rv2190c/-
		Rv2219A/-
		Rv2220/glnA1
		Rv2240c/-
		Rv2249c/glpD1
		Rv2255c/-
		Rv2256c/-
		Rv2280/-
		Rv2281/pitB
		Rv2288/-
		Rv2289/cdh
		Rv2301/cut2
		Rv2306B/-
		Rv2327/-
		Rv2328/PE23
		Rv2331/-
		Rv2341/lppQ
		Rv2346c/esxO
		Rv2347c/esxP
		Rv2351c/plcA
		Rv2368c/phoH1
		Rv2398c/cysW
		Rv2400c/subI
		Rv2406c/-
		Rv2416c/eis
		Rv2436/rbsK
		Rv2437/-
		Rv2439c/proB
		Rv2440c/obg
		Rv2450c/rpfE
		Rv2459/-
		Rv2466c/-
		Rv2485c/lipQ
		Rv2491/-
		Rv2495c/bkdC
		Rv2496c/bkdB
		Rv2497c/bkdA
		Rv2498c/citE
		Rv2499c/-
		Rv2500c/fadE19
		Rv2501c/accA1
		Rv2502c/accD1
		Rv2503c/scoB
		Rv2504c/scoA
		Rv2506/-
		Rv2521/bcp
		Rv2524c/fas
		Rv2526/vapB17
		Rv2542/-
		Rv2546/vapC18
		Rv2551c/-
		Rv2557/-
		Rv2561/-
		Rv2590/fadD9
		Rv2592c/ruvB
		Rv2593c/ruvA
		Rv2594c/ruvC
		Rv2600/-
		Rv2601/speE
		Rv2601A/vapB41
		Rv2602/vapC41
		Rv2608/PPE42
		Rv2616/-
		Rv2621c/-
		Rv2622/-
		Rv2632c/-
		Rv2633c/-
		Rv2634c/PE_PGRS46
		Rv2640c/-
		Rv2644c/-
		Rv2651c/-
		Rv2657c/-
		Rv2659c/-
		Rv2668/-
		Rv2669/-
		Rv2687c/-
		Rv2688c/-
		Rv2707/-
		Rv2710/sigB
		Rv2724c/fadE20
		Rv2735c/-
		Rv2739c/-
		Rv2740/ephG
		Rv2744c/35kd_ag
		Rv2745c/clgR
		Rv2748c/ftsK
		Rv2779c/-
		Rv2780/ald
		Rv2842c/-
		Rv2855/mtr
		Rv2866/relG
		Rv2867c/-
		Rv2868c/gcpE
		Rv2875/mpt70
		Rv2884/-
		Rv2886c/-
		Rv2905/lppW
		Rv2913c/-
		Rv2922A/acyP
		Rv2923c/-
		Rv2931/ppsA
		Rv2932/ppsB
		Rv2933/ppsC
		Rv2935/ppsE
		Rv2936/drrA
		Rv2937/drrB
		Rv2938/drrC
		Rv2939/papA5
		Rv2959c/-
		Rv2960c/-
		Rv2962c/-
		Rv2963/-
		Rv2964/purU
		Rv2978c/-
		Rv2985/mutT1
		Rv2987c/leuD
		Rv2988c/leuC
		Rv2989/-
		Rv3016/lpqA
		Rv3033/-
		Rv3047c/-
		Rv3048c/nrdF2
		Rv3049c/-
		Rv3052c/nrdI
		Rv3054c/-
		Rv3060c/-
		Rv3122/-
		Rv3135/PPE50
		Rv3138/pflA
		Rv3139/fadE24
		Rv3140/fadE23
		Rv3144c/PPE52
		Rv3145/nuoA
		Rv3146/nuoB
		Rv3147/nuoC
		Rv3148/nuoD
		Rv3149/nuoE
		Rv3150/nuoF
		Rv3151/nuoG
		Rv3152/nuoH
		Rv3153/nuoI
		Rv3154/nuoJ
		Rv3156/nuoL
		Rv3157/nuoM
		Rv3158/nuoN
		Rv3168/-
		Rv3169/-
		Rv3182/-
		Rv3183/-
		Rv3186/-
		Rv3188/-
		Rv3189/-
		Rv3197A/whiB7
		Rv3209/-
		Rv3236c/-
		Rv3237c/-
		Rv3249c/-
		Rv3250c/rubB
		Rv3251c/rubA
		Rv3252c/alkB
		Rv3262/fbiB
		Rv3263/-
		Rv3267/-
		Rv3268/-
		Rv3269/-
		Rv3307/deoD
		Rv3315c/cdd
		Rv3331/sugI
		Rv3332/nagA
		Rv3334/-
		Rv3338/-
		Rv3359/-
		Rv3390/lpqD
		Rv3394c/-
		Rv3399/-
		Rv3405c/-
		Rv3416/whiB3
		Rv3417c/groEL1
		Rv3418c/groES
		Rv3424c/-
		Rv3427c/-
		Rv3463/-
		Rv3477/PE31
		Rv3478/PPE60
		Rv3479/-
		Rv3484/cpsA
		Rv3497c/mce4C
		Rv3500c/yrbE4B
		Rv3501c/yrbE4A
		Rv3503c/fdxD
		Rv3508/PE_PGRS54
		Rv3517/-
		Rv3529c/-
		Rv3537/kstD
		Rv3549c/-
		Rv3550/echA20
		Rv3551/-
		Rv3553/-
		Rv3557c/-
		Rv3558/PPE64
		Rv3561/fadD3
		Rv3562/fadE31
		Rv3564/fadE33
		Rv3572/-
		Rv3584/lpqE
		Rv3587c/-
		Rv3612c/-
		Rv3613c/-
		Rv3614c/espD
		Rv3615c/espC
		Rv3616c/espA
		Rv3633/-
		Rv3645/-
		Rv3703c/-
		Rv3705A/-
		Rv3705c/-
		Rv3724B/cut5b
		Rv3729/-
		Rv3733c/-
		Rv3734c/tgs2
		Rv3740c/-
		Rv3741c/-
		Rv3742c/-
		Rv3746c/PE34
		Rv3753c/-
		Rv3762c/-
		Rv3763/lpqH
		Rv3766/-
		Rv3767c/-
		Rv3776/-
		Rv3785/-
		Rv3797/fadE35
		Rv3803c/fbpD
		Rv3811/-
		Rv3841/bfrB
		Rv3855/ethR
		Rv3857c/-
		Rv3862c/whiB6
		Rv3863/-
		Rv3906c/-
