# Supplementary material for: The Rip1 intramembrane protease contributes to iron and zinc homeostasis in Mycobacterium tuberculosis
Source: mSphere. 2023 Jun 15;8(4):e00389-22. doi: 10.1128/msphere.00389-22 (PMC10449499; doi:10.1128/msphere.00389-22)
Supplement: Table S3 — Gene sets curated for Gene Set Enrichment Analysis. [file msphere.00389-22-s0003.xlsx]

## Sheet: Supplemental Table S3
Supplemental Table S3: Gene Sets Curated for Gene Set Enrichment Analysis
References for each gene list are listed below
For Ref. 23 data filtering: Loose = log2 fold change > 0.5 and p-value < 0.05; Stringent = log2 fold change > 1 and p-value < 0.01
References
(1) Agarwal, N., Woolwine, S. C., Tyagi, S. & Bishai, W. R. Characterization of the Mycobacterium tuberculosis Sigma Factor SigM by Assessment of Virulence and Identification of SigM-Dependent Genes. Infect Immun 75, 452–461 (2007).
(2) Baker, J. J., Johnson, B. K. & Abramovitch, R. B. Slow growth of Mycobacterium tuberculosis at acidic pH is regulated by phoPR and host‐associated carbon sources. Mol Microbiol 94, 56–69 (2014).
(3) Bartek, I. L. et al. Mycobacterium tuberculosis Lsr2 Is a Global Transcriptional Regulator Required for Adaptation to Changing Oxygen Levels and Virulence. Mbio 5, e01106-14 (2014).
(4) Boshoff, H. I. M. et al. The Transcriptional Responses of Mycobacterium tuberculosis to Inhibitors of Metabolism NOVEL INSIGHTS INTO DRUG MECHANISMS OF ACTION*. J Biol Chem 279, 40174–40184 (2004).
(5) Calamita, H. et al. The Mycobacterium tuberculosis SigD sigma factor controls the expression of ribosome‐associated gene products in stationary phase and is required for full virulence. Cell Microbiol 7, 233–244 (2005).
(6) Dainese, E. et al. Posttranslational Regulation of Mycobacterium tuberculosis Extracytoplasmic-Function Sigma Factor σ L and Roles in Virulence and in Global Regulation of Gene Expression. Infect Immun 74, 2457–2461 (2006).
(7) Dow, A. et al. Zinc limitation triggers anticipatory adaptations in Mycobacterium tuberculosis. Plos Pathog 17, e1009570 (2021).
(8) Festa, R. A. et al. A novel copper‐responsive regulon in Mycobacterium tuberculosis. Mol Microbiol 79, 133–148 (2011).
(9) Fontán, P. A. et al. Mycobacterium tuberculosis Sigma Factor E Regulon Modulates the Host Inflammatory Response. J Infect Dis 198, 877–885 (2008).
(10) Gaudion, A., Dawson, L., Davis, E. & Smollett, K. Characterisation of the Mycobacterium tuberculosis alternative sigma factor SigG: Its operon and regulon☆. Tuberc Edinb Scotl 93, 482–491 (2013).
(11) Grosse-Siestrup, B. T. et al. A Role for Mycobacterium tuberculosis Sigma Factor C in Copper Nutritional Immunity. Int J Mol Sci 22, 2118 (2021).
(12) Hahn, M.-Y., Raman, S., Anaya, M. & Husson, R. N. The Mycobacterium tuberculosis Extracytoplasmic-Function Sigma Factor SigL Regulates Polyketide Synthases and Secreted or Membrane Proteins and Is Required for Virulence. J Bacteriol 187, 7062–7071 (2005).
(13) Hartkoorn, R. C. et al. Genome-Wide Definition of the SigF Regulon in Mycobacterium tuberculosis. J Bacteriol 194, 2001–2009 (2012).
(14) He, H., Hovey, R., Kane, J., Singh, V. & Zahrt, T. C. MprAB Is a Stress-Responsive Two-Component System That Directly Regulates Expression of Sigma Factors SigB and SigE in Mycobacterium tuberculosis. Journal of Bacteriology 188, 2134–2143 (2006).
(15) Lee, J.-H., Karakousis, P. C. & Bishai, W. R. Roles of SigB and SigF in the Mycobacterium tuberculosis Sigma Factor Network. J Bacteriol 190, 699–707 (2008).
(16) MacGilvary, N. J., Kevorkian, Y. L. & Tan, S. Potassium response and homeostasis in Mycobacterium tuberculosis modulates environmental adaptation and is important for host colonization. Plos Pathog 15, e1007591 (2019).
(17) Manganelli, R. et al. Role of the extracytoplasmic‐function σ Factor σH in Mycobacterium tuberculosis global gene expression. Mol Microbiol 45, 365–374 (2002).
(18) Manganelli, R., Voskuil, M. I., Schoolnik, G. K. & Smith, I. The Mycobacterium tuberculosis ECF sigma factor σE: role in global gene expression and survival in macrophages†. Mol Microbiol 41, 423–437 (2001).
(19) Raman, S. et al. Mycobacterium tuberculosis SigM Positively Regulates Esx Secreted Protein and Nonribosomal Peptide Synthetase Genes and Down Regulates Virulence-Associated Surface Lipid Synthesis. J Bacteriol 188, 8460–8468 (2006).
(20) Raman, S., Hazra, R., Dascher, C. C. & Husson, R. N. Transcription Regulation by the Mycobacterium tuberculosis Alternative Sigma Factor SigD and Its Role in Virulence. J Bacteriol 186, 6605–6616 (2004).
(21) Rodriguez, G. M., Voskuil, M. I., Gold, B., Schoolnik, G. K. & Smith, I. ideR , an Essential Gene in Mycobacterium tuberculosis : Role of IdeR in Iron-Dependent Gene Expression, Iron Metabolism, and Oxidative Stress Response. Infect Immun 70, 3371–3381 (2002).
(22) Rohde, K. H., Abramovitch, R. B. & Russell, D. G. Mycobacterium tuberculosis Invasion of Macrophages: Linking Bacterial Gene Expression to Environmental Cues. Cell Host and Microbe 2, 352–364 (2007).
(23) Rustad, T. R. et al. Mapping and manipulating the Mycobacterium tuberculosis transcriptome using a transcription factor overexpression-derived regulatory network. Genome Biol 15, 502 (2014).
(24) Rustad, T. R., Harrell, M. I., Liao, R. & Sherman, D. R. The Enduring Hypoxic Response of Mycobacterium tuberculosis. PLoS ONE 3, e1502-8 (2008).
(25) Sharp, J. D. et al. Comprehensive Definition of the SigH Regulon of Mycobacterium tuberculosis Reveals Transcriptional Control of Diverse Stress Responses. Plos One 11, e0152145 (2016).
(26) Sklar, J. G., Makinoshima, H., Schneider, J. S. & Glickman, M. S. M. tuberculosis intramembrane protease Rip1 controls transcription through three anti-sigma factor substrates. Molecular Microbiology 77, 605–617 (2010).
(27) Tan, S., Sukumar, N., Abramovitch, R. B., Parish, T. & Russell, D. G. Mycobacterium tuberculosis Responds to Chloride and pH as Synergistic Cues to the Immune Status of its Host Cell. Plos Pathog 9, e1003282 (2013).
(28) Veyrier, F., Saïd-Salim, B. & Behr, M. A. Evolution of the Mycobacterial SigK Regulon. J Bacteriol 190, 1891–1899 (2008).
(29) Voskuil, M. I., Bartek, I. L., Visconti, K. & Schoolnik, G. K. The Response of Mycobacterium Tuberculosis to Reactive Oxygen and Nitrogen Species. Front Microbiol 2, 105 (2011).
(30) Ward, S. K., Hoye, E. A. & Talaat, A. M. The Global Responses of Mycobacterium tuberculosis to Physiological Levels of Copper. J Bacteriol 190, 2939–2946 (2008).
(31) Young, A. T. et al. Multi-omic regulatory networks capture downstream effects of kinase inhibition in Mycobacterium tuberculosis. Npj Syst Biology Appl 7, 8 (2021).
(32) Zhang, L. et al. Comprehensive analysis of iron utilization by Mycobacterium tuberculosis. Plos Pathog 16, e1008337 (2020).
Gene Set Label Figure 4F,G (if relevant) -->																Rv0158 OE
Gene Set Name	Rv0019c-loose	Rv0020c-loose	Rv0022c-loose	Rv0023-loose	Rv0038-loose	Rv0042c-loose	Rv0043c-loose	Rv0047c-loose	Rv0054-loose	Rv0067c-loose	Rv0078-loose	Rv0081-loose	Rv0117-loose	Rv0135c-loose	Rv0144-loose	Rv0158-loose	Rv0165c-loose	Rv0182c-loose	Rv0195-loose	Rv0212c-loose	Rv0232-loose	Rv0238-loose	Rv0260c-loose	Rv0273c-loose	Rv0275c-loose	Rv0302-loose	Rv0324-loose	Rv0328-loose	Rv0330c-loose	Rv0339c-loose	Rv0348-loose	Rv0353-loose	Rv0377-loose	Rv0445c-loose	Rv0452-loose	Rv0465c-loose	Rv0472c-loose	Rv0474-loose	Rv0485-loose	Rv0491-loose	Rv0494-loose	Rv0576-loose	Rv0586-loose	Rv0599c-loose	Rv0602c-loose	Rv0608-loose	Rv0623-loose	Rv0653c-loose	Rv0674-loose
Reference # (see above)	Ref-23	Ref-23	Ref-23	Ref-23	Ref-23	Ref-23	Ref-23	Ref-23	Ref-23	Ref-23	Ref-23	Ref-23	Ref-23	Ref-23	Ref-23	Ref-23	Ref-23	Ref-23	Ref-23	Ref-23	Ref-23	Ref-23	Ref-23	Ref-23	Ref-23	Ref-23	Ref-23	Ref-23	Ref-23	Ref-23	Ref-23	Ref-23	Ref-23	Ref-23	Ref-23	Ref-23	Ref-23	Ref-23	Ref-23	Ref-23	Ref-23	Ref-23	Ref-23	Ref-23	Ref-23	Ref-23	Ref-23	Ref-23	Ref-23
	Rv0019c	Rv0020c	Rv0001	Rv0001	Rv0038	Rv0042c	Rv0043c	Rv0025	Rv0124	Rv0067c	Rv0026	Rv0003	Rv0117	Rv0106	Rv0113	Rv0158	Rv0165c	Rv0035	Rv0029	Rv0066c	Rv0096	Rv0001	Rv0025	Rv0028	Rv0275c	Rv0093c	Rv0001	Rv0019c	Rv0047c	Rv0339c	Rv0023	Rv0025	Rv0377	Rv0096	Rv0024	Rv0031	Rv0095c	Rv0068	Rv0485	Rv0262c	Rv0088	Rv0023	Rv0159c	Rv0038	Rv0085	Rv0608	Rv0623	Rv0211	Rv0106
	Rv0743c	Rv0280	Rv0021c	Rv0002	Rv0047c	Rv1459c	Rv0054	Rv0038	Rv0195	Rv0068	Rv0046c	Rv0008c	Rv0118c	Rv0135c	Rv0144	Rv0271c	Rv0200	Rv0118c	Rv0054	Rv0114	Rv0097	Rv0008c	Rv0027	Rv0029	Rv0276	Rv0302	Rv0002	Rv0068	Rv0096	Rv0341	Rv0039c	Rv0042c	Rv1760	Rv0097	Rv0084	Rv0116c	Rv0124	Rv0157A	Rv3131	Rv0479c	Rv0152c	Rv0028	Rv0252	Rv0047c	Rv0095c	Rv0609	Rv0624	Rv0345	Rv0672
	Rv1473A	Rv0751c	Rv0022c	Rv0003	Rv0330c	Rv3201c	Rv0179c	Rv0046c	Rv0278c		Rv0061	Rv0015c	Rv0119	Rv0136	Rv1567c	Rv0859	Rv0333	Rv0130	Rv0076c	Rv0115	Rv0098	Rv0013	Rv0028	Rv0030	Rv0520	Rv0303	Rv0003	Rv0076c	Rv0097	Rv0342	Rv0042c	Rv0049	Rv1761c	Rv0098	Rv0087	Rv0131c	Rv0267	Rv0310c		Rv0491	Rv0257	Rv0032	Rv0586	Rv0330c	Rv0209	Rv0609A	Rvnt24	Rv0402c	Rv0673
	Rv1560	Rv1066	Rv0023	Rv0004	Rv1965	Rv3202c	Rv0196	Rv0047c	Rv0279c		Rv0063	Rv0032	Rv0410c	Rv0280	Rv2614A	Rv0860	Rv0341	Rv0146	Rv0108c	Rv0212c	Rv0099	Rv0021c	Rv0032	Rv0031	Rv0863	Rv0328	Rv0004	Rv0107c	Rv0098	Rv0343	Rv0057	Rv0062	Rv1762c	Rv0106	Rv0191	Rv0142	Rv0278c	Rv0356c		Rv0516c	Rv0304c	Rv0042c	Rv0587	Rv0597c	Rv0228			Rv0404	Rv0674
	Rv1838c	Rv2990c	Rv0024	Rv0005	Rv3557c	Rv3415c	Rv0197	Rv0097	Rv0372c		Rv0069c	Rv0033	Rv1130	Rv0281	Rv3226c	Rv0972c	Rv0868c	Rv0182c	Rv0117	Rv0271c	Rv0100	Rv0026	Rv0033	Rv0209	Rv2987c	Rv0405	Rv0029	Rv0112	Rv0099	Rv0443	Rv0083	Rv0064		Rv0280	Rv0241c	Rv0245	Rv0279c	Rv0386		Rv0603	Rv0305c	Rv0044c	Rv0588	Rv0598c	Rv0341			Rv0405	Rv0675
	Rv2056c	Rv3201c	Rv0025	Rv0006		Rv3654c	Rv0258c	Rv0098	Rv0605		Rv0070c	Rv0045c	Rv1131	Rv0485	Rv3750c	Rv0973c	Rv1129c	Rv0190	Rv0184	Rv0280	Rv0101	Rv0027	Rv0034	Rv0210	Rv3021c	Rv0807	Rv0030	Rv0113	Rv0100	Rv0463	Rv0084	Rv0067c		Rv0282	Rv0242c	Rv0341	Rv0472c	Rv0474		Rv0784	Rv0320	Rv0061	Rv0589	Rv0599c	Rv0342			Rv0514
	Rv2278	Rv3202c	Rv0026	Rv0007			Rv0344c	Rv0099	Rv0741		Rv0077c	Rv0047c	Rv3767c	Rv0520		Rv1508A	Rv1130	Rv0196	Rv0191	Rv0283	Rv0106	Rv0028	Rv0035	Rv0273c		Rv0877	Rv0031	Rv0114	Rv0101	Rv0464c	Rv0085	Rv0095c		Rv0283	Rv0300	Rv0342	Rv0473	Rv0492A		Rv0926c	Rv0341	Rv0069c	Rv0590	Rv1964	Rv0380c			Rv0653c
	Rv2307A		Rv0027	Rv0008c			Rv0519c	Rv0101	Rv0746		Rv0078	Rv0053		Rv0654		Rv1733c	Rv1131	Rv0210	Rv0192	Rv0284	Rv0232	Rv0029	Rv0041	Rv0274		Rv1064c	Rv0032	Rv0115	Rv0106	Rv0465c	Rv0086	Rv0107c		Rv0284	Rv0353	Rv0464c	Rv0747	Rv0516c		Rv0927c	Rv0355c	Rv0070c	Rv0590A	Rv1965	Rv0400c			Rv0654
	Rv2758c		Rv0028	Rv0010c			Rv0520	Rv0106	Rv0747		Rv0082	Rv0055		Rv0749A		Rv1736c	Rv1132	Rv0270	Rv0193c	Rv0292	Rv0233	Rv0030	Rv0053	Rv0411c		Rv1511	Rv0033	Rv0120c	Rv0280	Rv0516c	Rv0087	Rv0112		Rv0285	Rv0381c	Rv0465c	Rv0823c	Rv0724A		Rv0928	Rv0467	Rv0090	Rv0826	Rv1967	Rv0488			Rv0677c
	Rv2830c		Rv0029	Rv0012			Rv0616c	Rv0157A	Rv0833		Rv0083	Rv0057		Rv1016c		Rv1737c	Rv1177	Rv0271c	Rv0194	Rv0386	Rv0280	Rv0032	Rv0054	Rv0412c		Rv1512	Rv0034	Rv0158	Rv0284	Rv0536	Rv0089	Rv0114		Rv0286	Rv0449c	Rv0466	Rv0824c	Rv0731c		Rv0929	Rv0492A	Rv0092	Rv0926c	Rv2055c	Rv0539			Rv0944
	Rv2898c		Rv0030	Rv0013			Rv0672	Rv0204c	Rv1067c		Rv0084	Rv0058		Rv1054		Rv2029c	Rv1247c	Rv0280	Rv0195	Rv1033c	Rv0369c	Rv0033	Rv0055	Rv0433		Rv1513	Rv0035	Rv0162c	Rv0329c	Rv0601c	Rv0095c	Rv0119		Rv0289	Rv0450c	Rv0467	Rv1067c	Rv1012		Rv0930	Rv0492c	Rv0097	Rv0928		Rv0602c			Rv1055
	Rv2908c		Rv0031	Rv0014c			Rv0673	Rv0236A	Rv1068c		Rv0085	Rv0059		Rv1059		Rv2030c	Rv1390	Rv0310c	Rv0213c	Rv1065	Rv0551c	Rv0034	Rv0056	Rv0434		Rv1855c	Rv0039c	Rv0257	Rv0330c	Rv0808	Rv0113	Rv0124		Rv0290	Rv0452	Rv0520	Rv1068c	Rv1089A		Rv1085c	Rv0493c	Rv0099	Rv1042c		Rv0603			Rv1397c
	Rv3018A		Rv0040c	Rv0015c			Rv0696	Rv0280	Rv1325c		Rv0086	Rv0062		Rv1733c		Rv2625c	Rv2056c	Rv0321	Rv0216	Rv1066	Rv0601c	Rv0035	Rv0064	Rv0445c		Rv1911c	Rv0040c	Rv0263c	Rv1965	Rv0837c	Rv0124	Rv0142		Rv0291	Rv0453	Rv0567	Rv1094	Rv1116A		Rv1160	Rv0494	Rv0103c	Rv1863c		Rv0604			Rv1542c
	Rv3599c		Rv0041	Rv0016c			Rv0744c	Rv0298	Rv1396c		Rv0087	Rv0063		Rv1737c		Rv2627c	Rv2846c	Rv0341	Rv0218	Rv1075c	Rv0661c	Rv0041	Rv0076c	Rv0578c		Rv2223c	Rv0058	Rv0271c	Rv1970	Rv0846c	Rv0168	Rv0150c		Rv0292	Rv0460	Rv0571c	Rv1177	Rv1153c		Rv1205	Rv0521	Rv0117	Rv2602		Rv0605			Rv1575
	Rv3760		Rv0048c	Rv0017c			Rv0784	Rv0330c	Rv1450c		Rv0089	Rv0068		Rv1815		Rv2724c	Rv3064c	Rv0409	Rv0310c	Rv1076	Rv0743c	Rv0042c	Rv0078	Rv0900		Rv2691	Rv0059	Rv0272c	Rv2055c	Rv0910	Rv0234c	Rv0179c		Rv0445c	Rv0527	Rv0654	Rv1178	Rv1242		Rv1206	Rv0551c	Rv0118c	Rv2915c		Rv0879c			Rv1581c
	Rv3770B		Rv0058	Rv0023			Rv0847	Rv0500A	Rv1452c		Rv0094c	Rv0076c		Rv1816		Rv3128c	Rv3416	Rv0410c	Rv0372c	Rv1266c	Rv1089A	Rv0043c	Rv0083	Rv0901		Rv2692	Rv0060	Rv0273c	Rv2056c	Rv0911	Rv0242c	Rv0208c		Rv0447c	Rv0528	Rv0672	Rv1450c	Rv1265		Rv1386	Rv0592	Rv0119	Rv2916c		Rv0962c			Rv1680
	Rv3857c		Rv0059	Rv0024			Rv0848	Rv0581	Rv1759c		Rv0101	Rv0077c		Rv1821		Rv3618		Rv0416	Rv0378	Rv1285	Rv1288	Rv0044c	Rv0084	Rv0964c		Rv3794	Rv0063	Rv0274	Rv2057c	Rv1141c	Rv0243	Rv0221		Rv0448c	Rv0634B	Rv0673	Rv1541c	Rv1504c		Rv1387	Rv0602c	Rv0120c	Rv3199c		Rv1004c			Rv1684
			Rv0060	Rv0025			Rv0852	Rv0607	Rv1818c		Rv0106	Rv0079		Rv1919c				Rv0424c	Rv0393	Rv1286	Rv1776c	Rv0045c	Rv0085	Rv0965c		Rv3795	Rv0067c	Rv0280	Rv2058c	Rv1539	Rv0245	Rv0245		Rv0449c	Rv0713	Rv0674	Rv1542c	Rv1744c		Rv1491c	Rv0621	Rv0121c	Rv3221A		Rv1089			Rv1816
			Rv0062	Rv0026			Rv0856	Rv0666	Rv1833c		Rv0111	Rv0080		Rv2030c				Rv0441c	Rv0402c	Rv1287	Rv1868	Rv0048c	Rv0086	Rv1526c			Rv0069c	Rv0328	Rv2059	Rv1720c	Rv0264c	Rv0246		Rv0657c	Rv0805	Rv0742	Rv1759c	Rv1762c		Rv1787	Rv0622	Rv0126	Rv3289c		Rv1125			Rv1875
			Rv0063	Rv0027			Rv0893c	Rv0698	Rv1840c		Rv0112	Rv0081		Rv2032				Rv0458	Rv0546c	Rv1348	Rv2056c	Rv0055	Rv0087	Rv1527c			Rv0070c	Rv0341	Rv2386c	Rv1806	Rv0278c	Rv0249c		Rv1344	Rv0808	Rv0772	Rv1840c	Rv1893		Rv1788	Rv0623	Rv0146	Rv3669		Rv1249c			Rv1982c
			Rv0068	Rv0028			Rv0938	Rv0699	Rv2490c		Rv0114	Rv0082		Rv2138				Rv0459	Rv0563	Rv1349	Rv2058c	Rv0060	Rv0091	Rv1591			Rv0091	Rv0356c	Rv2990c	Rv2012	Rv0279c	Rv0278c		Rv1345	Rv0822c	Rv0827c	Rv2027c	Rv1955		Rv2058c	Rv0629c	Rv0151c	Rv3752c		Rv1385			Rv2035
			Rv0069c	Rv0030			Rv0939	Rv0722	Rv2591		Rv0115	Rv0083		Rv2184c				Rv0520	Rv0617	Rv1469	Rv2059	Rv0062	Rv0092	Rv1922			Rv0094c	Rv0374c	Rv3402c	Rv2083	Rv0287	Rv0279c		Rv1347c	Rv0832	Rv0842	Rv2098c	Rv2282c		Rv2059	Rv0630c	Rv0152c	Rv3753c		Rv1400c			Rv2061c
			Rv0070c	Rv0032			Rv0996	Rv1088	Rv2639c		Rv0135c	Rv0084		Rv2204c				Rv0561c	Rv0649	Rv1557	Rv2249c	Rv0063	Rv0094c	Rv1955			Rv0095c	Rv0385		Rv2084	Rv0313	Rv0303		Rv1348	Rv0880	Rv0859	Rv2490c	Rv2529		Rv2577	Rv0631c	Rv0153c			Rv1439c			Rv2111c
			Rv0071	Rv0033			Rv1014c	Rv1089	Rv2651c		Rv0140	Rv0085		Rv2339				Rv0595c	Rv0650	Rv1671	Rv2250A	Rv0070c	Rv0102	Rv2076c			Rv0096	Rv0402c		Rv2087	Rv0319	Rv0305c		Rv1349	Rv0897c	Rv0860	Rv2722	Rv2607		Rv2995c	Rv0745	Rv0154c			Rv1456c			Rv2412
			Rv0077c	Rv0034			Rv1015c	Rv1115	Rv2719c		Rv0155	Rv0086		Rv2388c				Rv0665	Rv0665	Rv1672c	Rv2282c	Rv0078	Rv0112	Rv2077A			Rv0097	Rv0456c		Rv2225	Rv0335c	Rv0310c		Rv1519	Rv0938	Rv0899	Rv3344c	Rv2912c		Rv2996c	Rv0797	Rv0158			Rv1473A			Rv2600
			Rv0091	Rv0035			Rv1084	Rv1116	Rv2736c		Rv0158	Rv0087		Rv2477c				Rv0666	Rv0689c	Rv1697	Rv2380c	Rv0089	Rv0113	Rv2078			Rv0098	Rv0474		Rv2507	Rv0341	Rv0313		Rv2055c	Rv0973c	Rv0904c	Rv3345c	Rv3008		Rv3035	Rv0836c	Rv0162c			Rv1489A			Rv2686c
			Rv0092	Rv0037c			Rv1096	Rv1117	Rv2737c		Rv0168	Rv0088		Rv2567				Rv0696	Rv0891c	Rv1834	Rv2383c	Rv0091	Rv0118c	Rv2079			Rv0099	Rv0475		Rv2632c	Rv0347	Rv0340		Rv2056c	Rv0974c	Rv0906	Rv3346c	Rv3315c		Rv3046c	Rv0840c	Rv0163			Rv1491c			Rv2987c
			Rv0094c	Rv0044c			Rv1150	Rv1135A	Rv2741		Rv0179c	Rv0089		Rv2627c				Rv0713	Rv0989c	Rv1979c	Rv3368c	Rv0092	Rv0119	Rv2080			Rv0100	Rv0484c		Rv2793c	Rv0348	Rv0341		Rv2057c	Rv0976c	Rv0916c	Rv3388	Rv3318		Rv3198c	Rv0843	Rv0166			Rv1507A			Rv3047c
			Rv0097	Rv0047c			Rv1220c	Rv1148c	Rv2853		Rv0191	Rv0102		Rv2709				Rv0726c	Rv1018c	Rv2056c	Rv3405c	Rv0093c	Rv0122	Rv2081c			Rv0101	Rv0506		Rv2794c	Rv0408	Rv0352		Rv2058c	Rv0985c	Rv0928	Rv3512	Rv3602c		Rv3416	Rv0846c	Rv0191			Rv1510			Rv3198A
			Rv0098	Rv0048c			Rv1251c	Rv1305	Rv2885c		Rv0208c	Rv0107c		Rv2733c				Rv0792c	Rv1116	Rv2172c	Rv3408	Rv0097	Rv0123	Rv2082			Rv0107c	Rv0507		Rv2813	Rv0414c	Rv0353		Rv2059	Rv1049	Rv0929		Rv3665c		Rv3479	Rv0915c	Rv0199			Rv1569			Rv3221A
			Rv0099	Rv0050			Rv1252c	Rv1331	Rv2977c		Rv0217c	Rv0109		Rv2884				Rv0805	Rv1126c	Rv2187	Rv3538	Rv0098	Rv0128	Rv2083			Rv0112	Rv0508		Rv3201c	Rv0492c	Rv0355c		Rv2123	Rv1092c	Rv0930		Rv3854c		Rv3721c	Rv0916c	Rv0208c			Rv1570			Rv3224B
			Rv0100	Rv0051			Rv1277	Rv1344	Rv2979c		Rv0237	Rv0111		Rv2905				Rv0815c	Rv1209	Rv2280		Rv0099	Rv0129c	Rv2084			Rv0113	Rv0509		Rv3202c	Rv0516c	Rv0358		Rv2377c	Rv1113	Rv0966c					Rv0940c	Rv0215c			Rv1574			Rv3233c
			Rv0101	Rv0052			Rv1279	Rv1347c	Rv3191c		Rv0240	Rv0112		Rv2966c				Rv0816c	Rv1210	Rv2397c		Rv0100	Rv0130	Rv3250c			Rv0114	Rv0510		Rv3335c	Rv0552	Rv0366c		Rv2378c	Rv1227c	Rv0975c					Rv0941c	Rv0218			Rv1607			Rv3234c
			Rv0107c	Rv0053			Rv1345	Rv1348	Rv3201c		Rv0241c	Rv0113		Rv2967c				Rv0837c	Rv1219c	Rv2399c		Rv0106	Rv0131c	Rv3483c			Rv0115	Rv0516c		Rv3349c	Rv0553	Rv0367c		Rv2379c	Rv1238	Rv1029					Rv0963c	Rv0219			Rv1719			Rv3427c
			Rv0110	Rv0054			Rv1359	Rv1349	Rv3202c		Rv0242c	Rv0114		Rv2968c				Rv0844c	Rv1277	Rv2400c		Rv0111	Rv0137c	Rv3755c			Rv0118c	Rv0586		Rv3488	Rv0605	Rv0400c		Rv2380c	Rv1365c	Rv1044					Rv1027c	Rv0223c			Rv1776c			Rv3614c
			Rv0111	Rv0055			Rv1360	Rv1350	Rv3344c		Rv0243	Rv0115		Rv2969c				Rv0847	Rv1312	Rv2523c		Rv0112	Rv0141c	Rv3756c			Rv0119	Rv0623		Rv3517	Rv0609A	Rv0404		Rv2381c	Rv1444c	Rv1056					Rv1028c	Rv0224c			Rv1888A			Rv3654c
			Rv0112	Rv0056			Rv1385	Rv1352	Rv3345c		Rv0252	Rv0116c		Rv3016				Rv0848	Rv1343c	Rv2557		Rv0113	Rv0156	Rv3757c			Rv0120c	Rv0629c		Rv3600c	Rv0630c	Rv0405		Rv2382c	Rv1473A	Rv1057					Rv1032c	Rv0226c			Rv1903			Rv3727
			Rv0113	Rv0057			Rv1393c	Rv1374c	Rv3346c		Rv0268c	Rv0118c		Rv3202c				Rv0887c	Rv1352	Rv2638		Rv0114	Rv0163	Rv3758c			Rv0129c	Rv0630c		Rv3602c	Rv0631c	Rv0409		Rv2383c	Rv1492	Rv1058					Rv1033c	Rv0234c			Rv1979c			Rv3728
			Rv0114	Rv0059			Rv1402	Rv1440	Rv3388		Rv0276	Rv0119		Rv3312A				Rv0911	Rv1413	Rv2645		Rv0115	Rv0164	Rv3759c			Rv0136	Rv0631c		Rv3603c	Rv0635	Rv0420c		Rv2384	Rv1493	Rv1194c					Rv1076	Rv0235c			Rv2064			Rvnt07
			Rv0115	Rv0065			Rv1426c	Rv1473A	Rv3512		Rv0280	Rv0120c		Rv3400				Rv0912	Rv1459c	Rv2646		Rv0116c	Rv0165c				Rv0142	Rv0658c		Rv3892c	Rv0659c	Rv0422c		Rv2385	Rv1498A	Rv1239c					Rv1124	Rv0236c			Rv2065
			Rv0117	Rv0066c			Rv1427c	Rv1489A	Rv3517		Rv0282	Rv0122		Rv3401				Rv0921	Rv1460	Rv2784c		Rv0117	Rv0183				Rv0146	Rv0679c			Rv0731c	Rv0437c		Rv2386c	Rv1537	Rv1258c					Rv1125	Rv0245			Rv2173
			Rv0119	Rv0067c			Rv1445c	Rv1494	Rv3585		Rv0283	Rv0123		Rv3625c				Rv0969	Rv1461	Rv2823c		Rv0119	Rv0191				Rv0153c	Rv0762c			Rv0746	Rv0446c		Rv2825c	Rv1576c	Rv1350					Rv1130	Rv0246			Rv2240c
			Rv0121c	Rv0068			Rv1446c	Rv1528c	Rv3586		Rv0284	Rv0124		Rv3911				Rv0970	Rv1470	Rv2898c		Rv0121c	Rv0192A				Rv0154c	Rv0763c			Rv0747	Rv0450c		Rv2873	Rv1627c	Rv1353c					Rv1145	Rv0251c			Rv2258c
			Rv0128	Rv0069c			Rv1447c	Rv1684	Rv3653		Rv0290	Rv0128						Rv1000c	Rv1523	Rv2945c		Rv0122	Rv0203				Rv0155	Rv0764c			Rv0748	Rv0451c		Rv2874	Rv1663	Rv1441c					Rv1147	Rv0252			Rv2262c
			Rv0129c	Rv0074			Rv1469	Rv1750c			Rv0301	Rv0129c						Rv1035c	Rv1524	Rv2946c		Rv0123	Rv0211				Rv0156	Rv0765c			Rv0749	Rv0454		Rv2875	Rv1664	Rv1529					Rv1188	Rv0253			Rv2280
			Rv0141c	Rv0075			Rv1634	Rv1751			Rv0302	Rv0136						Rv1044	Rv1525	Rv2987c		Rv0126	Rv0216				Rv0157	Rv0766c			Rv0800	Rv0455c		Rv2876	Rv1679	Rv1635c					Rv1288	Rv0254c			Rv2331
			Rv0142	Rv0076c			Rv1646	Rv1833c			Rv0303	Rv0137c						Rv1045	Rv1704c	Rv2988c		Rv0127	Rv0218				Rv0157A	Rv0767c			Rv0806c	Rv0470c		Rv2990c	Rv1681	Rv1688					Rv1426c	Rv0255c			Rv2438c
			Rv0143c	Rv0077c			Rv1661	Rv1848			Rv0316	Rv0141c						Rv1066	Rv1733c	Rv2989		Rv0128	Rv0221				Rv0158	Rv0768			Rv0832	Rv0480c		Rv3402c	Rv1690	Rv1705c					Rv1427c	Rv0262c			Rv2504c
			Rv0144	Rv0083			Rv1678	Rv1893			Rv0319	Rv0146						Rv1119c	Rv1734c	Rv2990c		Rv0130	Rv0222				Rv0163	Rv0769			Rv0833	Rv0489		Rv3839	Rv1716	Rv1730c					Rv1431	Rv0263c			Rv2600
			Rv0145	Rv0085			Rv1681	Rv1934c			Rv0324	Rv0147						Rv1122	Rv1736c	Rv3018c		Rv0131c	Rv0226c				Rv0165c	Rv0770			Rv0858c	Rv0492c			Rv1849	Rv1748					Rv1518	Rv0264c			Rv2677c
			Rv0146	Rv0086			Rv1697	Rv1964			Rv0328	Rv0155						Rv1129c	Rv1737c	Rv3021c		Rv0135c	Rv0231				Rv0166	Rv0771			Rv0862c	Rv0508			Rv1850	Rv1749c					Rv1551	Rv0269c			Rv2678c
			Rv0155	Rv0087			Rv1723	Rv1965			Rv0331	Rv0156						Rv1130	Rv1773c	Rv3026c		Rv0136	Rv0232				Rv0179c	Rv0773c			Rv0878c	Rv0518			Rv1861	Rv1750c					Rv1553	Rv0270			Rv2739c
			Rv0156	Rv0089			Rv1754c	Rv1966			Rv0333	Rv0157						Rv1131	Rv1802	Rv3027c		Rv0140	Rv0233				Rv0193c	Rv0774c			Rv0912	Rv0549c			Rv1950c	Rv1778c					Rv1554	Rv0274			Rv2800
			Rv0157	Rv0090			Rv1786	Rv1967			Rv0354c	Rv0157A						Rv1151c	Rv1833c	Rv3093c		Rv0151c	Rv0235c				Rv0198c	Rv0836c			Rv0914c	Rv0556			Rv2035	Rv1779c					Rv1555	Rv0280			Rv2802c
			Rv0159c	Rv0093c			Rv1800	Rv1968			Rv0362	Rv0167						Rv1169c	Rv1999c	Rv3094c		Rv0152c	Rv0236c				Rv0199	Rv0851c			Rv0944	Rv0576			Rv2050	Rv1808					Rv1562c	Rv0287			Rv2976c
			Rv0162c	Rv0095c			Rv1805c	Rv1969			Rv0366c	Rv0168						Rv1214c	Rv2018	Rv3171c		Rv0153c	Rv0241c				Rv0200	Rv0852			Rv0976c	Rv0582			Rv2132	Rv1838c					Rv1632c	Rv0302			Rv2998
			Rv0165c	Rv0101			Rv1806	Rv1970			Rv0379	Rv0169						Rv1247c	Rv2028c	Rv3271c		Rv0155	Rv0242c				Rv0207c	Rv0859			Rv0980c	Rv0599c			Rv2138	Rv1839c					Rv1675c	Rv0303			Rv3015c
			Rv0166	Rv0104			Rv1807	Rv1971			Rv0388c	Rv0170						Rv1253	Rv2029c	Rv3341		Rv0156	Rv0243				Rv0208c	Rv0887c			Rv1054	Rv0604			Rv2203	Rv1846c					Rv1730c	Rv0306			Rv3047c
			Rv0167	Rv0106			Rv1841c	Rv1972			Rv0398c	Rv0171						Rv1273c	Rv2030c	Rv3362c		Rv0158	Rv0251c				Rv0214	Rv0888			Rv1062	Rv0605			Rv2326c	Rv1847					Rv1765A	Rv0308			Rv3306c
			Rv0168	Rv0110			Rv1842c	Rv1973			Rv0402c	Rv0172						Rv1314c	Rv2032	Rv3363c		Rv0161	Rv0252				Rv0215c	Rv0915c			Rv1067c	Rv0606			Rv2327	Rv1848					Rv1806	Rv0311			Rv3307
			Rv0179c	Rv0111			Rv1843c	Rv1974			Rv0403c	Rv0173						Rv1315	Rv2057c	Rv3364c		Rv0163	Rv0253				Rv0217c	Rv0916c			Rv1068c	Rv0611c			Rv2328	Rv1849					Rv1816	Rv0312			Rv3356c
			Rv0182c	Rv0114			Rv1848	Rv2009			Rv0405	Rv0174						Rv1419	Rv2119	Rv3365c		Rv0180c	Rv0254c				Rv0232	Rv0921			Rv1069c	Rv0612			Rv2388c	Rv1890c					Rv1817	Rv0319			Rv3372
			Rv0183	Rv0115			Rv1850	Rv2055c			Rv0456A	Rv0183						Rv1465	Rv2173	Rv3454		Rv0183	Rv0256c				Rv0233	Rv0929			Rv1076	Rv0617			Rv2428	Rv1907c					Rv1939	Rv0320			Rv3416
			Rv0184	Rv0116c			Rv1852	Rv2056c			Rv0470A	Rv0188						Rv1470	Rv2175c	Rv3556c		Rv0188	Rv0257				Rv0234c	Rv0950c			Rv1087	Rv0631c			Rv2429	Rv2107					Rv1947	Rv0323c			Rv3662c
			Rv0185	Rv0117			Rv1853	Rv2057c			Rv0473	Rv0190						Rv1513	Rv2183c	Rv3557c		Rv0196	Rv0259c				Rv0239	Rv0967			Rv1121	Rv0635			Rv2443	Rv2108					Rv1949c	Rv0334			Rv3745c
			Rv0186	Rv0118c			Rv1868	Rv2059			Rv0488	Rv0193c						Rv1519	Rv2187	Rv3600c		Rv0197	Rv0260c				Rv0244c	Rv0968			Rv1124	Rv0636			Rv2601	Rv2180c					Rv1953	Rv0337c			Rv3749c
			Rv0189c	Rv0119			Rv1947	Rv2067c			Rv0500	Rv0196						Rv1544	Rv2212	Rv3601c		Rv0198c	Rv0261c				Rv0252	Rv0971c			Rv1125	Rv0642c			Rv2631	Rv2274c					Rv1999c	Rv0338c			Rv3853
			Rv0191	Rv0120c			Rv1953	Rv2123			Rv0514	Rv0199						Rv1558	Rv2330c	Rv3602c		Rv0203	Rv0267				Rv0253	Rv0972c			Rv1126c	Rv0643c			Rv2650c	Rv2289					Rv2038c	Rv0339c
			Rv0192A	Rv0122			Rv1955	Rv2159c			Rv0516c	Rv0200						Rv1561	Rv2432c	Rv3603c		Rv0208c	Rv0277c				Rv0268c	Rv0973c			Rv1141c	Rv0653c			Rv2688c	Rv2300c					Rv2039c	Rv0340
			Rv0193c	Rv0123			Rv1956	Rv2191			Rv0520	Rv0204c						Rv1567c	Rv2494	Rv3646c		Rv0209	Rv0296c				Rv0273c	Rv0974c			Rv1142c	Rv0672			Rv2699c	Rv2304c					Rv2080	Rv0342
			Rv0196	Rv0127			Rv1977	Rv2283			Rv0535	Rv0207c						Rv1628c	Rv2550c	Rv3728		Rv0210	Rv0298				Rv0298	Rv0975c			Rv1168c	Rv0673			Rv2734	Rv2358					Rv2172c	Rv0354c
			Rv0197	Rv0128			Rv2003c	Rv2377c			Rv0569	Rv0208c						Rv1640c	Rv2614A	Rv3738c		Rv0212c	Rv0305c				Rv0299	Rv0976c			Rv1179c	Rv0676c			Rv2745c	Rv2391					Rv2192c	Rv0358
			Rv0199	Rv0130			Rv2004c	Rv2378c			Rv0595c	Rv0209						Rv1817	Rv2623	Rv3771c		Rv0217c	Rv0306				Rv0300	Rv1028A			Rv1214c	Rv0678			Rv2774c	Rv2393					Rv2243	Rv0359
			Rv0204c	Rv0131c			Rv2016	Rv2379c			Rv0596c	Rv0210						Rv1889c	Rv2624c	Rvnt32		Rv0223c	Rv0307c				Rv0301	Rv1032c			Rv1230c	Rv0696			Rv2826c	Rv2405					Rv2277c	Rv0362
			Rv0207c	Rv0132c			Rv2047c	Rv2380c			Rv0597c	Rv0211						Rv1890c	Rv2625c			Rv0224c	Rv0309				Rv0309	Rv1059			Rv1255c	Rv0738			Rv2827c	Rv2427Ac					Rv2280	Rv0365c
			Rv0208c	Rv0135c			Rv2054	Rv2381c			Rv0598c	Rv0212c						Rv1897c	Rv2626c			Rv0227c	Rv0310c				Rv0312	Rv1076			Rv1280c	Rv0742			Rv2834c	Rv2428					Rv2281	Rv0369c
			Rv0209	Rv0136			Rv2075c	Rv2382c			Rv0606	Rv0216						Rv1903	Rv2627c			Rv0229c	Rv0312				Rv0318c	Rv1102c			Rv1344	Rv0743c			Rv2836c	Rv2436					Rv2283	Rv0376c
			Rv0210	Rv0137c			Rv2083	Rv2383c			Rv0607	Rv0217c						Rv1909c	Rv2700			Rv0230c	Rv0315				Rv0319	Rv1125			Rv1380	Rv0744c			Rv2852c	Rv2485c					Rv2294	Rv0377
			Rv0211	Rv0138			Rv2084	Rv2384			Rv0617	Rv0221						Rv1941	Rv2717c			Rv0231	Rv0319				Rv0320	Rv1126c			Rv1381	Rv0746			Rv2871	Rv2492					Rv2309A	Rv0385
			Rv0216	Rv0139			Rv2092c	Rv2386c			Rv0624	Rv0228						Rv1945	Rv2724c			Rv0234c	Rv0320				Rv0323c	Rv1153c			Rv1382	Rv0747			Rv2910c	Rv2506					Rv2317	Rv0386
			Rv0218	Rv0140			Rv2116	Rv2420c			Rv0627	Rv0230c						Rv1985c	Rv2737A			Rv0238	Rv0325				Rv0324	Rv1179c			Rv1384	Rv0748			Rv2918c	Rv2511					Rv2318	Rv0392c
			Rv0221	Rv0141c			Rv2135c	Rv2435c			Rv0629c	Rv0231						Rv1986	Rv2801c			Rv0241c	Rv0326				Rv0325	Rv1180			Rv1385	Rv0749			Rv3050c	Rv2518c					Rv2319c	Rv0394c
			Rv0224c	Rv0149			Rv2143	Rv2493			Rv0651	Rv0232						Rv2001	Rv3019c			Rv0242c	Rv0332				Rv0326	Rv1181			Rv1400c	Rv0750			Rv3118	Rv2519					Rv2320c	Rv0401
			Rv0226c	Rv0151c			Rv2155c	Rv2515c			Rv0654	Rv0233						Rv2020c	Rv3057c			Rv0243	Rv0334				Rv0331	Rv1182			Rv1407	Rv0751c			Rv3139	Rv2560					Rv2341	Rv0406c
			Rv0227c	Rv0155			Rv2157c	Rv2517c			Rv0666	Rv0234c						Rv2023c	Rv3059			Rv0245	Rv0336				Rv0344c	Rv1183			Rv1413	Rv0755c			Rv3143	Rv2668					Rv2351c	Rv0407
			Rv0228	Rv0157A			Rv2158c	Rv2539c			Rv0698	Rv0235c						Rv2058c	Rv3100c			Rv0251c	Rv0339c				Rv0345	Rv1213			Rv1419	Rv0762c			Rv3162c	Rv2669					Rv2375	Rv0408
			Rv0237	Rv0158			Rv2164c	Rv2548			Rv0699	Rv0236c						Rv2075c	Rv3128c			Rv0254c	Rv0341				Rv0349	Rv1216c			Rv1426c	Rv0763c			Rv3163c	Rv2688c					Rv2389c	Rv0409
			Rv0241c	Rv0161			Rv2165c	Rv2694c			Rv0706	Rv0237						Rv2094c	Rv3208			Rv0256c	Rv0343				Rv0362	Rv1217c			Rv1427c	Rv0767c			Rv3192	Rv2705c					Rv2432c	Rv0413
			Rv0245	Rv0164			Rv2166c	Rv2717c			Rv0722	Rv0244c						Rv2107	Rv3277			Rv0262c	Rv0345				Rv0384c	Rv1218c			Rv1428c	Rv0781			Rv3195	Rv2728c					Rv2433c	Rv0414c
			Rv0249c	Rv0165c			Rv2208	Rv2719c			Rv0729	Rv0245						Rv2117	Rv3385c			Rv0264c	Rv0350				Rv0387c	Rv1220c			Rv1445c	Rv0786c			Rv3252c	Rv2930					Rv2434c	Rv0415
			Rv0250c	Rv0166			Rv2228c	Rv2806			Rv0736	Rv0247c						Rv2142c	Rv3431c			Rv0266c	Rv0351				Rv0388c	Rv1230c			Rv1446c	Rv0787A			Rv3278c	Rv2933					Rv2481c	Rv0421c
			Rv0251c	Rv0167			Rv2230c	Rv2830c			Rv0737	Rv0248c						Rv2166c	Rv3441c			Rv0267	Rv0352				Rv0389	Rv1255c			Rv1450c	Rv0792c			Rv3358	Rv2964					Rv2482c	Rv0425c
			Rv0255c	Rv0168			Rv2231c	Rv2833c			Rv0742	Rv0249c						Rv2410c	Rv3521			Rv0268c	Rv0353				Rv0391	Rv1258c			Rv1456c	Rv0793			Rv3467	Rv2991					Rv2488c	Rv0428c
			Rv0259c	Rv0169			Rv2234	Rv2885c			Rv0743c	Rv0250c						Rv2484c	Rv3576			Rv0273c	Rv0356c				Rv0392c	Rv1265			Rv1492	Rv0806c			Rv3490	Rv2998					Rv2514c	Rv0442c
			Rv0263c	Rv0170			Rv2242	Rv2929			Rv0744c	Rv0254c						Rv2515c	Rv3609c			Rv0275c	Rv0357c				Rv0398c	Rv1266c			Rv1568	Rv0826			Rv3503c	Rv3030					Rv2515c	Rv0443
			Rv0264c	Rv0171			Rv2253	Rv2978c			Rv0755A	Rv0255c						Rv2557	Rv3655c			Rv0280	Rv0358				Rv0400c	Rv1267c			Rv1570	Rv0829			Rv3550	Rv3056					Rv2577	Rv0444c
			Rv0268c	Rv0172			Rv2254c	Rv2979c			Rv0780	Rv0258c						Rv2562	Rv3661			Rv0281	Rv0362				Rv0407	Rv1268c			Rv1571	Rv0850			Rv3552	Rv3068c					Rv2599	Rv0446c
			Rv0269c	Rv0173			Rv2255c	Rv2990c			Rv0782	Rv0265c						Rv2659c	Rv3746c			Rv0296c	Rv0365c				Rv0418	Rv1269c			Rv1592c	Rv0855			Rv3553	Rv3071					Rv2614A	Rv0456A
			Rv0270	Rv0174			Rv2256c	Rv3022c			Rv0790c	Rv0267						Rv2727c	Rv3772			Rv0303	Rv0377				Rv0419	Rv1270c			Rv1593c	Rv0859			Rv3559c	Rv3138					Rv2640c	Rv0458
			Rv0280	Rv0181c			Rv2257c	Rv3069			Rv0791c	Rv0273c						Rv2757c	Rv3878			Rv0307c	Rv0381c				Rv0428c	Rv1313c			Rv1651c	Rv0861c			Rv3560c	Rv3139					Rv2654c	Rv0459
			Rv0296c	Rv0186			Rv2261c	Rv3070			Rv0812	Rv0274						Rv2762c	Rv3901c			Rv0310c	Rv0382c				Rv0429c	Rv1326c			Rv1657	Rv0878c			Rv3561	Rv3140					Rv2667	Rv0470A
			Rv0302	Rv0187			Rv2293c	Rv3183			Rv0817c	Rv0276						Rv2885c	Rv3913			Rv0312	Rv0384c				Rv0430	Rv1365c			Rv1694	Rv0879c			Rv3562	Rv3144c					Rv2669	Rv0471c
			Rv0303	Rv0188			Rv2297	Rv3192			Rv0822c	Rv0278c						Rv3013	Rvnt22			Rv0315	Rv0390				Rv0431	Rv1382			Rv1696	Rv0880			Rv3563	Rv3181c					Rv2730	Rv0477
			Rv0307c	Rv0190			Rv2313c	Rv3197A			Rv0838	Rv0279c						Rv3047c				Rv0316	Rv0393				Rv0450c	Rv1391			Rv1728c	Rv0882			Rv3564	Rv3397c					Rv2818c	Rv0481c
			Rv0309	Rv0192A			Rv2335	Rv3201c			Rv0848	Rv0293c						Rv3048c				Rv0318c	Rv0394c				Rv0455c	Rv1392			Rv1730c	Rv0898c			Rv3577	Rv3399					Rv2819c	Rv0488
			Rv0310c	Rv0195			Rv2337c	Rv3202c			Rv0849	Rv0304c						Rv3100c				Rv0319	Rv0397				Rv0456A	Rv1393c			Rv1738	Rv0907			Rv3636	Rv3488					Rv2822c	Rv0492c
			Rv0311	Rv0196			Rv2338c	Rv3317			Rv0867c	Rv0307c						Rv3146				Rv0321	Rv0416				Rv0456c	Rv1425			Rv1745c	Rv0908			Rv3669	Rv3507					Rv2832c	Rv0493c
			Rv0312	Rv0197			Rv2339	Rv3364c			Rv0878c	Rv0319						Rv3147				Rv0323c	Rv0417				Rv0458	Rv1426c			Rv1752	Rv0910			Rv3757c	Rv3508					Rv2833c	Rv0505c
			Rv0315	Rv0199			Rv2433c	Rv3395c			Rv0881	Rv0320						Rv3153				Rv0328	Rv0424c				Rv0459	Rv1427c			Rv1759c	Rv0911			Rv3788	Rv3524					Rv2834c	Rv0506
			Rv0318c	Rv0202c			Rv2434c	Rv3398c			Rv0893c	Rv0323c						Rv3155				Rv0330c	Rv0430				Rv0468	Rv1428c			Rv1818c	Rv0913c			Rv3819	Rv3562					Rv2930	Rv0507
			Rv0320	Rv0203			Rv2435c	Rv3402c			Rv0917	Rv0324						Rv3201c				Rv0331	Rv0445c				Rv0474	Rv1429			Rv1853	Rv0917			Rv3913	Rv3564					Rv2931	Rv0516c
			Rv0321	Rv0206c			Rv2474c	Rv3416			Rv0920c	Rv0326						Rv3202c				Rv0332	Rv0455c				Rv0478	Rv1430			Rv1861	Rv0927c			Rvnt07	Rv3565					Rv2961	Rv0518
			Rv0331	Rv0210			Rv2525c	Rv3425			Rv0924c	Rv0328						Rv3263				Rv0333	Rv0457c				Rv0500	Rv1431			Rv1892	Rv0932c			Rvnt22	Rv3566A					Rv3065	Rv0521
			Rv0332	Rv0211			Rv2600	Rv3426			Rv0956	Rv0331						Rv3342				Rv0334	Rv0458				Rv0516c	Rv1432			Rv1907c	Rv0940c				Rv3566c					Rv3079c	Rv0523c
			Rv0334	Rv0212c			Rv2719c	Rv3462c			Rv0960	Rv0337c						Rv3395A				Rv0337c	Rv0460				Rv0524	Rv1444c			Rv1947	Rv0945				Rv3567c					Rv3082c	Rv0535
			Rv0342	Rv0213c			Rv2748c	Rv3517			Rv0964c	Rv0340						Rv3415c				Rv0340	Rv0462				Rv0525	Rv1527c			Rv1990A	Rv0947c				Rv3724A					Rv3093c	Rv0536
			Rv0344c	Rv0214			Rv2850c	Rv3585			Rv0967	Rv0341						Rv3481c				Rv0344c	Rv0465c				Rv0526	Rv1530			Rv1993c	Rv0948c									Rv3094c	Rv0539
			Rv0345	Rv0215c			Rv2864c	Rv3586			Rv0968	Rv0342						Rv3483c				Rv0345	Rv0468				Rv0543c	Rv1531			Rv2007c	Rv0957									Rv3109	Rv0540
			Rv0346c	Rv0221			Rv2926c	Rv3655c			Rv0969	Rv0343						Rv3484				Rv0347	Rv0469				Rv0547c	Rv1543			Rv2031c	Rv0968									Rv3110	Rv0541c
			Rv0347	Rv0222			Rv2979c	Rv3714c			Rv0993	Rv0344c						Rv3494c				Rv0348	Rv0470A				Rv0548c	Rv1557			Rv2042c	Rv0970									Rv3111	Rv0548c
			Rv0348	Rv0225			Rv3005c	Rv3827c			Rv0997	Rv0347						Rv3517				Rv0349	Rv0471c				Rv0551c	Rv1579c			Rv2064	Rv0976c									Rv3131	Rv0551c
			Rv0349	Rv0226c			Rv3096	Rv3828c			Rv1000c	Rv0351						Rv3536c				Rv0350	Rv0477				Rv0571c	Rv1619			Rv2065	Rv0987									Rv3189	Rv0552
			Rv0358	Rv0233			Rv3107c	Rv3905c			Rv1014c	Rv0352						Rv3644c				Rv0351	Rv0479c				Rv0572c	Rv1620c			Rv2076c	Rv0988									Rv3395A	Rv0565c
			Rv0359	Rv0234c			Rv3163c	Rvnt15			Rv1029	Rv0353						Rv3717				Rv0352	Rv0482				Rv0576	Rv1621c			Rv2081c	Rv0995									Rv3427c	Rv0566c
			Rv0360c	Rv0235c			Rv3197A	Rvnt30			Rv1030	Rv0358						Rv3754				Rv0353	Rv0492A				Rv0578c	Rv1622c			Rv2095c	Rv1003									Rv3489	Rv0570
			Rv0362	Rv0236c			Rv3221A				Rv1043c	Rv0360c						Rv3755c				Rv0354c	Rv0500A				Rv0597c	Rv1623c			Rv2111c	Rv1004c									Rv3495c	Rv0571c
			Rv0381c	Rv0241c			Rv3229c				Rv1044	Rv0361						Rv3789				Rv0357c	Rv0503c				Rv0598c	Rv1624c			Rv2126c	Rv1005c									Rv3513c	Rv0574c
			Rv0382c	Rv0242c			Rv3230c				Rv1045	Rv0362						Rv3830c				Rv0359	Rv0504c				Rv0599c	Rv1638A			Rv2170	Rv1016c									Rv3539	Rv0576
			Rv0383c	Rv0244c			Rv3231c				Rv1053c	Rv0384c						Rv3833				Rv0365c	Rv0512				Rv0607	Rv1639c			Rv2172c	Rv1022									Rv3541c	Rv0577
			Rv0384c	Rv0245			Rv3232c				Rv1055	Rv0385						Rv3892c				Rv0367c	Rv0514				Rv0632c	Rv1646			Rv2208	Rv1024									Rv3543c	Rv0579
			Rv0387c	Rv0247c			Rv3235				Rv1058	Rv0392c										Rv0384c	Rv0515				Rv0646c	Rv1661			Rv2216	Rv1026									Rv3663c	Rv0580c
			Rv0389	Rv0248c			Rv3236c				Rv1065	Rv0393										Rv0385	Rv0520				Rv0652	Rv1662			Rv2229c	Rv1031									Rv3664c	Rv0585c
			Rv0390	Rv0250c			Rv3237c				Rv1081c	Rv0397										Rv0387c	Rv0526				Rv0654	Rv1663			Rv2230c	Rv1037c									Rv3698	Rv0594
			Rv0391	Rv0255c			Rv3263				Rv1115	Rv0398c										Rv0392c	Rv0527				Rv0662c	Rv1666c			Rv2240c	Rv1045									Rv3786c	Rv0604
			Rv0394c	Rv0258c			Rv3267				Rv1119c	Rv0399c										Rv0394c	Rv0528				Rv0663	Rv1667c			Rv2244	Rv1048c									Rv3861	Rv0605
			Rv0399c	Rv0262c			Rv3293				Rv1128c	Rv0405										Rv0397	Rv0532				Rv0665	Rv1675c			Rv2246	Rv1049									Rv3915	Rv0606
			Rv0400c	Rv0263c			Rv3330				Rv1129c	Rv0408										Rv0401	Rv0541c				Rv0679c	Rv1679			Rv2248	Rv1052										Rv0607
			Rv0401	Rv0264c			Rv3353c				Rv1143	Rv0409										Rv0402c	Rv0542c				Rv0680c	Rv1680			Rv2259	Rv1056										Rv0610c
			Rv0406c	Rv0265c			Rv3376				Rv1181	Rv0413										Rv0403c	Rv0549c				Rv0693	Rv1681			Rv2273	Rv1062										Rv0616c
			Rv0415	Rv0266c			Rv3395c				Rv1182	Rv0418										Rv0404	Rv0550c				Rv0694	Rv1731			Rv2280	Rv1067c										Rv0618
			Rv0416	Rv0268c			Rv3414c				Rv1188	Rv0428c										Rv0407	Rv0553				Rv0695	Rv1739c			Rv2420c	Rv1068c										Rv0629c
			Rv0424c	Rv0272c			Rv3481c				Rv1212c	Rv0430										Rv0410c	Rv0554				Rv0696	Rv1760			Rv2484c	Rv1089A										Rv0630c
			Rv0425c	Rv0274			Rv3517				Rv1218c	Rv0431										Rv0411c	Rv0557				Rv0697	Rv1772			Rv2486	Rv1090										Rv0631c
			Rv0428c	Rv0275c			Rv3603c				Rv1219c	Rv0446c										Rv0413	Rv0559c				Rv0711	Rv1785c			Rv2490c	Rv1115										Rv0633c
			Rv0430	Rv0276			Rv3700c				Rv1220c	Rv0452										Rv0414c	Rv0560c				Rv0755A	Rv1806			Rv2498c	Rv1122										Rv0634c
			Rv0431	Rv0280			Rv3701c				Rv1251c	Rv0454										Rv0415	Rv0563				Rv0768	Rv1807			Rv2501c	Rv1125										Rv0653c
			Rv0437c	Rv0282			Rv3703c				Rv1252c	Rv0455c										Rv0416	Rv0565c				Rv0773c	Rv1853			Rv2502c	Rv1135c										Rv0656c
			Rv0438c	Rv0283			Rv3717				Rv1255c	Rv0456c										Rv0417	Rv0566c				Rv0774c	Rv1867			Rv2513	Rv1141c										Rv0657c
			Rv0439c	Rv0284			Rv3733c				Rv1272c	Rv0460										Rv0427c	Rv0567				Rv0780	Rv1868			Rv2559c	Rv1144										Rv0661c
			Rv0443	Rv0285			Rv3736				Rv1273c	Rv0461										Rv0428c	Rv0568				Rv0794c	Rv1885c			Rv2573	Rv1163										Rv0662c
			Rv0458	Rv0286			Rv3756c				Rv1284	Rv0464c										Rv0429c	Rv0570				Rv0798c	Rv1910c			Rv2596	Rv1169c										Rv0681
			Rv0460	Rv0287			Rv3757c				Rv1290A	Rv0467										Rv0436c	Rv0571c				Rv0800	Rv1913			Rv2599	Rv1175c										Rv0712
			Rv0461	Rv0288			Rv3758c				Rv1290c	Rv0468										Rv0437c	Rv0572c				Rv0805	Rv1916			Rv2615c	Rv1176c										Rv0728c
			Rv0468	Rv0289			Rv3759c				Rv1299	Rv0474										Rv0438c	Rv0578c				Rv0806c	Rv1918c			Rv2638	Rv1186c										Rv0729
			Rv0480c	Rv0290			Rv3762c				Rv1314c	Rv0475										Rv0439c	Rv0583c				Rv0824c	Rv1930c			Rv2640c	Rv1187										Rv0730
			Rv0481c	Rv0291			Rv3776				Rv1316c	Rv0477										Rv0445c	Rv0591				Rv0825c	Rv1939			Rv2665	Rv1191										Rv0731c
			Rv0482	Rv0292			Rv3788				Rv1348	Rv0492A										Rv0449c	Rv0595c				Rv0826	Rv1940			Rv2669	Rv1209										Rv0732
			Rv0488	Rv0293c			Rv3811				Rv1349	Rv0492c										Rv0451c	Rv0596c				Rv0839	Rv1947			Rv2671	Rv1214c										Rv0735
			Rv0492A	Rv0294			Rv3892c				Rv1350	Rv0493c										Rv0452	Rv0597c				Rv0844c	Rv1953			Rv2678c	Rv1220c										Rv0736
			Rv0495c	Rv0296c			Rvnt29				Rv1351	Rv0499										Rv0455c	Rv0608				Rv0853c	Rv1964			Rv2680	Rv1224										Rv0737
			Rv0500	Rv0302							Rv1365c	Rv0500										Rv0457c	Rv0615				Rv0854	Rv1965			Rv2691	Rv1225c										Rv0762c
			Rv0503c	Rv0303							Rv1374c	Rv0503c										Rv0461	Rv0617				Rv0885	Rv1966			Rv2749	Rv1237										Rv0763c
			Rv0504c	Rv0304c							Rv1384	Rv0506										Rv0465c	Rv0618				Rv0886	Rv1967			Rv2761c	Rv1260										Rv0764c
			Rv0506	Rv0306							Rv1386	Rv0507										Rv0467	Rv0623				Rv0890c	Rv1968			Rv2784c	Rv1303										Rv0765c
			Rv0507	Rv0308							Rv1387	Rv0508										Rv0468	Rv0627				Rv0891c	Rv1969			Rv2820c	Rv1325c										Rv0766c
			Rv0510	Rv0320							Rv1495	Rv0516c										Rv0469	Rv0629c				Rv0892	Rv1970			Rv2828c	Rv1335										Rv0768
			Rv0511	Rv0321							Rv1504c	Rv0519c										Rv0474	Rv0630c				Rv0893c	Rv1971			Rv2832c	Rv1343c										Rv0769
			Rv0512	Rv0322							Rv1522c	Rv0523c										Rv0479c	Rv0635				Rv0897c	Rv1972			Rv2843	Rv1363c										Rv0770
			Rv0519c	Rv0326							Rv1523	Rv0524										Rv0480c	Rv0636				Rv0906	Rv1973			Rv2844	Rv1366										Rv0771
			Rv0520	Rv0333							Rv1526c	Rv0525										Rv0481c	Rv0637				Rv0907	Rv1974			Rv2846c	Rv1385										Rv0772
			Rv0521	Rv0334							Rv1527c	Rv0526										Rv0482	Rv0642c				Rv0909	Rv1977			Rv2853	Rv1413										Rv0780
			Rv0532	Rv0335c							Rv1530	Rv0527										Rv0484c	Rv0643c				Rv0927c	Rv1978			Rv2856	Rv1417										Rv0782
			Rv0534c	Rv0337c							Rv1536	Rv0528										Rv0489	Rv0644c				Rv0928	Rv1988			Rv2915c	Rv1432										Rv0785
			Rv0535	Rv0339c							Rv1548c	Rv0529										Rv0492A	Rv0645c				Rv0929	Rv1995			Rv2930	Rv1445c										Rv0794c
			Rv0536	Rv0340							Rv1560	Rv0532										Rv0492c	Rv0651				Rv0941c	Rv2026c			Rv2947c	Rv1450c										Rv0798c
			Rv0538	Rv0341							Rv1561	Rv0541c										Rv0493c	Rv0656c				Rv0947c	Rv2037c			Rv2948c	Rv1452c										Rv0799c
			Rv0540	Rv0343							Rv1579c	Rv0542c										Rv0494	Rv0666				Rv0972c	Rv2045c			Rv2959c	Rv1454c										Rv0800
			Rv0551c	Rv0345							Rv1582c	Rv0544c										Rv0498	Rv0669c				Rv0973c	Rv2079			Rv2983	Rv1470										Rv0801
			Rv0554	Rv0346c							Rv1586c	Rv0545c										Rv0503c	Rv0690c				Rv0996	Rv2148c			Rv2997	Rv1490										Rv0808
			Rv0561c	Rv0347							Rv1587c	Rv0546c										Rv0504c	Rv0692				Rv0997	Rv2149c			Rv3018c	Rv1492										Rv0827c
			Rv0563	Rv0350							Rv1620c	Rv0547c										Rv0508	Rv0696				Rv0998	Rv2150c			Rv3019c	Rv1500										Rv0829
			Rv0571c	Rv0351							Rv1621c	Rv0549c										Rv0518	Rv0697				Rv1000c	Rv2159c			Rv3020c	Rv1501										Rv0830
			Rv0576	Rv0352							Rv1622c	Rv0550c										Rv0520	Rv0699				Rv1005c	Rv2160A			Rv3021c	Rv1502										Rv0835
			Rv0577	Rv0353							Rv1623c	Rv0551c										Rv0523c	Rv0711				Rv1013	Rv2160c			Rv3073c	Rv1505c										Rv0840c
			Rv0588	Rv0354c							Rv1624c	Rv0560c										Rv0527	Rv0713				Rv1029	Rv2161c			Rv3091	Rv1506c										Rv0842
			Rv0589	Rv0355c							Rv1632c	Rv0561c										Rv0533c	Rv0716				Rv1030	Rv2172c			Rv3131	Rv1507c										Rv0845
			Rv0594	Rv0356c							Rv1638A	Rv0564c										Rv0534c	Rv0717				Rv1032c	Rv2210c			Rv3149	Rv1509										Rv0846c
			Rv0596c	Rv0357c							Rv1646	Rv0572c										Rv0540	Rv0722				Rv1033c	Rv2229c			Rv3150	Rv1510										Rv0851c
			Rv0597c	Rv0360c							Rv1691	Rv0576										Rv0546c	Rv0726c				Rv1036c	Rv2248			Rv3151	Rv1521										Rv0852
			Rv0598c	Rv0363c							Rv1714	Rv0578c										Rv0547c	Rv0729				Rv1044	Rv2280			Rv3152	Rv1525										Rv0853c
			Rv0599c	Rv0366c							Rv1715	Rv0579										Rv0549c	Rv0731c				Rv1045	Rv2281			Rv3155	Rv1539										Rv0854
			Rv0604	Rv0367c							Rv1716	Rv0580c										Rv0550c	Rv0732				Rv1049	Rv2283			Rv3157	Rv1548c										Rv0855
			Rv0605	Rv0375c							Rv1717	Rv0586										Rv0552	Rv0743c				Rv1057	Rv2285			Rv3158	Rv1553										Rv0857
			Rv0616c	Rv0379							Rv1719	Rv0597c										Rv0554	Rv0744c				Rv1066	Rv2318			Rv3159c	Rv1555										Rv0858c
			Rv0617	Rv0380c							Rv1720c	Rv0606										Rv0559c	Rv0752c				Rv1075c	Rv2337c			Rv3164c	Rv1560										Rv0862c
			Rv0625c	Rv0381c							Rv1728c	Rv0607										Rv0560c	Rv0753c				Rv1076	Rv2340c			Rv3288c	Rv1561										Rv0868c
			Rv0628c	Rv0386							Rv1729c	Rv0608										Rv0561c	Rv0759c				Rv1086	Rv2359			Rv3293	Rv1564c										Rv0879c
			Rv0629c	Rv0389							Rv1730c	Rv0609										Rv0563	Rv0760c				Rv1092c	Rv2374c			Rv3300c	Rv1568										Rv0881
			Rv0630c	Rv0392c							Rv1734c	Rv0609A										Rv0564c	Rv0762c				Rv1104	Rv2376c			Rv3314c	Rv1577c										Rv0882
			Rv0631c	Rv0394c							Rv1742	Rv0610c										Rv0565c	Rv0763c				Rv1113	Rv2385			Rv3319	Rv1587c										Rv0885
			Rv0646c	Rv0396							Rv1745c	Rv0612										Rv0566c	Rv0769				Rv1114	Rv2416c			Rv3344c	Rv1612										Rv0892
			Rv0647c	Rv0397							Rv1774	Rv0613c										Rv0567	Rv0770				Rv1115	Rv2432c			Rv3345c	Rv1615										Rv0895
			Rv0651	Rv0398c							Rv1788	Rv0621										Rv0572c	Rv0771				Rv1124	Rv2453c			Rv3346c	Rv1632c										Rv0901
			Rv0653c	Rv0399c							Rv1815	Rv0629c										Rv0576	Rv0775				Rv1125	Rv2459			Rv3348	Rv1637c										Rv0904c
			Rv0654	Rv0401							Rv1816	Rv0630c										Rv0577	Rv0786c				Rv1126c	Rv2482c			Rv3369	Rv1647										Rv0911
			Rv0658c	Rv0402c							Rv1817	Rv0631c										Rv0581	Rv0797				Rv1127c	Rv2483c			Rv3372	Rv1655										Rv0913c
			Rv0672	Rv0403c							Rv1835c	Rv0654										Rv0582	Rv0801				Rv1132	Rv2484c			Rv3373	Rv1657										Rv0914c
			Rv0673	Rv0404							Rv1858	Rv0658c										Rv0586	Rv0805				Rv1137c	Rv2486			Rv3374	Rv1676										Rv0915c
			Rv0674	Rv0405							Rv1875	Rv0659c										Rv0590A	Rv0806c				Rv1138c	Rv2498c			Rv3375	Rv1693										Rv0916c
			Rv0675	Rv0408							Rv1898	Rv0663										Rv0595c	Rv0807				Rv1139c	Rv2499c			Rv3388	Rv1720c										Rv0917
			Rv0677c	Rv0409							Rv1904	Rv0664										Rv0596c	Rv0808				Rv1140	Rv2502c			Rv3393	Rv1721c										Rv0926c
			Rv0679c	Rv0410c							Rv1905c	Rv0665										Rv0598c	Rv0815c				Rv1154c	Rv2505c			Rv3401	Rv1733c										Rv0927c
			Rv0680c	Rv0411c							Rv1908c	Rv0666										Rv0599c	Rv0822c				Rv1157c	Rv2514c			Rv3416	Rv1740										Rv0929
			Rv0688	Rv0412c							Rv1909c	Rv0669c										Rv0604	Rv0825c				Rv1158c	Rv2550c			Rv3421c	Rv1741										Rv0937c
			Rv0689c	Rv0415							Rv1918c	Rv0671										Rv0609	Rv0826				Rv1165	Rv2557			Rv3422c	Rv1746										Rv0938
			Rv0690c	Rv0417							Rv1926c	Rv0678										Rv0610c	Rv0832				Rv1168c	Rv2558			Rv3425	Rv1759c										Rv0939
			Rv0726c	Rv0419							Rv1927	Rv0679c										Rv0618	Rv0839				Rv1169c	Rv2559c			Rv3433c	Rv1778c										Rv0940c
			Rv0727c	Rv0420c							Rv1954c	Rv0680c										Rv0623	Rv0840c				Rv1170	Rv2563			Rv3444c	Rv1799										Rv0941c
			Rv0728c	Rv0421c							Rv1962c	Rv0686										Rv0624	Rv0841				Rv1171	Rv2564			Rv3453	Rv1816										Rv0944
			Rv0731c	Rv0422c							Rv1963c	Rv0692										Rv0625c	Rv0862c				Rv1179c	Rv2573			Rv3480c	Rv1822										Rv0945
			Rv0739	Rv0424c							Rv1982c	Rv0695										Rv0626	Rv0866				Rv1180	Rv2592c			Rv3488	Rv1823										Rv0946c
			Rv0740	Rv0425c							Rv1985c	Rv0696										Rv0631c	Rv0869c				Rv1181	Rv2593c			Rv3494c	Rv1831										Rv0949
			Rv0741	Rv0429c							Rv2009	Rv0697										Rv0642c	Rv0875c				Rv1182	Rv2594c			Rv3497c	Rv1834										Rv0953c
			Rv0743c	Rv0432							Rv2010	Rv0711										Rv0643c	Rv0879c				Rv1183	Rv2598			Rv3498c	Rv1838c										Rv0956
			Rv0744c	Rv0433							Rv2017	Rv0712										Rv0644c	Rv0880				Rv1184c	Rv2632c			Rv3512	Rv1839c										Rv0957
			Rv0745	Rv0434							Rv2023c	Rv0713										Rv0645c	Rv0881				Rv1200	Rv2633c			Rv3533c	Rv1851										Rv0964c
			Rv0750	Rv0435c							Rv2038c	Rv0725c										Rv0646c	Rv0899				Rv1213	Rv2638			Rv3560c	Rv1852										Rv0998
			Rv0755c	Rv0438c							Rv2039c	Rv0726c										Rv0651	Rv0900				Rv1217c	Rv2665			Rv3563	Rv1881c										Rv0999
			Rv0768	Rv0439c							Rv2040c	Rv0727c										Rv0654	Rv0905				Rv1218c	Rv2668			Rv3564	Rv1883c										Rv1001
			Rv0773c	Rv0440							Rv2047c	Rv0728c										Rv0662c	Rv0909				Rv1219c	Rv2669			Rv3577	Rv1884c										Rv1003
			Rv0774c	Rv0446c							Rv2049c	Rv0730										Rv0663	Rv0915c				Rv1226c	Rv2705c			Rv3653	Rv1889c										Rv1007c
			Rv0775	Rv0450c							Rv2052c	Rv0737										Rv0665	Rv0916c				Rv1227c	Rv2719c			Rv3732	Rv1891										Rv1008
			Rv0776c	Rv0454							Rv2055c	Rv0738										Rv0666	Rv0920c				Rv1258c	Rv2729c			Rv3738c	Rv1896c										Rv1032c
			Rv0780	Rv0456A							Rv2056c	Rv0739										Rv0669c	Rv0924c				Rv1259	Rv2771c			Rv3770A	Rv1902c										Rv1047
			Rv0784	Rv0456c							Rv2057c	Rv0743c										Rv0672	Rv0925c				Rv1260	Rv2800			Rv3772	Rv1905c										Rv1054
			Rv0791c	Rv0457c							Rv2058c	Rv0744c										Rv0675	Rv0938				Rv1263	Rv2946c			Rv3786c	Rv1906c										Rv1056
			Rv0792c	Rv0459							Rv2059	Rv0746										Rv0679c	Rv0939				Rv1284	Rv2948c			Rv3813c	Rv1914c										Rv1058
			Rv0795	Rv0462							Rv2069	Rv0747										Rv0686	Rv0956				Rv1287	Rv2979c			Rv3851	Rv1929c										Rv1059
			Rv0799c	Rv0465c							Rv2079	Rv0749A										Rv0713	Rv0957				Rv1288	Rv2984			Rv3853	Rv1935c										Rv1061
			Rv0800	Rv0466							Rv2099c	Rv0750										Rv0717	Rv0960				Rv1302	Rv2987c			Rv3860	Rv1940										Rv1062
			Rv0806c	Rv0467							Rv2100	Rv0752c										Rv0725c	Rv0961				Rv1317c	Rv2988c			Rvnt05	Rv1943c										Rv1064c
			Rv0807	Rv0471c							Rv2119	Rv0753c										Rv0726c	Rv0966c				Rv1326c	Rv2989			Rvnt06	Rv1945										Rv1065
			Rv0816c	Rv0472c							Rv2148c	Rv0755A										Rv0729	Rv0972c				Rv1347c	Rv2990c			Rvnt07	Rv1948c										Rv1084
			Rv0817c	Rv0474							Rv2152c	Rv0763c										Rv0730	Rv0973c				Rv1352	Rv3005c			Rvnt21	Rv1953										Rv1090
			Rv0825c	Rv0478							Rv2159c	Rv0764c										Rv0731c	Rv0974c				Rv1353c	Rv3018c			Rvnt22	Rv1955										Rv1092c
			Rv0826	Rv0484c							Rv2160A	Rv0765c										Rv0735	Rv0976c				Rv1354c	Rv3033			Rvnt28	Rv1956										Rv1104
			Rv0827c	Rv0485							Rv2160c	Rv0766c										Rv0736	Rv0985c				Rv1355c	Rv3047c			Rvnt29	Rv1959c										Rv1121
			Rv0830	Rv0489							Rv2165c	Rv0768										Rv0737	Rv0986				Rv1356c	Rv3048c				Rv1960c										Rv1122
			Rv0838	Rv0492A							Rv2229c	Rv0769										Rv0738	Rv0987				Rv1357c	Rv3059				Rv1973										Rv1123c
			Rv0845	Rv0493c							Rv2254c	Rv0770										Rv0739	Rv0988				Rv1358	Rv3079c				Rv1987										Rv1124
			Rv0846c	Rv0498							Rv2255c	Rv0771										Rv0743c	Rv0989c				Rv1359	Rv3080c				Rv1990A										Rv1125
			Rv0847	Rv0499							Rv2303c	Rv0776c										Rv0744c	Rv0990c				Rv1360	Rv3087				Rv2017										Rv1137c
			Rv0848	Rv0500							Rv2320c	Rv0783c										Rv0759c	Rv0991c				Rv1362c	Rv3088				Rv2021c										Rv1138c
			Rv0849	Rv0500A							Rv2321c	Rv0784										Rv0760c	Rv0997				Rv1363c	Rv3089				Rv2022c										Rv1139c
			Rv0850	Rv0504c							Rv2322c	Rv0785										Rv0762c	Rv0998				Rv1364c	Rv3107c				Rv2040c										Rv1140
			Rv0852	Rv0507							Rv2323c	Rv0787										Rv0763c	Rv1000c				Rv1365c	Rv3109				Rv2046										Rv1141c
			Rv0854	Rv0508							Rv2324	Rv0789c										Rv0764c	Rv1002c				Rv1375	Rv3110				Rv2073c										Rv1145
			Rv0867c	Rv0512							Rv2328	Rv0798c										Rv0765c	Rv1014c				Rv1376	Rv3125c				Rv2076c										Rv1146
			Rv0869c	Rv0513							Rv2332	Rv0799c										Rv0766c	Rv1017c				Rv1377c	Rv3135				Rv2090										Rv1147
			Rv0883c	Rv0514							Rv2337c	Rv0800										Rv0767c	Rv1028A				Rv1378c	Rv3165c				Rv2094c										Rv1148c
			Rv0885	Rv0516c							Rv2359	Rv0804										Rv0768	Rv1033c				Rv1382	Rv3166c				Rv2107										Rv1152
			Rv0886	Rv0520							Rv2361c	Rv0805										Rv0769	Rv1044				Rv1386	Rv3168				Rv2113										Rv1153c
			Rv0888	Rv0521							Rv2375	Rv0806c										Rv0770	Rv1048c				Rv1393c	Rv3173c				Rv2116										Rv1154c
			Rv0890c	Rv0522							Rv2416c	Rv0807										Rv0771	Rv1049				Rv1394c	Rv3176c				Rv2142c										Rv1159
			Rv0893c	Rv0523c							Rv2434c	Rv0825c										Rv0772	Rv1055				Rv1399c	Rv3236c				Rv2143										Rv1160
			Rv0912	Rv0525							Rv2436	Rv0827c										Rv0780	Rv1060				Rv1400c	Rv3237c				Rv2158c										Rv1179c
			Rv0926c	Rv0526							Rv2439c	Rv0833										Rv0781	Rv1063c				Rv1412	Rv3300c				Rv2159c										Rv1187
			Rv0927c	Rv0527							Rv2440c	Rv0834c										Rv0784	Rv1071c				Rv1424c	Rv3313c				Rv2161c										Rv1188
			Rv0929	Rv0528							Rv2456c	Rv0836c										Rv0785	Rv1084				Rv1425	Rv3314c				Rv2165c										Rv1189
			Rv0933	Rv0532							Rv2471	Rv0837c										Rv0790c	Rv1085c				Rv1426c	Rv3365c				Rv2166c										Rv1190
			Rv0934	Rv0536							Rv2473	Rv0846c										Rv0791c	Rv1102c				Rv1427c	Rv3371				Rv2169c										Rv1191
			Rv0937c	Rv0538							Rv2510c	Rv0847										Rv0792c	Rv1103c				Rv1428c	Rv3373				Rv2182c										Rv1199c
			Rv0946c	Rv0540							Rv2513	Rv0848										Rv0794c	Rv1107c				Rv1430	Rv3375				Rv2193										Rv1203c
			Rv0948c	Rv0541c							Rv2514c	Rv0849										Rv0800	Rv1108c				Rv1431	Rv3379c				Rv2196										Rv1204c
			Rv0953c	Rv0542c							Rv2525c	Rv0851c										Rv0801	Rv1112				Rv1433	Rv3406				Rv2200c										Rv1205
			Rv0957	Rv0544c							Rv2527	Rv0852										Rv0802c	Rv1118c				Rv1434	Rv3416				Rv2207										Rv1206
			Rv0961	Rv0549c							Rv2530c	Rv0854										Rv0806c	Rv1128c				Rv1435c	Rv3429				Rv2234										Rv1213
			Rv0962c	Rv0550c							Rv2537c	Rv0855										Rv0807	Rv1129c				Rv1439c	Rv3451				Rv2236c										Rv1214c
			Rv0963c	Rv0551c							Rv2548	Rv0858c										Rv0815c	Rv1130				Rv1453	Rv3480c				Rv2249c										Rv1215c
			Rv0964c	Rv0552							Rv2549c	Rv0859										Rv0816c	Rv1131				Rv1459c	Rv3489				Rv2250A										Rv1226c
			Rv0965c	Rv0554							Rv2551c	Rv0860										Rv0817c	Rv1132				Rv1469	Rv3492c				Rv2250c										Rv1227c
			Rv0981	Rv0556							Rv2557	Rv0866										Rv0825c	Rv1142c				Rv1477	Rv3494c				Rv2251										Rv1231c
			Rv0989c	Rv0557							Rv2558	Rv0875c										Rv0835	Rv1151c				Rv1478	Rv3495c				Rv2252										Rv1232c
			Rv0990c	Rv0559c							Rv2562	Rv0877										Rv0838	Rv1162				Rv1485	Rv3496c				Rv2262c										Rv1233c
			Rv0992c	Rv0560c							Rv2566	Rv0880										Rv0845	Rv1163				Rv1490	Rv3497c				Rv2273										Rv1237
			Rv0993	Rv0564c							Rv2592c	Rv0881										Rv0846c	Rv1165				Rv1497	Rv3498c				Rv2275										Rv1240
			Rv0994	Rv0566c							Rv2593c	Rv0883c										Rv0847	Rv1166				Rv1502	Rv3499c				Rv2290										Rv1259
			Rv0995	Rv0567							Rv2594c	Rv0884c										Rv0849	Rv1169c				Rv1504c	Rv3527				Rv2292c										Rv1260
			Rv0996	Rv0571c							Rv2601	Rv0885										Rv0852	Rv1172c				Rv1505c	Rv3529c				Rv2307A										Rv1261c
			Rv0997	Rv0572c							Rv2601A	Rv0886										Rv0853c	Rv1176c				Rv1506c	Rv3539				Rv2312										Rv1262c
			Rv1003	Rv0578c							Rv2620c	Rv0887c										Rv0854	Rv1182				Rv1507A	Rv3542c				Rv2327										Rv1263
			Rv1004c	Rv0579							Rv2622	Rv0888										Rv0858c	Rv1188				Rv1507c	Rv3544c				Rv2331										Rv1266c
			Rv1013	Rv0583c							Rv2632c	Rv0892										Rv0880	Rv1192				Rv1508A	Rv3548c				Rv2333c										Rv1267c
			Rv1018c	Rv0585c							Rv2633c	Rv0899										Rv0881	Rv1193				Rv1509	Rv3549c				Rv2338c										Rv1269c
			Rv1028A	Rv0586							Rv2638	Rv0902c										Rv0882	Rv1194c				Rv1510	Rv3550				Rv2339										Rv1270c
			Rv1029	Rv0589							Rv2643	Rv0912										Rv0884c	Rv1201c				Rv1517	Rv3551				Rv2340c										Rv1277
			Rv1030	Rv0590							Rv2645	Rv0917										Rv0885	Rv1221				Rv1519	Rv3552				Rv2341										Rv1278
			Rv1035c	Rv0590A							Rv2646	Rv0918										Rv0886	Rv1225c				Rv1526c	Rv3553				Rv2368c										Rv1279
			Rv1036c	Rv0591							Rv2647	Rv0924c										Rv0891c	Rv1226c				Rv1527c	Rv3559c				Rv2389c										Rv1285
			Rv1043c	Rv0595c							Rv2650c	Rv0931c										Rv0899	Rv1230c				Rv1530	Rv3560c				Rv2393										Rv1287
			Rv1044	Rv0596c							Rv2658c	Rv0941c										Rv0902c	Rv1234				Rv1532c	Rv3561				Rv2394										Rv1288
			Rv1045	Rv0597c							Rv2666	Rv0944										Rv0904c	Rv1237				Rv1533	Rv3562				Rv2413c										Rv1289
			Rv1049	Rv0600c							Rv2668	Rv0945										Rv0913c	Rv1238				Rv1534	Rv3563				Rv2430c										Rv1292
			Rv1050	Rv0604							Rv2719c	Rv0950c										Rv0914c	Rv1239c				Rv1549	Rv3564				Rv2434c										Rv1316c
			Rv1054	Rv0607							Rv2720	Rv0953c										Rv0917	Rv1241				Rv1562c	Rv3565				Rv2437										Rv1317c
			Rv1055	Rv0608							Rv2735c	Rv0967										Rv0918	Rv1247c				Rv1566c	Rv3572				Rv2438A										Rv1319c
			Rv1056	Rv0609							Rv2736c	Rv0968										Rv0919	Rv1255c				Rv1568	Rv3602c				Rv2439c										Rv1322
			Rv1075c	Rv0609A							Rv2737c	Rv0969										Rv0920c	Rv1256c				Rv1569	Rv3612c				Rv2451										Rv1326c
			Rv1076	Rv0610c							Rv2748c	Rv0977										Rv0924c	Rv1263				Rv1570	Rv3613c				Rv2452c										Rv1327c
			Rv1085c	Rv0611c							Rv2749	Rv0980c										Rv0925c	Rv1264				Rv1578c	Rv3618				Rv2457c										Rv1328
			Rv1096	Rv0612							Rv2755c	Rv0986										Rv0926c	Rv1272c				Rv1587c	Rv3636				Rv2458										Rv1329c
			Rv1098c	Rv0615							Rv2756c	Rv0987										Rv0927c	Rv1273c				Rv1588c	Rv3644c				Rv2484c										Rv1330c
			Rv1099c	Rv0616c							Rv2757c	Rv0988										Rv0940c	Rv1284				Rv1592c	Rv3645				Rv2487c										Rv1342c
			Rv1102c	Rv0617							Rv2758c	Rv0990c										Rv0941c	Rv1287				Rv1593c	Rv3695				Rv2490c										Rv1343c
			Rv1112	Rv0621							Rv2759c	Rv0991c										Rv0944	Rv1290c				Rv1595	Rv3729				Rv2493										Rv1348
			Rv1114	Rv0623							Rv2760c	Rv0996										Rv0946c	Rv1299				Rv1607	Rv3732				Rv2497c										Rv1364c
			Rv1115	Rv0624							Rv2767c	Rv0997										Rv0949	Rv1331				Rv1620c	Rv3733c				Rv2498c										Rv1365c
			Rv1116	Rv0629c							Rv2768c	Rv1012										Rv0956	Rv1342c				Rv1621c	Rv3762c				Rv2519										Rv1366
			Rv1118c	Rv0630c							Rv2776c	Rv1013										Rv0957	Rv1343c				Rv1622c	Rv3798				Rv2529										Rv1368
			Rv1122	Rv0631c							Rv2779c	Rv1026										Rv0958	Rv1347c				Rv1623c	Rv3823c				Rv2541										Rv1369c
			Rv1136	Rv0638							Rv2801c	Rv1028A										Rv0964c	Rv1360				Rv1624c	Rv3824c				Rv2553c										Rv1373
			Rv1138c	Rv0643c							Rv2811	Rv1029										Rv0966c	Rv1363c				Rv1629	Rv3825c				Rv2570										Rv1376
			Rv1139c	Rv0644c							Rv2816c	Rv1030										Rv0967	Rv1366				Rv1638A	Rv3862c				Rv2571c										Rv1380
			Rv1141c	Rv0645c							Rv2826c	Rv1032c										Rv0985c	Rv1374c				Rv1639c	Rv3872				Rv2576c										Rv1384
			Rv1145	Rv0646c							Rv2827c	Rv1033c										Rv0986	Rv1389				Rv1646	Rv3881c				Rv2591										Rv1385
			Rv1152	Rv0651							Rv2834c	Rv1041c										Rv0987	Rv1396c				Rv1672c	Rv3885c				Rv2617c										Rv1393c
			Rv1153c	Rv0652							Rv2835c	Rv1042c										Rv0989c	Rv1399c				Rv1680					Rv2619c										Rv1394c
			Rv1154c	Rv0653c							Rv2836c	Rv1043c										Rv0990c	Rv1402				Rv1681					Rv2630										Rv1399c
			Rv1157c	Rv0654							Rv2841c	Rv1044										Rv0991c	Rv1412				Rv1682					Rv2637										Rv1400c
			Rv1158c	Rv0657c							Rv2845c	Rv1045										Rv1002c	Rv1425				Rv1683					Rv2638										Rv1402
			Rv1165	Rv0665							Rv2864c	Rv1048c										Rv1003	Rv1433				Rv1684					Rv2639c										Rv1424c
			Rv1166	Rv0666							Rv2872	Rv1049										Rv1005c	Rv1434				Rv1688					Rv2640c										Rv1425
			Rv1168c	Rv0667							Rv2884	Rv1057										Rv1007c	Rv1444c				Rv1691					Rv2642										Rv1427c
			Rv1169c	Rv0668							Rv2885c	Rv1064c										Rv1008	Rv1458c				Rv1692					Rv2657c										Rv1429
			Rv1171	Rv0672							Rv2887	Rv1065										Rv1011	Rv1460				Rv1697					Rv2665										Rv1430
			Rv1176c	Rv0673							Rv2894c	Rv1067c										Rv1013	Rv1461				Rv1698					Rv2668										Rv1431
			Rv1180	Rv0674							Rv2897c	Rv1068c										Rv1014c	Rv1463				Rv1702c					Rv2671										Rv1432
			Rv1187	Rv0675							Rv2898c	Rv1073										Rv1015c	Rv1466				Rv1704c					Rv2707										Rv1445c
			Rv1188	Rv0676c							Rv2911	Rv1075c										Rv1016c	Rv1467c				Rv1722					Rv2717c										Rv1446c
			Rv1191	Rv0679c							Rv2912c	Rv1076										Rv1017c	Rv1470				Rv1723					Rv2719c										Rv1447c
			Rv1195	Rv0680c							Rv2913c	Rv1087										Rv1018c	Rv1471				Rv1728c					Rv2722										Rv1448c
			Rv1200	Rv0686							Rv2924c	Rv1089										Rv1021	Rv1472				Rv1730c					Rv2735c										Rv1449c
			Rv1212c	Rv0687							Rv2932	Rv1091										Rv1024	Rv1492				Rv1731					Rv2746c										Rv1454c
			Rv1214c	Rv0690c							Rv2933	Rv1092c										Rv1027c	Rv1493				Rv1732c					Rv2763c										Rv1455
			Rv1217c	Rv0691c							Rv2934	Rv1094										Rv1028c	Rv1498A				Rv1740					Rv2774c										Rv1458c
			Rv1218c	Rv0694							Rv2957	Rv1095										Rv1029	Rv1498c				Rv1741					Rv2775										Rv1470
			Rv1219c	Rv0695							Rv2972c	Rv1110										Rv1030	Rv1500				Rv1742					Rv2802c										Rv1476
			Rv1220c	Rv0696							Rv2973c	Rv1113										Rv1031	Rv1504c				Rv1749c					Rv2808										Rv1485
			Rv1228	Rv0697							Rv2974c	Rv1124										Rv1032c	Rv1510				Rv1750c					Rv2809										Rv1491c
			Rv1230c	Rv0699							Rv2977c	Rv1125										Rv1033c	Rv1511				Rv1751					Rv2829c										Rv1492
			Rv1242	Rv0706							Rv2979c	Rv1126c										Rv1036c	Rv1514c				Rv1752					Rv2831										Rv1493
			Rv1243c	Rv0707							Rv2987c	Rv1128c										Rv1044	Rv1515c				Rv1753c					Rv2843										Rv1499
			Rv1251c	Rv0708							Rv2988c	Rv1129c										Rv1047	Rv1516c				Rv1754c					Rv2844										Rv1504c
			Rv1252c	Rv0709							Rv2989	Rv1132										Rv1048c	Rv1518				Rv1760					Rv2851c										Rv1505c
			Rv1256c	Rv0710							Rv2990c	Rv1133c										Rv1049	Rv1519				Rv1772					Rv2885c										Rv1508A
			Rv1258c	Rv0715							Rv3018A	Rv1140										Rv1050	Rv1520				Rv1804c					Rv2886c										Rv1509
			Rv1269c	Rv0716							Rv3018c	Rv1144										Rv1052	Rv1525				Rv1815					Rv2894c										Rv1510
			Rv1270c	Rv0717							Rv3019c	Rv1148c										Rv1055	Rv1527c				Rv1816					Rv2906c										Rv1517
			Rv1277	Rv0726c							Rv3021c	Rv1150										Rv1056	Rv1533				Rv1830					Rv2919c										Rv1519
			Rv1278	Rv0729							Rv3022A	Rv1153c										Rv1059	Rv1537				Rv1849					Rv2922c										Rv1520
			Rv1279	Rv0730							Rv3022c	Rv1154c										Rv1061	Rv1549				Rv1883c					Rv2924c										Rv1527c
			Rv1281c	Rv0731c							Rv3026c	Rv1157c										Rv1064c	Rv1550				Rv1884c					Rv2928										Rv1529
			Rv1285	Rv0737							Rv3027c	Rv1158c										Rv1071c	Rv1551				Rv1888A					Rv2956										Rv1530
			Rv1312	Rv0738							Rv3032	Rv1161										Rv1073	Rv1556				Rv1889c					Rv2957										Rv1531
			Rv1313c	Rv0739							Rv3047c	Rv1162										Rv1075c	Rv1563c				Rv1890c					Rv2960c										Rv1532c
			Rv1315	Rv0740							Rv3048c	Rv1163										Rv1081c	Rv1572c				Rv1891					Rv2961										Rv1537
			Rv1317c	Rv0743c							Rv3062	Rv1164										Rv1083	Rv1573				Rv1892					Rv2964										Rv1538c
			Rv1318c	Rv0744c							Rv3065	Rv1167c										Rv1090	Rv1574				Rv1893					Rv2978c										Rv1543
			Rv1342c	Rv0749A							Rv3066	Rv1168c										Rv1096	Rv1576c				Rv1894c					Rv2983										Rv1544
			Rv1344	Rv0750							Rv3093c	Rv1169c										Rv1102c	Rv1577c				Rv1895					Rv2997										Rv1545
			Rv1347c	Rv0751c							Rv3094c	Rv1170										Rv1104	Rv1580c				Rv1904					Rv3011c										Rv1549
			Rv1354c	Rv0752c							Rv3095	Rv1171										Rv1106c	Rv1581c				Rv1905c					Rv3014c										Rv1550
			Rv1355c	Rv0753c							Rv3096	Rv1172c										Rv1112	Rv1582c				Rv1907c					Rv3015c										Rv1554
			Rv1365c	Rv0754							Rv3138	Rv1178										Rv1114	Rv1585c				Rv1910c					Rv3019c										Rv1562c
			Rv1373	Rv0756c							Rv3139	Rv1179c										Rv1115	Rv1586c				Rv1911c					Rv3020c										Rv1563c
			Rv1374c	Rv0761c							Rv3140	Rv1180										Rv1118c	Rv1592c				Rv1914c					Rv3030										Rv1564c
			Rv1393c	Rv0764c							Rv3146	Rv1181										Rv1126c	Rv1604				Rv1917c					Rv3031										Rv1570
			Rv1394c	Rv0765c							Rv3148	Rv1182										Rv1129c	Rv1605				Rv1918c					Rv3043c										Rv1571
			Rv1395	Rv0770							Rv3159c	Rv1183										Rv1130	Rv1606				Rv1920					Rv3064c										Rv1573
			Rv1403c	Rv0771							Rv3160c	Rv1184c										Rv1131	Rv1608c				Rv1922					Rv3065										Rv1598c
			Rv1412	Rv0773c							Rv3172c	Rv1185c										Rv1132	Rv1625c				Rv1928c					Rv3066										Rv1619
			Rv1413	Rv0776c							Rv3183	Rv1186c										Rv1141c	Rv1627c				Rv1931c					Rv3072c										Rv1625c
			Rv1425	Rv0779c							Rv3196A	Rv1187										Rv1145	Rv1628c				Rv1933c					Rv3140										Rv1629
			Rv1429	Rv0780							Rv3197A	Rv1188										Rv1148c	Rv1634				Rv1934c					Rv3159c										Rv1645c
			Rv1433	Rv0785							Rv3201c	Rv1189										Rv1150	Rv1636				Rv1935c					Rv3170										Rv1655
			Rv1435c	Rv0792c							Rv3202c	Rv1190										Rv1151c	Rv1640c				Rv1936					Rv3183										Rv1656
			Rv1439c	Rv0793							Rv3226c	Rv1192										Rv1152	Rv1644				Rv1937					Rv3189										Rv1657
			Rv1452c	Rv0794c							Rv3227	Rv1194c										Rv1153c	Rv1647				Rv1938					Rv3216										Rv1659
			Rv1453	Rv0795							Rv3247c	Rv1213										Rv1154c	Rv1664				Rv1945					Rv3223c										Rv1661
			Rv1454c	Rv0796							Rv3263	Rv1220c										Rv1160	Rv1672c				Rv1948c					Rv3231c										Rv1662
			Rv1455	Rv0798c							Rv3267	Rv1221										Rv1167c	Rv1678				Rv1952					Rv3235										Rv1666c
			Rv1458c	Rv0802c							Rv3296	Rv1226c										Rv1168c	Rv1679				Rv1953					Rv3249c										Rv1667c
			Rv1459c	Rv0804							Rv3297	Rv1230c										Rv1169c	Rv1680				Rv1959c					Rv3251c										Rv1668c
			Rv1469	Rv0806c							Rv3310	Rv1243c										Rv1170	Rv1681				Rv1961					Rv3262										Rv1672c
			Rv1470	Rv0810c							Rv3320c	Rv1244										Rv1175c	Rv1685c				Rv1963c					Rv3272										Rv1675c
			Rv1473	Rv0815c							Rv3321c	Rv1246c										Rv1176c	Rv1686c				Rv1964					Rv3293										Rv1691
			Rv1473A	Rv0816c							Rv3322c	Rv1247c										Rv1182	Rv1690				Rv1965					Rv3312A										Rv1692
			Rv1477	Rv0817c							Rv3330	Rv1250										Rv1186c	Rv1693				Rv1966					Rv3314c										Rv1694
			Rv1478	Rv0819							Rv3350c	Rv1251c										Rv1191	Rv1694				Rv1967					Rv3315c										Rv1696
			Rv1486c	Rv0820							Rv3352c	Rv1252c										Rv1199c	Rv1696				Rv1968					Rv3316										Rv1705c
			Rv1490	Rv0822c							Rv3353c	Rv1256c										Rv1202	Rv1698				Rv1969					Rv3331										Rv1707
			Rv1491c	Rv0823c							Rv3360	Rv1257c										Rv1204c	Rv1702c				Rv1970					Rv3339c										Rv1708
			Rv1497	Rv0825c							Rv3361c	Rv1258c										Rv1206	Rv1703c				Rv1971					Rv3343c										Rv1709
			Rv1514c	Rv0827c							Rv3371	Rv1263										Rv1213	Rv1704c				Rv1972					Rv3344c										Rv1710
			Rv1517	Rv0830							Rv3382c	Rv1264										Rv1214c	Rv1709				Rv1973					Rv3345c										Rv1712
			Rv1519	Rv0832							Rv3383c	Rv1265										Rv1215c	Rv1712				Rv1974					Rv3346c										Rv1719
			Rv1522c	Rv0839							Rv3386	Rv1269c										Rv1216c	Rv1713				Rv1975					Rv3347c										Rv1723
			Rv1527c	Rv0842							Rv3393	Rv1270c										Rv1217c	Rv1714				Rv1981c					Rv3350c										Rv1725c
			Rv1529	Rv0846c							Rv3394c	Rv1284										Rv1218c	Rv1715				Rv1982c					Rv3361c										Rv1728c
			Rv1530	Rv0847							Rv3395c	Rv1285										Rv1219c	Rv1716				Rv1984c					Rv3365c										Rv1729c
			Rv1534	Rv0848							Rv3409c	Rv1286										Rv1238	Rv1717				Rv1985c					Rv3376										Rv1738
			Rv1535	Rv0854							Rv3425	Rv1302										Rv1239c	Rv1718				Rv1986					Rv3377c										Rv1748
			Rv1536	Rv0857							Rv3426	Rv1315										Rv1241	Rv1722				Rv1987					Rv3378c										Rv1765A
			Rv1541c	Rv0859							Rv3427c	Rv1317c										Rv1242	Rv1728c				Rv1988					Rv3384c										Rv1765c
			Rv1547	Rv0861c							Rv3439c	Rv1318c										Rv1246c	Rv1733c				Rv1991c					Rv3385c										Rv1786
			Rv1548c	Rv0862c							Rv3454	Rv1319c										Rv1247c	Rv1736c				Rv1992c					Rv3388										Rv1787
			Rv1550	Rv0864							Rv3455c	Rv1320c										Rv1251c	Rv1737c				Rv1993c					Rv3424c										Rv1790
			Rv1562c	Rv0865							Rv3466	Rv1322										Rv1252c	Rv1749c				Rv1994c					Rv3426										Rv1800
			Rv1563c	Rv0867c							Rv3481c	Rv1325c										Rv1253	Rv1752				Rv1995					Rv3429										Rv1805c
			Rv1566c	Rv0871							Rv3485c	Rv1327c										Rv1258c	Rv1754c				Rv2013					Rv3434c										Rv1812c
			Rv1571	Rv0873							Rv3488	Rv1330c										Rv1261c	Rv1766				Rv2014					Rv3488										Rv1813c
			Rv1586c	Rv0875c							Rv3517	Rv1342c										Rv1262c	Rv1771				Rv2019					Rv3490										Rv1814
			Rv1587c	Rv0876c							Rv3521	Rv1343c										Rv1263	Rv1774				Rv2020c					Rv3493c										Rv1820
			Rv1592c	Rv0878c							Rv3522	Rv1344										Rv1267c	Rv1775				Rv2021c					Rv3500c										Rv1823
			Rv1598c	Rv0879c							Rv3533c	Rv1347c										Rv1269c	Rv1780				Rv2022c					Rv3505										Rv1824
			Rv1607	Rv0881							Rv3536c	Rv1352										Rv1270c	Rv1787				Rv2023A					Rv3524										Rv1833c
			Rv1621c	Rv0884c							Rv3537	Rv1355c										Rv1271c	Rv1806				Rv2023c					Rv3525c										Rv1834
			Rv1627c	Rv0885							Rv3538	Rv1356c										Rv1273c	Rv1808				Rv2024c					Rv3528c										Rv1835c
			Rv1628c	Rv0889c							Rv3541c	Rv1357c										Rv1276c	Rv1816				Rv2025c					Rv3533c										Rv1846c
			Rv1629	Rv0890c							Rv3542c	Rv1365c										Rv1277	Rv1819c				Rv2026c					Rv3546										Rv1848
			Rv1632c	Rv0898c							Rv3547	Rv1367c										Rv1278	Rv1820				Rv2027c					Rv3577										Rv1849
			Rv1638A	Rv0899							Rv3548c	Rv1374c										Rv1279	Rv1833c				Rv2033c					Rv3578										Rv1850
			Rv1639c	Rv0901							Rv3549c	Rv1375										Rv1280c	Rv1845c				Rv2034					Rv3599c										Rv1851
			Rv1665	Rv0903c							Rv3550	Rv1376										Rv1281c	Rv1847				Rv2035					Rv3619c										Rv1852
			Rv1672c	Rv0905							Rv3551	Rv1377c										Rv1282c	Rv1850				Rv2036					Rv3623										Rv1853
			Rv1673c	Rv0906							Rv3552	Rv1378c										Rv1284	Rv1851				Rv2037c					Rv3632										Rv1855c
			Rv1677	Rv0908							Rv3553	Rv1385										Rv1286	Rv1852				Rv2069					Rv3653										Rv1858
			Rv1684	Rv0913c							Rv3554	Rv1393c										Rv1287	Rv1858				Rv2077A					Rv3654c										Rv1859
			Rv1686c	Rv0916c							Rv3555c	Rv1394c										Rv1288	Rv1859				Rv2078					Rv3656c										Rv1865c
			Rv1687c	Rv0917							Rv3556c	Rv1396c										Rv1292	Rv1864c				Rv2079					Rv3662c										Rv1866
			Rv1690	Rv0918							Rv3557c	Rv1400c										Rv1314c	Rv1865c				Rv2085					Rv3664c										Rv1867
			Rv1691	Rv0919							Rv3559c	Rv1406										Rv1315	Rv1869c				Rv2100					Rv3678A										Rv1868
			Rv1697	Rv0923c							Rv3560c	Rv1419										Rv1329c	Rv1874				Rv2107					Rv3687c										Rv1869c
			Rv1698	Rv0924c							Rv3561	Rv1424c										Rv1330c	Rv1875				Rv2108					Rv3693										Rv1874
			Rv1701	Rv0925c							Rv3562	Rv1425										Rv1342c	Rv1876				Rv2114					Rv3700c										Rv1875
			Rv1708	Rv0927c							Rv3564	Rv1426c										Rv1343c	Rv1895				Rv2118c					Rv3706c										Rv1876
			Rv1714	Rv0928							Rv3567c	Rv1427c										Rv1344	Rv1896c				Rv2124c					Rv3712										Rv1877
			Rv1715	Rv0931c							Rv3571	Rv1433										Rv1347c	Rv1905c				Rv2131c					Rv3713										Rv1878
			Rv1716	Rv0934							Rv3577	Rv1434										Rv1348	Rv1908c				Rv2132					Rv3724A										Rv1879
			Rv1717	Rv0935							Rv3578	Rv1435c										Rv1349	Rv1909c				Rv2144c					Rv3753c										Rv1889c
			Rv1718	Rv0936							Rv3585	Rv1437										Rv1351	Rv1914c				Rv2145c					Rv3769										Rv1890c
			Rv1719	Rv0938							Rv3586	Rv1438										Rv1362c	Rv1920				Rv2147c					Rv3779										Rv1895
			Rv1720c	Rv0939							Rv3591c	Rv1439c										Rv1363c	Rv1926c				Rv2152c					Rv3784										Rv1896c
			Rv1741	Rv0940c							Rv3612c	Rv1441c										Rv1365c	Rv1940				Rv2153c					Rv3812										Rv1897c
			Rv1753c	Rv0941c							Rv3613c	Rv1450c										Rv1366	Rv1951c				Rv2154c					Rv3826										Rv1900c
			Rv1754c	Rv0949							Rv3614c	Rv1452c										Rv1373	Rv1952				Rv2158c					Rv3827c										Rv1901
			Rv1757c	Rv0950c							Rv3616c	Rv1453										Rv1377c	Rv1956				Rv2159c					Rv3828c										Rv1902c
			Rv1761c	Rv0953c							Rv3623	Rv1455										Rv1378c	Rv1957				Rv2160A					Rv3849										Rv1903
			Rv1762c	Rv0958							Rv3635	Rv1459c										Rv1382	Rv1959c				Rv2160c					Rv3864										Rv1904
			Rv1768	Rv0959							Rv3641c	Rv1460										Rv1384	Rv1960c				Rv2177c					Rv3896c										Rv1909c
			Rv1772	Rv0960							Rv3649	Rv1461										Rv1393c	Rv1982c				Rv2178c					Rv3898c										Rv1910c
			Rv1773c	Rv0961							Rv3655c	Rv1462										Rv1394c	Rv1984c				Rv2182c					Rv3899c										Rv1913
			Rv1774	Rv0963c							Rv3659c	Rv1463										Rv1395	Rv1988				Rv2187					Rv3902c										Rv1914c
			Rv1775	Rv0964c							Rv3660c	Rv1464										Rv1399c	Rv1990c				Rv2191					Rv3912										Rv1916
			Rv1776c	Rv0967							Rv3706c	Rv1465										Rv1406	Rv1991c				Rv2192c					Rv3913										Rv1922
			Rv1791	Rv0968							Rv3712	Rv1466										Rv1407	Rv2000				Rv2193					Rvns01										Rv1927
			Rv1799	Rv0978c							Rv3714c	Rv1467c										Rv1412	Rv2001				Rv2194					Rvnt01										Rv1931c
			Rv1800	Rv0985c							Rv3717	Rv1471										Rv1413	Rv2016				Rv2195					Rvnt05										Rv1944c
			Rv1803c	Rv0986							Rv3728	Rv1473										Rv1414	Rv2021c				Rv2196					Rvnt06										Rv1945
			Rv1806	Rv0989c							Rv3738c	Rv1473A										Rv1427c	Rv2023c				Rv2201					Rvnt07										Rv1947
			Rv1815	Rv0990c							Rv3757c	Rv1492										Rv1428c	Rv2030c				Rv2211c					Rvnt08										Rv1952
			Rv1816	Rv0991c							Rv3765c	Rv1493										Rv1433	Rv2032				Rv2222c					Rvnt11										Rv1953
			Rv1819c	Rv0993							Rv3770c	Rv1498A										Rv1439c	Rv2034				Rv2223c					Rvnt17										Rv1954c
			Rv1828	Rv0994							Rv3776	Rv1504c										Rv1443c	Rv2035				Rv2226					Rvnt19										Rv1955
			Rv1832	Rv0995							Rv3779	Rv1505c										Rv1444c	Rv2036				Rv2230c					Rvnt24										Rv1976c
			Rv1833c	Rv1000c							Rv3787c	Rv1506c										Rv1454c	Rv2046				Rv2243					Rvnt27										Rv1977
			Rv1834	Rv1001							Rv3789	Rv1507A										Rv1455	Rv2047c				Rv2256c					Rvnt28										Rv1978
			Rv1839c	Rv1003							Rv3790	Rv1507c										Rv1458c	Rv2048c				Rv2261c					Rvnt30										Rv1979c
			Rv1841c	Rv1004c							Rv3794	Rv1510										Rv1459c	Rv2050				Rv2262c															Rv1986
			Rv1842c	Rv1006							Rv3796	Rv1517										Rv1460	Rv2063				Rv2267c															Rv1996
			Rv1843c	Rv1010							Rv3817	Rv1526c										Rv1463	Rv2064				Rv2268c															Rv2000
			Rv1844c	Rv1011							Rv3829c	Rv1527c										Rv1465	Rv2071c				Rv2285															Rv2003c
			Rv1845c	Rv1014c							Rv3830c	Rv1530										Rv1467c	Rv2072c				Rv2288															Rv2004c
			Rv1860	Rv1015c							Rv3835	Rv1531										Rv1469	Rv2075c				Rv2291															Rv2005c
			Rv1865c	Rv1017c							Rv3836	Rv1533										Rv1470	Rv2077A				Rv2293c															Rv2006
			Rv1866	Rv1020							Rv3845	Rv1538c										Rv1471	Rv2078				Rv2301															Rv2007c
			Rv1878	Rv1025							Rv3862c	Rv1541c										Rv1472	Rv2086				Rv2303c															Rv2013
			Rv1882c	Rv1026							Rv3892c	Rv1544										Rv1473	Rv2092c				Rv2304c															Rv2014
			Rv1885c	Rv1027c							Rv3918c	Rv1545										Rv1473A	Rv2093c				Rv2305															Rv2015c
			Rv1902c	Rv1030							Rv3919c	Rv1547										Rv1474c	Rv2094c				Rv2306A															Rv2019
			Rv1905c	Rv1032c							Rvnt03	Rv1548c										Rv1476	Rv2096c				Rv2319c															Rv2023c
			Rv1906c	Rv1039c							Rvnt11	Rv1556										Rv1494	Rv2103c				Rv2320c															Rv2031c
			Rv1910c	Rv1043c							Rvnt12	Rv1557										Rv1495	Rv2108				Rv2321c															Rv2034
			Rv1911c	Rv1045							Rvnt34	Rv1567c										Rv1496	Rv2111c				Rv2322c															Rv2035
			Rv1913	Rv1046c								Rv1568										Rv1498A	Rv2114				Rv2323c															Rv2036
			Rv1916	Rv1048c								Rv1570										Rv1498c	Rv2120c				Rv2324															Rv2037c
			Rv1920	Rv1049								Rv1571										Rv1500	Rv2121c				Rv2330c															Rv2038c
			Rv1922	Rv1052								Rv1574										Rv1501	Rv2122c				Rv2331															Rv2039c
			Rv1936	Rv1053c								Rv1592c										Rv1506c	Rv2133c				Rv2333c															Rv2040c
			Rv1941	Rv1056								Rv1598c										Rv1507c	Rv2135c				Rv2337c															Rv2041c
			Rv1942c	Rv1057								Rv1607										Rv1513	Rv2140c				Rv2338c															Rv2044c
			Rv1943c	Rv1058								Rv1611										Rv1514c	Rv2141c				Rv2340c															Rv2045c
			Rv1947	Rv1060								Rv1612										Rv1515c	Rv2148c				Rv2364c															Rv2047c
			Rv1948c	Rv1061								Rv1613										Rv1516c	Rv2149c				Rv2365c															Rv2054
			Rv1949c	Rv1063c								Rv1614										Rv1520	Rv2151c				Rv2366c															Rv2056c
			Rv1950c	Rv1069c								Rv1620c										Rv1522c	Rv2152c				Rv2367c															Rv2057c
			Rv1951c	Rv1071c								Rv1621c										Rv1523	Rv2153c				Rv2368c															Rv2058c
			Rv1955	Rv1073								Rv1622c										Rv1524	Rv2169c				Rv2379c															Rv2061c
			Rv1962c	Rv1074c								Rv1623c										Rv1526c	Rv2171				Rv2380c															Rv2062c
			Rv1963c	Rv1081c								Rv1624c										Rv1527c	Rv2177c				Rv2381c															Rv2065
			Rv1964	Rv1083								Rv1632c										Rv1529	Rv2179c				Rv2382c															Rv2066
			Rv1965	Rv1084								Rv1636										Rv1530	Rv2185c				Rv2387															Rv2070c
			Rv1976c	Rv1085c								Rv1638A										Rv1531	Rv2186c				Rv2388c															Rv2071c
			Rv1977	Rv1086								Rv1639c										Rv1536	Rv2189c				Rv2390c															Rv2073c
			Rv1985c	Rv1088								Rv1640c										Rv1547	Rv2201				Rv2401A															Rv2079
			Rv1986	Rv1090								Rv1646										Rv1556	Rv2203				Rv2403c															Rv2089c
			Rv1987	Rv1096								Rv1647										Rv1558	Rv2208				Rv2404c															Rv2113
			Rv1988	Rv1097c								Rv1648										Rv1560	Rv2209				Rv2406c															Rv2116
			Rv1994c	Rv1100								Rv1651c										Rv1561	Rv2211c				Rv2409c															Rv2120c
			Rv2003c	Rv1103c								Rv1670										Rv1564c	Rv2212				Rv2410c															Rv2124c
			Rv2004c	Rv1104								Rv1672c										Rv1567c	Rv2220				Rv2411c															Rv2140c
			Rv2005c	Rv1107c								Rv1674c										Rv1568	Rv2226				Rv2412															Rv2141c
			Rv2012	Rv1110								Rv1675c										Rv1580c	Rv2240c				Rv2415c															Rv2143
			Rv2016	Rv1121								Rv1680										Rv1585c	Rv2252				Rv2416c															Rv2163c
			Rv2017	Rv1122								Rv1681										Rv1586c	Rv2254c				Rv2434c															Rv2176
			Rv2018	Rv1124								Rv1682										Rv1592c	Rv2255c				Rv2435c															Rv2179c
			Rv2019	Rv1130								Rv1685c										Rv1593c	Rv2267c				Rv2436															Rv2180c
			Rv2025c	Rv1131								Rv1686c										Rv1597	Rv2271				Rv2448c															Rv2186c
			Rv2027c	Rv1136								Rv1687c										Rv1598c	Rv2274c				Rv2452c															Rv2189c
			Rv2033c	Rv1137c								Rv1688										Rv1629	Rv2288				Rv2459															Rv2191
			Rv2034	Rv1141c								Rv1690										Rv1637c	Rv2289				Rv2463															Rv2192c
			Rv2037c	Rv1143								Rv1697										Rv1640c	Rv2293c				Rv2466c															Rv2206
			Rv2041c	Rv1145								Rv1698										Rv1647	Rv2294				Rv2481c															Rv2228c
			Rv2042c	Rv1147								Rv1700										Rv1653	Rv2295				Rv2489c															Rv2229c
			Rv2043c	Rv1148c								Rv1701										Rv1655	Rv2296				Rv2491															Rv2230c
			Rv2044c	Rv1151c								Rv1708										Rv1656	Rv2297				Rv2492															Rv2231c
			Rv2045c	Rv1153c								Rv1709										Rv1657	Rv2299c				Rv2500c															Rv2236c
			Rv2049c	Rv1154c								Rv1713										Rv1658	Rv2300c				Rv2502c															Rv2259
			Rv2052c	Rv1157c								Rv1725c										Rv1659	Rv2301				Rv2503c															Rv2260
			Rv2056c	Rv1159								Rv1738										Rv1661	Rv2307A				Rv2504c															Rv2262c
			Rv2059	Rv1162								Rv1740										Rv1662	Rv2307B				Rv2506															Rv2263
			Rv2060	Rv1163								Rv1741										Rv1664	Rv2307D				Rv2514c															Rv2264c
			Rv2061c	Rv1165								Rv1750c										Rv1666c	Rv2326c				Rv2515c															Rv2265
			Rv2063	Rv1166								Rv1751										Rv1667c	Rv2327				Rv2516c															Rv2266
			Rv2067c	Rv1167c								Rv1752										Rv1668c	Rv2328				Rv2517c															Rv2273
			Rv2068c	Rv1169c								Rv1759c										Rv1670	Rv2329c				Rv2525c															Rv2274c
			Rv2069	Rv1171								Rv1760										Rv1671	Rv2357c				Rv2526															Rv2281
			Rv2070c	Rv1173								Rv1768										Rv1672c	Rv2363				Rv2527															Rv2282c
			Rv2071c	Rv1175c								Rv1772										Rv1684	Rv2364c				Rv2557															Rv2284
			Rv2072c	Rv1176c								Rv1773c										Rv1685c	Rv2365c				Rv2558															Rv2285
			Rv2073c	Rv1179c								Rv1774										Rv1686c	Rv2366c				Rv2574															Rv2286c
			Rv2074	Rv1180								Rv1775										Rv1687c	Rv2367c				Rv2575															Rv2287
			Rv2075c	Rv1183								Rv1777										Rv1688	Rv2377c				Rv2578c															Rv2288
			Rv2076c	Rv1184c								Rv1778c										Rv1689	Rv2382c				Rv2579															Rv2291
			Rv2077A	Rv1185c								Rv1779c										Rv1690	Rv2388c				Rv2590															Rv2292c
			Rv2077c	Rv1187								Rv1789										Rv1691	Rv2393				Rv2592c															Rv2294
			Rv2078	Rv1191								Rv1799										Rv1707	Rv2394				Rv2593c															Rv2300c
			Rv2079	Rv1192								Rv1800										Rv1720c	Rv2401A				Rv2594c															Rv2304c
			Rv2080	Rv1193								Rv1806										Rv1721c	Rv2405				Rv2595															Rv2305
			Rv2081c	Rv1194c								Rv1811										Rv1722	Rv2412				Rv2596															Rv2306A
			Rv2082	Rv1200								Rv1813c										Rv1723	Rv2418c				Rv2601															Rv2306B
			Rv2083	Rv1206								Rv1814										Rv1724c	Rv2420c				Rv2619c															Rv2307c
			Rv2084	Rv1212c								Rv1816										Rv1728c	Rv2424c				Rv2631															Rv2309c
			Rv2085	Rv1213								Rv1818c										Rv1729c	Rv2428				Rv2632c															Rv2313c
			Rv2086	Rv1216c								Rv1819c										Rv1730c	Rv2429				Rv2633c															Rv2314c
			Rv2087	Rv1217c								Rv1820										Rv1734c	Rv2433c				Rv2636															Rv2315c
			Rv2088	Rv1220c								Rv1826										Rv1740	Rv2434c				Rv2638															Rv2319c
			Rv2098c	Rv1221								Rv1833c										Rv1741	Rv2436				Rv2657c															Rv2331A
			Rv2101	Rv1226c								Rv1834										Rv1742	Rv2437				Rv2658c															Rv2333c
			Rv2102	Rv1228								Rv1840c										Rv1745c	Rv2441c				Rv2659c															Rv2336
			Rv2105	Rv1229c								Rv1843c										Rv1746	Rv2442c				Rv2662															Rv2341
			Rv2113	Rv1230c								Rv1854c										Rv1748	Rv2443				Rv2664															Rv2342
			Rv2114	Rv1232c								Rv1855c										Rv1750c	Rv2445c				Rv2669															Rv2345
			Rv2115c	Rv1233c								Rv1856c										Rv1754c	Rv2453c				Rv2671															Rv2351c
			Rv2119	Rv1234								Rv1860										Rv1761c	Rv2454c				Rv2705c															Rv2358
			Rv2133c	Rv1236								Rv1861										Rv1762c	Rv2466c				Rv2712c															Rv2390c
			Rv2134c	Rv1237								Rv1867										Rv1767	Rv2474c				Rv2717c															Rv2397c
			Rv2147c	Rv1239c								Rv1868										Rv1771	Rv2478c				Rv2719c															Rv2398c
			Rv2148c	Rv1242								Rv1874										Rv1774	Rv2494				Rv2721c															Rv2399c
			Rv2149c	Rv1245c								Rv1875										Rv1780	Rv2501c				Rv2722															Rv2400c
			Rv2150c	Rv1246c								Rv1877										Rv1785c	Rv2518c				Rv2728c															Rv2402
			Rv2152c	Rv1247c								Rv1885c										Rv1786	Rv2520c				Rv2729c															Rv2405
			Rv2154c	Rv1248c								Rv1888A										Rv1808	Rv2524c				Rv2735c															Rv2407
			Rv2163c	Rv1251c								Rv1889c										Rv1809	Rv2526				Rv2736c															Rv2423
			Rv2164c	Rv1254								Rv1890c										Rv1810	Rv2528c				Rv2740															Rv2430c
			Rv2165c	Rv1257c								Rv1895										Rv1812c	Rv2530c				Rv2747															Rv2431c
			Rv2166c	Rv1258c								Rv1904										Rv1814	Rv2531c				Rv2748c															Rv2433c
			Rv2168c	Rv1259								Rv1907c										Rv1817	Rv2537c				Rv2780															Rv2436
			Rv2170	Rv1260								Rv1909c										Rv1819c	Rv2538c				Rv2796c															Rv2449c
			Rv2172c	Rv1261c								Rv1912c										Rv1823	Rv2539c				Rv2797c															Rv2458
			Rv2175c	Rv1263								Rv1920										Rv1838c	Rv2540c				Rv2798c															Rv2459
			Rv2180c	Rv1265								Rv1922										Rv1839c	Rv2545				Rv2799															Rv2465c
			Rv2187	Rv1266c								Rv1932										Rv1847	Rv2551c				Rv2817c															Rv2466c
			Rv2191	Rv1267c								Rv1933c										Rv1848	Rv2552c				Rv2834c															Rv2467
			Rv2209	Rv1268c								Rv1934c										Rv1855c	Rv2553c				Rv2835c															Rv2478c
			Rv2223c	Rv1269c								Rv1935c										Rv1860	Rv2554c				Rv2845c															Rv2481c
			Rv2236c	Rv1270c								Rv1936										Rv1864c	Rv2561				Rv2846c															Rv2482c
			Rv2237	Rv1271c								Rv1937										Rv1865c	Rv2563				Rv2856															Rv2483c
			Rv2243	Rv1272c								Rv1938										Rv1866	Rv2564				Rv2858c															Rv2484c
			Rv2246	Rv1276c								Rv1939										Rv1874	Rv2568c				Rv2859c															Rv2488c
			Rv2248	Rv1277								Rv1944c										Rv1875	Rv2578c				Rv2864c															Rv2496c
			Rv2250A	Rv1279								Rv1945										Rv1876	Rv2582				Rv2871															Rv2504c
			Rv2251	Rv1280c								Rv1947										Rv1878	Rv2585c				Rv2874															Rv2505c
			Rv2252	Rv1281c								Rv1948c										Rv1885c	Rv2592c				Rv2875															Rv2506
			Rv2253	Rv1282c								Rv1950c										Rv1888A	Rv2600				Rv2878c															Rv2508c
			Rv2254c	Rv1283c								Rv1951c										Rv1889c	Rv2601				Rv2884															Rv2510c
			Rv2255c	Rv1284								Rv1952										Rv1890c	Rv2601A				Rv2894c															Rv2511
			Rv2261c	Rv1285								Rv1953										Rv1893	Rv2602				Rv2915c															Rv2512c
			Rv2262c	Rv1286								Rv1954c										Rv1895	Rv2607				Rv2916c															Rv2522c
			Rv2265	Rv1287								Rv1955										Rv1896c	Rv2620c				Rv2918c															Rv2557
			Rv2266	Rv1288								Rv1956										Rv1897c	Rv2621c				Rv2919c															Rv2559c
			Rv2270	Rv1295								Rv1957										Rv1903	Rv2627c				Rv2927c															Rv2562
			Rv2272	Rv1296								Rv1958c										Rv1907c	Rv2629				Rv2955c															Rv2566
			Rv2273	Rv1301								Rv1959c										Rv1909c	Rv2630				Rv2956															Rv2568c
			Rv2274c	Rv1302								Rv1960c										Rv1910c	Rv2631				Rv2957															Rv2569c
			Rv2281	Rv1307								Rv1961										Rv1912c	Rv2632c				Rv2970A															Rv2573
			Rv2291	Rv1308								Rv1962c										Rv1913	Rv2636				Rv2982c															Rv2574
			Rv2293c	Rv1309								Rv1963c										Rv1914c	Rv2650c				Rv2983															Rv2577
			Rv2300c	Rv1310								Rv1964										Rv1918c	Rv2658c				Rv2986c															Rv2592c
			Rv2303c	Rv1311								Rv1965										Rv1920	Rv2659c				Rv2995c															Rv2593c
			Rv2304c	Rv1312								Rv1966										Rv1922	Rv2661c				Rv2996c															Rv2597
			Rv2318	Rv1314c								Rv1967										Rv1927	Rv2665				Rv2997															Rv2598
			Rv2320c	Rv1316c								Rv1968										Rv1928c	Rv2673				Rv2999															Rv2599
			Rv2323c	Rv1317c								Rv1969										Rv1933c	Rv2677c				Rv3000															Rv2601
			Rv2327	Rv1319c								Rv1970										Rv1936	Rv2678c				Rv3008															Rv2608
			Rv2341	Rv1320c								Rv1971										Rv1943c	Rv2681				Rv3015c															Rv2616
			Rv2349c	Rv1321								Rv1972										Rv1944c	Rv2683				Rv3017c															Rv2620c
			Rv2350c	Rv1326c								Rv1973										Rv1945	Rv2684				Rv3033															Rv2621c
			Rv2351c	Rv1329c								Rv1974										Rv1950c	Rv2687c				Rv3049c															Rv2622
			Rv2352c	Rv1332								Rv1975										Rv1951c	Rv2688c				Rv3057c															Rv2623
			Rv2354	Rv1333								Rv1977										Rv1952	Rv2694c				Rv3058c															Rv2631
			Rv2361c	Rv1334								Rv1983										Rv1955	Rv2698				Rv3059															Rv2632c
			Rv2362c	Rv1338								Rv1985c										Rv1956	Rv2699c				Rv3068c															Rv2633c
			Rv2367c	Rv1339								Rv1988										Rv1957	Rv2701c				Rv3074															Rv2636
			Rv2368c	Rv1345								Rv1989c										Rv1959c	Rv2705c				Rv3075c															Rv2637
			Rv2370c	Rv1346								Rv1990A										Rv1960c	Rv2710				Rv3083															Rv2638
			Rv2380c	Rv1347c								Rv1990c										Rv1961	Rv2712c				Rv3084															Rv2646
			Rv2381c	Rv1349								Rv1991c										Rv1962c	Rv2717c				Rv3085															Rv2647
			Rv2382c	Rv1350								Rv1992c										Rv1963c	Rv2720				Rv3086															Rv2649
			Rv2383c	Rv1352								Rv1993c										Rv1964	Rv2722				Rv3090															Rv2661c
			Rv2386c	Rv1353c								Rv1994c										Rv1972	Rv2734				Rv3091															Rv2663
			Rv2391	Rv1359								Rv1996										Rv1981c	Rv2738c				Rv3093c															Rv2664
			Rv2392	Rv1360								Rv2019										Rv1982c	Rv2740				Rv3094c															Rv2668
			Rv2393	Rv1364c								Rv2020c										Rv1984c	Rv2744c				Rv3096															Rv2669
			Rv2394	Rv1365c								Rv2021c										Rv1985c	Rv2745c				Rv3107c															Rv2670c
			Rv2402	Rv1366								Rv2022c										Rv1986	Rv2749				Rv3108															Rv2671
			Rv2405	Rv1369c								Rv2023c										Rv1987	Rv2760c				Rv3109															Rv2672
			Rv2409c	Rv1370c								Rv2026c										Rv1988	Rv2761c				Rv3110															Rv2673
			Rv2410c	Rv1373								Rv2027c										Rv1989c	Rv2764c				Rv3111															Rv2684
			Rv2411c	Rv1376								Rv2031c										Rv1990c	Rv2765				Rv3112															Rv2685
			Rv2414c	Rv1377c								Rv2033c										Rv1991c	Rv2772c				Rv3113															Rv2686c
			Rv2415c	Rv1378c								Rv2034										Rv1992c	Rv2778c				Rv3114															Rv2687c
			Rv2432c	Rv1379								Rv2035										Rv1993c	Rv2782c				Rv3125c															Rv2688c
			Rv2433c	Rv1380								Rv2036										Rv1998c	Rv2787				Rv3136															Rv2689c
			Rv2439c	Rv1384								Rv2050										Rv2000	Rv2789c				Rv3137															Rv2690c
			Rv2440c	Rv1385								Rv2052c										Rv2001	Rv2790c				Rv3138															Rv2691
			Rv2456c	Rv1387								Rv2062c										Rv2002	Rv2793c				Rv3144c															Rv2692
			Rv2459	Rv1393c								Rv2069										Rv2009	Rv2811				Rv3160c															Rv2695
			Rv2463	Rv1394c								Rv2071c										Rv2011c	Rv2813				Rv3161c															Rv2701c
			Rv2467	Rv1395								Rv2072c										Rv2016	Rv2819c				Rv3168															Rv2702
			Rv2469c	Rv1397c								Rv2073c										Rv2017	Rv2822c				Rv3171c															Rv2712c
			Rv2470	Rv1402								Rv2074										Rv2018	Rv2824c				Rv3172c															Rv2713
			Rv2471	Rv1405c								Rv2077A										Rv2019	Rv2825c				Rv3173c															Rv2719c
			Rv2472	Rv1407								Rv2093c										Rv2020c	Rv2826c				Rv3179															Rv2722
			Rv2481c	Rv1412								Rv2095c										Rv2021c	Rv2827c				Rv3197A															Rv2723
			Rv2482c	Rv1413								Rv2098c										Rv2022c	Rv2828c				Rv3198c															Rv2727c
			Rv2483c	Rv1414								Rv2100										Rv2026c	Rv2832c				Rv3201c															Rv2728c
			Rv2484c	Rv1415								Rv2101										Rv2027c	Rv2833c				Rv3202c															Rv2734
			Rv2486	Rv1417								Rv2102										Rv2033c	Rv2834c				Rv3209															Rv2735c
			Rv2488c	Rv1419								Rv2107										Rv2034	Rv2835c				Rv3219															Rv2736c
			Rv2489c	Rv1422								Rv2108										Rv2035	Rv2836c				Rv3220c															Rv2737c
			Rv2493	Rv1424c								Rv2118c										Rv2036	Rv2848c				Rv3221c															Rv2739c
			Rv2494	Rv1426c								Rv2121c										Rv2037c	Rv2850c				Rv3224B															Rv2747
			Rv2498c	Rv1427c								Rv2122c										Rv2042c	Rv2854				Rv3230c															Rv2749
			Rv2499c	Rv1429								Rv2124c										Rv2045c	Rv2855				Rv3236c															Rv2750
			Rv2500c	Rv1438								Rv2126c										Rv2046	Rv2872				Rv3237c															Rv2751
			Rv2501c	Rv1439c								Rv2129c										Rv2049c	Rv2873				Rv3240c															Rv2754c
			Rv2513	Rv1443c								Rv2132										Rv2050	Rv2877c				Rv3245c															Rv2760c
			Rv2514c	Rv1445c								Rv2133c										Rv2052c	Rv2878c				Rv3246c															Rv2766c
			Rv2515c	Rv1446c								Rv2142c										Rv2056c	Rv2890c				Rv3250c															Rv2767c
			Rv2519	Rv1447c								Rv2143										Rv2057c	Rv2894c				Rv3260c															Rv2768c
			Rv2524c	Rv1454c								Rv2147c										Rv2058c	Rv2897c				Rv3267															Rv2769c
			Rv2525c	Rv1455								Rv2148c										Rv2060	Rv2898c				Rv3268															Rv2776c
			Rv2529	Rv1457c								Rv2149c										Rv2061c	Rv2900c				Rv3269															Rv2793c
			Rv2541	Rv1460								Rv2150c										Rv2063	Rv2914c				Rv3270															Rv2794c
			Rv2542	Rv1465								Rv2151c										Rv2067c	Rv2918c				Rv3286c															Rv2795c
			Rv2543	Rv1466								Rv2152c										Rv2068c	Rv2922c				Rv3288c															Rv2796c
			Rv2544	Rv1467c								Rv2153c										Rv2069	Rv2928				Rv3289c															Rv2797c
			Rv2545	Rv1468c								Rv2154c										Rv2070c	Rv2943				Rv3290c															Rv2798c
			Rv2546	Rv1470								Rv2159c										Rv2071c	Rv2959c				Rv3296															Rv2800
			Rv2547	Rv1471								Rv2160A										Rv2072c	Rv2962c				Rv3297															Rv2802c
			Rv2548	Rv1472								Rv2160c										Rv2073c	Rv2973c				Rv3302c															Rv2816c
			Rv2557	Rv1473								Rv2162c										Rv2075c	Rv2987c				Rv3303c															Rv2817c
			Rv2559c	Rv1473A								Rv2163c										Rv2076c	Rv2988c				Rv3305c															Rv2818c
			Rv2560	Rv1474c								Rv2164c										Rv2077A	Rv2989				Rv3306c															Rv2820c
			Rv2568c	Rv1476								Rv2165c										Rv2078	Rv2998A				Rv3310															Rv2824c
			Rv2578c	Rv1478								Rv2169c										Rv2079	Rv3007c				Rv3312A															Rv2828c
			Rv2580c	Rv1480								Rv2172c										Rv2088	Rv3012c				Rv3312c															Rv2831
			Rv2581c	Rv1481								Rv2175c										Rv2101	Rv3013				Rv3313c															Rv2832c
			Rv2582	Rv1483								Rv2176										Rv2113	Rv3037c				Rv3314c															Rv2833c
			Rv2583c	Rv1486c								Rv2180c										Rv2114	Rv3049c				Rv3315c															Rv2834c
			Rv2592c	Rv1494								Rv2182c										Rv2117	Rv3054c				Rv3316															Rv2835c
			Rv2593c	Rv1495								Rv2184c										Rv2119	Rv3057c				Rv3317															Rv2843
			Rv2594c	Rv1497								Rv2185c										Rv2121c	Rv3064c				Rv3318															Rv2844
			Rv2597	Rv1498A								Rv2187										Rv2122c	Rv3076				Rv3319															Rv2847c
			Rv2598	Rv1498c								Rv2189c										Rv2132	Rv3077				Rv3330															Rv2848c
			Rv2599	Rv1500								Rv2190c										Rv2141c	Rv3078				Rv3331															Rv2852c
			Rv2600	Rv1502								Rv2191										Rv2142c	Rv3081				Rv3332															Rv2854
			Rv2601	Rv1503c								Rv2194										Rv2143	Rv3083				Rv3361c															Rv2855
			Rv2622	Rv1504c								Rv2195										Rv2163c	Rv3084				Rv3365c															Rv2856
			Rv2629	Rv1506c								Rv2196										Rv2165c	Rv3085				Rv3368c															Rv2862c
			Rv2630	Rv1508A								Rv2201										Rv2171	Rv3086				Rv3369															Rv2866
			Rv2631	Rv1508c								Rv2208										Rv2173	Rv3087				Rv3371															Rv2875
			Rv2633c	Rv1511								Rv2212										Rv2176	Rv3088				Rv3373															Rv2884
			Rv2634c	Rv1514c								Rv2215										Rv2179c	Rv3089				Rv3374															Rv2885c
			Rv2639c	Rv1521								Rv2216										Rv2186c	Rv3090				Rv3375															Rv2892c
			Rv2642	Rv1524								Rv2228c										Rv2187	Rv3092c				Rv3376															Rv2897c
			Rv2643	Rv1525								Rv2229c										Rv2201	Rv3100c				Rv3377c															Rv2898c
			Rv2658c	Rv1526c								Rv2230c										Rv2212	Rv3101c				Rv3378c															Rv2899c
			Rv2660c	Rv1527c								Rv2231c										Rv2213	Rv3102c				Rv3392c															Rv2905
			Rv2667	Rv1531								Rv2242										Rv2223c	Rv3112				Rv3394c															Rv2910c
			Rv2679	Rv1532c								Rv2245										Rv2225	Rv3116				Rv3395c															Rv2914c
			Rv2681	Rv1534								Rv2246										Rv2226	Rv3117				Rv3396c															Rv2915c
			Rv2682c	Rv1535								Rv2247										Rv2237	Rv3118				Rv3399															Rv2918c
			Rv2688c	Rv1536								Rv2248										Rv2249c	Rv3119				Rv3400															Rv2920c
			Rv2702	Rv1545								Rv2250A										Rv2250A	Rv3122				Rv3401															Rv2922A
			Rv2707	Rv1547								Rv2251										Rv2251	Rv3123				Rv3402c															Rv2922c
			Rv2712c	Rv1549								Rv2252										Rv2252	Rv3126c				Rv3406															Rv2923c
			Rv2719c	Rv1550								Rv2254c										Rv2265	Rv3128c				Rv3413c															Rv2924c
			Rv2720	Rv1551								Rv2255c										Rv2271	Rv3139				Rv3414c															Rv2934
			Rv2721c	Rv1556								Rv2256c										Rv2273	Rv3143				Rv3419c															Rv2943
			Rv2724c	Rv1557								Rv2257c										Rv2274c	Rv3147				Rv3421c															Rv2943A
			Rv2729c	Rv1558								Rv2261c										Rv2285	Rv3149				Rv3422c															Rv2944
			Rv2730	Rv1561								Rv2262c										Rv2286c	Rv3150				Rv3423c															Rv2963
			Rv2734	Rv1562c								Rv2267c										Rv2287	Rv3151				Rv3427c															Rv2972c
			Rv2735c	Rv1563c								Rv2268c										Rv2288	Rv3158				Rv3438															Rv2973c
			Rv2736c	Rv1564c								Rv2273										Rv2294	Rv3162c				Rv3466															Rv2974c
			Rv2737c	Rv1567c								Rv2274c										Rv2299c	Rv3163c				Rv3467															Rv2977c
			Rv2740	Rv1571								Rv2275										Rv2300c	Rv3165c				Rv3479															Rv2978c
			Rv2746c	Rv1573								Rv2276										Rv2301	Rv3166c				Rv3491															Rv2979c
			Rv2747	Rv1576c								Rv2280										Rv2302	Rv3170				Rv3502c															Rv2980
			Rv2748c	Rv1578c								Rv2285										Rv2307D	Rv3171c				Rv3503c															Rv2982c
			Rv2756c	Rv1580c								Rv2301										Rv2311	Rv3173c				Rv3509c															Rv2983
			Rv2771c	Rv1582c								Rv2302										Rv2312	Rv3192				Rv3510c															Rv2984
			Rv2773c	Rv1584c								Rv2303c										Rv2319c	Rv3194c				Rv3517															Rv2985
			Rv2774c	Rv1588c								Rv2304c										Rv2322c	Rv3195				Rv3528c															Rv2990c
			Rv2775	Rv1589								Rv2307A										Rv2323c	Rv3198A				Rv3529c															Rv2991
			Rv2777c	Rv1598c								Rv2307c										Rv2324	Rv3208A				Rv3530c															Rv2998
			Rv2779c	Rv1599								Rv2308										Rv2328	Rv3216				Rv3531c															Rv2999
			Rv2796c	Rv1600								Rv2314c										Rv2329c	Rv3218				Rv3545c															Rv3000
			Rv2797c	Rv1605								Rv2315c										Rv2331	Rv3220c				Rv3555c															Rv3011c
			Rv2798c	Rv1606								Rv2319c										Rv2332	Rv3221A				Rv3559c															Rv3013
			Rv2799	Rv1608c								Rv2323c										Rv2338c	Rv3224				Rv3560c															Rv3014c
			Rv2800	Rv1609								Rv2330c										Rv2345	Rv3229c				Rv3561															Rv3015c
			Rv2801c	Rv1610								Rv2331A										Rv2349c	Rv3230c				Rv3562															Rv3016
			Rv2802c	Rv1612								Rv2333c										Rv2350c	Rv3231c				Rv3563															Rv3017c
			Rv2803	Rv1613								Rv2334										Rv2351c	Rv3233c				Rv3564															Rv3018A
			Rv2818c	Rv1614								Rv2335										Rv2357c	Rv3235				Rv3565															Rv3018c
			Rv2820c	Rv1617								Rv2337c										Rv2362c	Rv3236c				Rv3572															Rv3019c
			Rv2823c	Rv1623c								Rv2338c										Rv2363	Rv3251c				Rv3574															Rv3021c
			Rv2824c	Rv1627c								Rv2340c										Rv2369c	Rv3252c				Rv3585															Rv3022c
			Rv2825c	Rv1628c								Rv2349c										Rv2370c	Rv3259				Rv3586															Rv3023c
			Rv2831	Rv1629								Rv2350c										Rv2377c	Rv3278c				Rv3587c															Rv3026c
			Rv2845c	Rv1631								Rv2351c										Rv2378c	Rv3292				Rv3597c															Rv3030
			Rv2848c	Rv1632c								Rv2356c										Rv2379c	Rv3295				Rv3617															Rv3031
			Rv2849c	Rv1634								Rv2357c										Rv2380c	Rv3296				Rv3618															Rv3032
			Rv2850c	Rv1636								Rv2358										Rv2381c	Rv3297				Rv3623															Rv3033
			Rv2851c	Rv1637c								Rv2359										Rv2382c	Rv3308				Rv3633															Rv3037c
			Rv2852c	Rv1638A								Rv2375										Rv2387	Rv3312c				Rv3636															Rv3055
			Rv2854	Rv1639c								Rv2382c										Rv2389c	Rv3318				Rv3644c															Rv3056
			Rv2855	Rv1646								Rv2383c										Rv2390c	Rv3322c				Rv3651															Rv3059
			Rv2856	Rv1647								Rv2389c										Rv2397c	Rv3328c				Rv3654c															Rv3061c
			Rv2862c	Rv1650								Rv2390c										Rv2400c	Rv3334				Rv3656c															Rv3063
			Rv2864c	Rv1652								Rv2398c										Rv2401A	Rv3335c				Rv3659c															Rv3064c
			Rv2866	Rv1660								Rv2399c										Rv2402	Rv3338				Rv3660c															Rv3068c
			Rv2873	Rv1661								Rv2401A										Rv2404c	Rv3341				Rv3663c															Rv3069
			Rv2877c	Rv1662								Rv2402										Rv2409c	Rv3342				Rv3664c															Rv3070
			Rv2885c	Rv1663								Rv2405										Rv2410c	Rv3348				Rv3665c															Rv3071
			Rv2886c	Rv1664								Rv2406c										Rv2411c	Rv3354				Rv3666c															Rv3072c
			Rv2891	Rv1665								Rv2409c										Rv2412	Rv3357				Rv3667															Rv3073c
			Rv2894c	Rv1670								Rv2410c										Rv2413c	Rv3358				Rv3685c															Rv3074
			Rv2896c	Rv1671								Rv2415c										Rv2416c	Rv3360				Rv3700c															Rv3076
			Rv2897c	Rv1673c								Rv2416c										Rv2418c	Rv3377c				Rv3701c															Rv3077
			Rv2898c	Rv1674c								Rv2423										Rv2421c	Rv3378c				Rv3702c															Rv3078
			Rv2911	Rv1678								Rv2427Ac										Rv2423	Rv3382c				Rv3703c															Rv3079c
			Rv2913c	Rv1679								Rv2428										Rv2428	Rv3383c				Rv3704c															Rv3080c
			Rv2918c	Rv1680								Rv2429										Rv2438A	Rv3384c				Rv3705A															Rv3088
			Rv2919c	Rv1681								Rv2440c										Rv2439c	Rv3390				Rv3705c															Rv3089
			Rv2924c	Rv1685c								Rv2450c										Rv2440c	Rv3394c				Rv3707c															Rv3091
			Rv2927c	Rv1689								Rv2452c										Rv2442c	Rv3395c				Rv3708c															Rv3106
			Rv2943	Rv1692								Rv2453c										Rv2445c	Rv3404c				Rv3709c															Rv3108
			Rv2953	Rv1694								Rv2454c										Rv2458	Rv3405c				Rv3717															Rv3115
			Rv2955c	Rv1695								Rv2455c										Rv2461c	Rv3417c				Rv3729															Rv3135
			Rv2957	Rv1696								Rv2458										Rv2466c	Rv3419c				Rv3733c															Rv3137
			Rv2963	Rv1701								Rv2459										Rv2469c	Rv3421c				Rv3734c															Rv3162c
			Rv2974c	Rv1702c								Rv2463										Rv2472	Rv3422c				Rv3737															Rv3163c
			Rv2977c	Rv1709								Rv2466c										Rv2481c	Rv3423c				Rv3741c															Rv3164c
			Rv2978c	Rv1712								Rv2469c										Rv2486	Rv3427c				Rv3742c															Rv3165c
			Rv2979c	Rv1713								Rv2474c										Rv2488c	Rv3433c				Rv3743c															Rv3166c
			Rv2982c	Rv1714								Rv2485c										Rv2502c	Rv3436c				Rv3749c															Rv3170
			Rv2983	Rv1715								Rv2487c										Rv2505c	Rv3439c				Rv3750c															Rv3171c
			Rv2986c	Rv1716								Rv2489c										Rv2506	Rv3445c				Rv3752c															Rv3190c
			Rv2987c	Rv1717								Rv2490c										Rv2510c	Rv3461c				Rv3753c															Rv3191c
			Rv2988c	Rv1718								Rv2491										Rv2511	Rv3462c				Rv3758c															Rv3198A
			Rv2989	Rv1719								Rv2492										Rv2512c	Rv3463				Rv3760															Rv3201c
			Rv3003c	Rv1720c								Rv2495c										Rv2518c	Rv3467				Rv3761c															Rv3202c
			Rv3005c	Rv1721c								Rv2500c										Rv2523c	Rv3468c				Rv3762c															Rv3203
			Rv3011c	Rv1723								Rv2501c										Rv2525c	Rv3472				Rv3767c															Rv3226c
			Rv3012c	Rv1724c								Rv2502c										Rv2526	Rv3476c				Rv3776															Rv3227
			Rv3014c	Rv1729c								Rv2503c										Rv2527	Rv3481c				Rv3797															Rv3228
			Rv3016	Rv1738								Rv2504c										Rv2529	Rv3484				Rv3807c															Rv3231c
			Rv3021c	Rv1740								Rv2505c										Rv2542	Rv3485c				Rv3809c															Rv3233c
			Rv3022A	Rv1741								Rv2513										Rv2547	Rv3486				Rv3810															Rv3234c
			Rv3026c	Rv1744c								Rv2515c										Rv2548	Rv3501c				Rv3811															Rv3236c
			Rv3027c	Rv1745c								Rv2516c										Rv2549c	Rv3503c				Rv3822															Rv3238c
			Rv3030	Rv1747								Rv2517c										Rv2556c	Rv3515c				Rv3823c															Rv3243c
			Rv3031	Rv1748								Rv2518c										Rv2559c	Rv3523				Rv3824c															Rv3250c
			Rv3032	Rv1749c								Rv2526										Rv2560	Rv3527				Rv3825c															Rv3251c
			Rv3039c	Rv1750c								Rv2527										Rv2561	Rv3528c				Rv3826															Rv3253c
			Rv3040c	Rv1752								Rv2549c										Rv2562	Rv3547				Rv3828c															Rv3254
			Rv3041c	Rv1754c								Rv2550c										Rv2563	Rv3548c				Rv3829c															Rv3261
			Rv3047c	Rv1756c								Rv2551c										Rv2564	Rv3549c				Rv3830c															Rv3262
			Rv3048c	Rv1757c								Rv2557										Rv2566	Rv3550				Rv3831															Rv3263
			Rv3057c	Rv1760								Rv2558										Rv2568c	Rv3551				Rv3833															Rv3278c
			Rv3058c	Rv1761c								Rv2567										Rv2569c	Rv3552				Rv3841															Rv3279c
			Rv3059	Rv1762c								Rv2570										Rv2570	Rv3553				Rv3845															Rv3291c
			Rv3062	Rv1763								Rv2575										Rv2571c	Rv3555c				Rv3846															Rv3292
			Rv3065	Rv1764								Rv2578c										Rv2572c	Rv3556c				Rv3847															Rv3293
			Rv3066	Rv1766								Rv2579										Rv2579	Rv3559c				Rv3848															Rv3295
			Rv3067	Rv1767								Rv2590										Rv2582	Rv3560c				Rv3850															Rv3296
			Rv3069	Rv1774								Rv2591										Rv2595	Rv3561				Rv3854c															Rv3297
			Rv3070	Rv1779c								Rv2592c										Rv2596	Rv3562				Rv3862c															Rv3298c
			Rv3071	Rv1784								Rv2593c										Rv2597	Rv3563				Rv3863															Rv3299c
			Rv3073c	Rv1790								Rv2594c										Rv2598	Rv3564				Rv3884c															Rv3300c
			Rv3076	Rv1791								Rv2595										Rv2607	Rv3565				Rv3886c															Rv3302c
			Rv3081	Rv1797								Rv2596										Rv2608	Rv3566A				Rv3888c															Rv3303c
			Rv3094c	Rv1798								Rv2597										Rv2616	Rv3575c				Rv3894c															Rv3307
			Rv3096	Rv1801								Rv2598										Rv2619c	Rv3577				Rv3895c															Rv3308
			Rv3107c	Rv1804c								Rv2601A										Rv2622	Rv3578				Rv3902c															Rv3312c
			Rv3109	Rv1805c								Rv2604c										Rv2633c	Rv3584																			Rv3314c
			Rv3110	Rv1806								Rv2609c										Rv2636	Rv3590c																			Rv3315c
			Rv3111	Rv1807								Rv2615c										Rv2637	Rv3594																			Rv3322c
			Rv3112	Rv1808								Rv2621c										Rv2641	Rv3598c																			Rv3323c
			Rv3122	Rv1809								Rv2623										Rv2642	Rv3604c																			Rv3328c
			Rv3124	Rv1811								Rv2628										Rv2643	Rv3608c																			Rv3331
			Rv3125c	Rv1812c								Rv2632c										Rv2645	Rv3613c																			Rv3332
			Rv3126c	Rv1814								Rv2633c										Rv2646	Rv3614c																			Rv3335c
			Rv3142c	Rv1815								Rv2634c										Rv2647	Rv3628																			Rv3336c
			Rv3144c	Rv1816								Rv2636										Rv2656c	Rv3633																			Rv3337
			Rv3159c	Rv1819c								Rv2639c										Rv2658c	Rv3634c																			Rv3338
			Rv3160c	Rv1821								Rv2640c										Rv2664	Rv3650																			Rv3348
			Rv3161c	Rv1823								Rv2641										Rv2671	Rv3651																			Rv3349c
			Rv3170	Rv1824								Rv2657c										Rv2672	Rv3657c																			Rv3356c
			Rv3172c	Rv1825								Rv2658c										Rv2673	Rv3658c																			Rv3366
			Rv3183	Rv1826								Rv2659c										Rv2683	Rv3659c																			Rv3368c
			Rv3190c	Rv1831								Rv2661c										Rv2689c	Rv3660c																			Rv3369
			Rv3196	Rv1833c								Rv2662										Rv2690c	Rv3662c																			Rv3370c
			Rv3198A	Rv1835c								Rv2663										Rv2694c	Rv3663c																			Rv3371
			Rv3198c	Rv1836c								Rv2664										Rv2698	Rv3675																			Rv3372
			Rv3201c	Rv1838c								Rv2667										Rv2699c	Rv3693																			Rv3373
			Rv3202c	Rv1839c								Rv2668										Rv2700	Rv3698																			Rv3374
			Rv3209	Rv1841c								Rv2669										Rv2704	Rv3700c																			Rv3375
			Rv3210c	Rv1842c								Rv2671										Rv2705c	Rv3702c																			Rv3379c
			Rv3218	Rv1849								Rv2677c										Rv2714	Rv3704c																			Rv3382c
			Rv3235	Rv1850								Rv2680										Rv2717c	Rv3705c																			Rv3393
			Rv3236c	Rv1851								Rv2681										Rv2723	Rv3716c																			Rv3409c
			Rv3237c	Rv1852								Rv2694c										Rv2724c	Rv3718c																			Rv3419c
			Rv3244c	Rv1853								Rv2702										Rv2727c	Rv3724B																			Rv3421c
			Rv3245c	Rv1854c								Rv2705c										Rv2730	Rv3728																			Rv3422c
			Rv3246c	Rv1855c								Rv2712c										Rv2731	Rv3734c																			Rv3423c
			Rv3247c	Rv1856c								Rv2713										Rv2733c	Rv3739c																			Rv3424c
			Rv3249c	Rv1857								Rv2719c										Rv2734	Rv3747																			Rv3432c
			Rv3251c	Rv1864c								Rv2721c										Rv2735c	Rv3752c																			Rv3433c
			Rv3252c	Rv1865c								Rv2724c										Rv2740	Rv3756c																			Rv3437
			Rv3258c	Rv1867								Rv2725c										Rv2743c	Rv3757c																			Rv3445c
			Rv3260c	Rv1868								Rv2734										Rv2744c	Rv3758c																			Rv3465
			Rv3263	Rv1870c								Rv2735c										Rv2747	Rv3763																			Rv3467
			Rv3267	Rv1874								Rv2736c										Rv2754c	Rv3765c																			Rv3468c
			Rv3268	Rv1875								Rv2739c										Rv2755c	Rv3769																			Rv3469c
			Rv3276c	Rv1876								Rv2740										Rv2757c	Rv3772																			Rv3470c
			Rv3277	Rv1877								Rv2741										Rv2758c	Rv3785																			Rv3476c
			Rv3280	Rv1882c								Rv2747										Rv2759c	Rv3788																			Rv3480c
			Rv3292	Rv1886c								Rv2748c										Rv2760c	Rv3789																			Rv3486
			Rv3306c	Rv1888A								Rv2766c										Rv2765	Rv3790																			Rv3489
			Rv3310	Rv1888c								Rv2771c										Rv2766c	Rv3791																			Rv3504
			Rv3311	Rv1890c								Rv2772c										Rv2768c	Rv3809c																			Rv3505
			Rv3312A	Rv1891								Rv2773c										Rv2770c	Rv3818																			Rv3506
			Rv3320c	Rv1892								Rv2774c										Rv2775	Rv3819																			Rv3510c
			Rv3321c	Rv1893								Rv2775										Rv2778c	Rv3820c																			Rv3513c
			Rv3322c	Rv1894c								Rv2776c										Rv2779c	Rv3824c																			Rv3515c
			Rv3325	Rv1895								Rv2777c										Rv2787	Rv3826																			Rv3516
			Rv3328c	Rv1896c								Rv2784c										Rv2788	Rv3831																			Rv3517
			Rv3329	Rv1897c								Rv2799										Rv2796c	Rv3832c																			Rv3525c
			Rv3330	Rv1898								Rv2800										Rv2798c	Rv3834c																			Rv3526
			Rv3331	Rv1904								Rv2805										Rv2801c	Rv3844																			Rv3527
			Rv3332	Rv1909c								Rv2809										Rv2802c	Rv3845																			Rv3529c
			Rv3335c	Rv1910c								Rv2811										Rv2803	Rv3846																			Rv3530c
			Rv3336c	Rv1911c								Rv2818c										Rv2805	Rv3854c																			Rv3531c
			Rv3337	Rv1912c								Rv2819c										Rv2806	Rv3856c																			Rv3540c
			Rv3338	Rv1913								Rv2820c										Rv2818c	Rv3861																			Rv3541c
			Rv3348	Rv1914c								Rv2821c										Rv2819c	Rv3871																			Rv3542c
			Rv3352c	Rv1915								Rv2822c										Rv2820c	Rv3872																			Rv3543c
			Rv3353c	Rv1916								Rv2823c										Rv2821c	Rv3873																			Rv3544c
			Rv3354	Rv1918c								Rv2824c										Rv2822c	Rv3889c																			Rv3546
			Rv3368c	Rv1926c								Rv2826c										Rv2823c	Rv3891c																			Rv3560c
			Rv3372	Rv1928c								Rv2827c										Rv2824c	Rv3896c																			Rv3566A
			Rv3386	Rv1929c								Rv2831										Rv2829c	Rv3906c																			Rv3571
			Rv3387	Rv1931c								Rv2832c										Rv2831	Rv3913																			Rv3572
			Rv3390	Rv1932								Rv2833c										Rv2843	Rv3914																			Rv3582c
			Rv3391	Rv1935c								Rv2834c										Rv2844	Rv3916c																			Rv3585
			Rv3392c	Rv1936								Rv2835c										Rv2845c	Rv3924c																			Rv3586
			Rv3399	Rv1940								Rv2846c										Rv2854	Rvnt02																			Rv3591c
			Rv3402c	Rv1942c								Rv2847c										Rv2855	Rvnt03																			Rv3594
			Rv3403c	Rv1943c								Rv2848c										Rv2864c	Rvnt05																			Rv3599c
			Rv3404c	Rv1944c								Rv2849c										Rv2865	Rvnt07																			Rv3617
			Rv3405c	Rv1945								Rv2853										Rv2866	Rvnt17																			Rv3618
			Rv3413c	Rv1947								Rv2858c										Rv2871	Rvnt34																			Rv3623
			Rv3414c	Rv1948c								Rv2859c										Rv2872																				Rv3631
			Rv3425	Rv1950c								Rv2864c										Rv2873																				Rv3632
			Rv3433c	Rv1951c								Rv2866										Rv2875																				Rv3635
			Rv3438	Rv1954c								Rv2872										Rv2877c																				Rv3636
			Rv3439c	Rv1955								Rv2884										Rv2884																				Rv3649
			Rv3440c	Rv1956								Rv2885c										Rv2887																				Rv3650
			Rv3441c	Rv1957								Rv2894c										Rv2890c																				Rv3652
			Rv3442c	Rv1958c								Rv2913c										Rv2895c																				Rv3654c
			Rv3443c	Rv1959c								Rv2927c										Rv2910c																				Rv3655c
			Rv3444c	Rv1960c								Rv2930										Rv2911																				Rv3656c
			Rv3445c	Rv1961								Rv2931										Rv2912c																				Rv3657c
			Rv3446c	Rv1963c								Rv2932										Rv2913c																				Rv3658c
			Rv3447c	Rv1976c								Rv2933										Rv2914c																				Rv3659c
			Rv3448	Rv1977								Rv2934										Rv2915c																				Rv3660c
			Rv3449	Rv1978								Rv2935										Rv2916c																				Rv3661
			Rv3450c	Rv1979c								Rv2943										Rv2922A																				Rv3662c
			Rv3451	Rv1984c								Rv2955c										Rv2922c																				Rv3663c
			Rv3453	Rv1986								Rv2958c										Rv2923c																				Rv3664c
			Rv3454	Rv1988								Rv2978c										Rv2924c																				Rv3665c
			Rv3467	Rv1989c								Rv2979c										Rv2927c																				Rv3666c
			Rv3468c	Rv1990A								Rv2984										Rv2928																				Rv3667
			Rv3470c	Rv1990c								Rv2986c										Rv2929																				Rv3670
			Rv3474	Rv1991c								Rv2987c										Rv2943A																				Rv3681c
			Rv3480c	Rv1993c								Rv2988c										Rv2952																				Rv3690
			Rv3484	Rv1994c								Rv2989										Rv2953																				Rv3698
			Rv3485c	Rv1995								Rv2998										Rv2955c																				Rv3699
			Rv3487c	Rv1996								Rv2999										Rv2956																				Rv3700c
			Rv3492c	Rv1998c								Rv3005c										Rv2958c																				Rv3701c
			Rv3493c	Rv1999c								Rv3015c										Rv2960c																				Rv3702c
			Rv3494c	Rv2000								Rv3016										Rv2962c																				Rv3703c
			Rv3495c	Rv2001								Rv3017c										Rv2963																				Rv3705c
			Rv3496c	Rv2002								Rv3022c										Rv2964																				Rv3706c
			Rv3497c	Rv2003c								Rv3027c										Rv2970A																				Rv3714c
			Rv3498c	Rv2008c								Rv3033										Rv2971																				Rv3728
			Rv3499c	Rv2010								Rv3037c										Rv2976c																				Rv3729
			Rv3500c	Rv2011c								Rv3040c										Rv2980																				Rv3730c
			Rv3501c	Rv2012								Rv3046c										Rv2983																				Rv3731
			Rv3517	Rv2014								Rv3047c										Rv2984																				Rv3736
			Rv3521	Rv2017								Rv3055										Rv2990c																				Rv3737
			Rv3522	Rv2018								Rv3057c										Rv2991																				Rv3746c
			Rv3525c	Rv2019								Rv3058c										Rv2998																				Rv3748
			Rv3538	Rv2020c								Rv3059										Rv2999																				Rv3755c
			Rv3539	Rv2021c								Rv3060c										Rv3011c																				Rv3757c
			Rv3554	Rv2022c								Rv3064c										Rv3012c																				Rv3758c
			Rv3556c	Rv2023c								Rv3065										Rv3013																				Rv3759c
			Rv3557c	Rv2025c								Rv3066										Rv3014c																				Rv3760
			Rv3559c	Rv2026c								Rv3074										Rv3016																				Rv3761c
			Rv3560c	Rv2034								Rv3075c										Rv3023c																				Rv3762c
			Rv3564	Rv2035								Rv3076										Rv3026c																				Rv3767c
			Rv3572	Rv2036								Rv3081										Rv3027c																				Rv3770A
			Rv3573c	Rv2038c								Rv3082c										Rv3029c																				Rv3770c
			Rv3585	Rv2039c								Rv3083										Rv3030																				Rv3772
			Rv3586	Rv2040c								Rv3084										Rv3031																				Rv3773c
			Rv3587c	Rv2042c								Rv3085										Rv3032																				Rv3774
			Rv3589	Rv2043c								Rv3086										Rv3034c																				Rv3775
			Rv3590c	Rv2044c								Rv3087										Rv3035																				Rv3777
			Rv3591c	Rv2047c								Rv3088										Rv3036c																				Rv3786c
			Rv3598c	Rv2048c								Rv3089										Rv3039c																				Rv3787c
			Rv3611	Rv2050								Rv3091										Rv3047c																				Rv3797
			Rv3613c	Rv2051c								Rv3096										Rv3048c																				Rv3825c
			Rv3617	Rv2052c								Rv3098c										Rv3055																				Rv3827c
			Rv3618	Rv2053c								Rv3102c										Rv3056																				Rv3828c
			Rv3622c	Rv2056c								Rv3107c										Rv3059																				Rv3829c
			Rv3629c	Rv2057c								Rv3108										Rv3062																				Rv3830c
			Rv3635	Rv2060								Rv3109										Rv3063																				Rv3832c
			Rv3636	Rv2062c								Rv3110										Rv3064c																				Rv3838c
			Rv3639c	Rv2063								Rv3111										Rv3065																				Rv3840
			Rv3644c	Rv2066								Rv3112										Rv3066																				Rv3844
			Rv3649	Rv2068c								Rv3113										Rv3071																				Rv3848
			Rv3650	Rv2069								Rv3114										Rv3072c																				Rv3858c
			Rv3654c	Rv2073c								Rv3124										Rv3073c																				Rv3859c
			Rv3655c	Rv2077A								Rv3125c										Rv3076																				Rv3860
			Rv3656c	Rv2077c								Rv3127										Rv3077																				Rv3872
			Rv3657c	Rv2078								Rv3129										Rv3078																				Rv3878
			Rv3658c	Rv2082								Rv3130c										Rv3081																				Rv3894c
			Rv3659c	Rv2083								Rv3131										Rv3090																				Rv3895c
			Rv3660c	Rv2084								Rv3133c										Rv3091																				Rv3896c
			Rv3661	Rv2085								Rv3134c										Rv3100c																				Rv3899c
			Rv3665c	Rv2086								Rv3135										Rv3101c																				Rv3900c
			Rv3668c	Rv2090								Rv3137										Rv3102c																				Rv3903c
			Rv3675	Rv2092c								Rv3138										Rv3106																				Rv3904c
			Rv3682	Rv2095c								Rv3139										Rv3107c																				Rv3905c
			Rv3683	Rv2096c								Rv3140										Rv3115																				Rvnt01
			Rv3705A	Rv2101								Rv3142c										Rv3116																				Rvnt03
			Rv3705c	Rv2102								Rv3144c										Rv3117																				Rvnt07
			Rv3711c	Rv2103c								Rv3145										Rv3119																				Rvnt11
			Rv3714c	Rv2104c								Rv3146										Rv3121																				Rvnt12
			Rv3717	Rv2105								Rv3147										Rv3139																				Rvnt19
			Rv3719	Rv2106								Rv3148										Rv3140																				Rvnt21
			Rv3720	Rv2107								Rv3149										Rv3145																				Rvnt22
			Rv3721c	Rv2109c								Rv3150										Rv3156																				Rvnt28
			Rv3725	Rv2116								Rv3151										Rv3162c																				Rvnt30
			Rv3726	Rv2117								Rv3152										Rv3166c																				Rvnt32
			Rv3727	Rv2120c								Rv3153										Rv3167c																				Rvnt34
			Rv3728	Rv2121c								Rv3154										Rv3169
			Rv3729	Rv2122c								Rv3155										Rv3172c
			Rv3731	Rv2127								Rv3156										Rv3180c
			Rv3734c	Rv2128								Rv3157										Rv3181c
			Rv3743c	Rv2129c								Rv3158										Rv3182
			Rv3745c	Rv2136c								Rv3160c										Rv3183
			Rv3751	Rv2139								Rv3161c										Rv3188
			Rv3752c	Rv2140c								Rv3165c										Rv3189
			Rv3753c	Rv2142c								Rv3166c										Rv3190c
			Rv3755c	Rv2143								Rv3168										Rv3194c
			Rv3756c	Rv2148c								Rv3169										Rv3197A
			Rv3757c	Rv2151c								Rv3170										Rv3198A
			Rv3758c	Rv2152c								Rv3180c										Rv3198c
			Rv3759c	Rv2153c								Rv3181c										Rv3201c
			Rv3766	Rv2154c								Rv3182										Rv3202c
			Rv3767c	Rv2155c								Rv3188										Rv3203
			Rv3770B	Rv2156c								Rv3189										Rv3208
			Rv3770c	Rv2157c								Rv3197										Rv3208A
			Rv3771c	Rv2160A								Rv3197A										Rv3214
			Rv3772	Rv2160c								Rv3198c										Rv3215
			Rv3775	Rv2163c								Rv3201c										Rv3218
			Rv3787c	Rv2164c								Rv3202c										Rv3226c
			Rv3789	Rv2166c								Rv3209										Rv3227
			Rv3790	Rv2167c								Rv3218										Rv3233c
			Rv3794	Rv2168c								Rv3219										Rv3240c
			Rv3795	Rv2169c								Rv3224										Rv3247c
			Rv3796	Rv2170								Rv3224A										Rv3252c
			Rv3797	Rv2171								Rv3224B										Rv3259
			Rv3798	Rv2173								Rv3230c										Rv3261
			Rv3806c	Rv2174								Rv3236c										Rv3262
			Rv3807c	Rv2178c								Rv3237c										Rv3263
			Rv3809c	Rv2180c								Rv3241c										Rv3277
			Rv3810	Rv2182c								Rv3246c										Rv3279c
			Rv3811	Rv2185c								Rv3250c										Rv3291c
			Rv3815c	Rv2186c								Rv3251c										Rv3292
			Rv3817	Rv2187								Rv3252c										Rv3293
			Rv3818	Rv2189c								Rv3255c										Rv3304
			Rv3819	Rv2192c								Rv3256c										Rv3309c
			Rv3822	Rv2197c								Rv3257c										Rv3310
			Rv3823c	Rv2203								Rv3258c										Rv3311
			Rv3824c	Rv2206								Rv3260c										Rv3312c
			Rv3825c	Rv2207								Rv3267										Rv3313c
			Rv3826	Rv2208								Rv3268										Rv3318
			Rv3828c	Rv2225								Rv3270										Rv3323c
			Rv3830c	Rv2226								Rv3275c										Rv3329
			Rv3832c	Rv2228c								Rv3276c										Rv3330
			Rv3833	Rv2229c								Rv3286c										Rv3334
			Rv3835	Rv2230c								Rv3287c										Rv3335c
			Rv3838c	Rv2231c								Rv3288c										Rv3353c
			Rv3844	Rv2232								Rv3289c										Rv3357
			Rv3846	Rv2235								Rv3290c										Rv3358
			Rv3849	Rv2242								Rv3293										Rv3368c
			Rv3850	Rv2245								Rv3295										Rv3369
			Rv3851	Rv2246								Rv3298c										Rv3372
			Rv3854c	Rv2247								Rv3303c										Rv3373
			Rv3862c	Rv2248								Rv3308										Rv3374
			Rv3863	Rv2250A								Rv3310										Rv3375
			Rv3864	Rv2250c								Rv3311										Rv3377c
			Rv3876	Rv2253								Rv3312A										Rv3378c
			Rv3882c	Rv2254c								Rv3330										Rv3384c
			Rv3883c	Rv2255c								Rv3331										Rv3385c
			Rv3884c	Rv2257c								Rv3332										Rv3386
			Rv3885c	Rv2263								Rv3334										Rv3392c
			Rv3886c	Rv2264c								Rv3337										Rv3393
			Rv3887c	Rv2266								Rv3338										Rv3397c
			Rv3888c	Rv2269c								Rv3340										Rv3399
			Rv3889c	Rv2270								Rv3344c										Rv3402c
			Rv3891c	Rv2273								Rv3345c										Rv3403c
			Rv3892c	Rv2274c								Rv3346c										Rv3405c
			Rv3893c	Rv2276								Rv3348										Rv3409c
			Rv3894c	Rv2278								Rv3353c										Rv3416
			Rv3895c	Rv2279								Rv3354										Rv3417c
			Rv3896c	Rv2280								Rv3355c										Rv3430c
			Rv3897c	Rv2281								Rv3357										Rv3435c
			Rv3898c	Rv2284								Rv3358										Rv3436c
			Rv3901c	Rv2286c								Rv3365c										Rv3437
			Rv3902c	Rv2291								Rv3367										Rv3438
			Rv3903c	Rv2292c								Rv3371										Rv3439c
			Rv3904c	Rv2296								Rv3376										Rv3444c
			Rv3905c	Rv2298								Rv3378c										Rv3445c
			Rv3906c	Rv2301								Rv3386										Rv3450c
			Rv3911	Rv2302								Rv3388										Rv3451
			Rv3913	Rv2303c								Rv3390										Rv3452
			Rv3924c	Rv2304c								Rv3391										Rv3463
			Rvnt30	Rv2305								Rv3393										Rv3467
				Rv2307B								Rv3394c										Rv3472
				Rv2307c								Rv3395c										Rv3476c
				Rv2307D								Rv3399										Rv3481c
				Rv2309A								Rv3401										Rv3488
				Rv2312								Rv3402c										Rv3500c
				Rv2314c								Rv3405c										Rv3510c
				Rv2319c								Rv3409c										Rv3513c
				Rv2320c								Rv3413c										Rv3515c
				Rv2321c								Rv3414c										Rv3517
				Rv2322c								Rv3416										Rv3521
				Rv2323c								Rv3419c										Rv3525c
				Rv2324								Rv3421c										Rv3526
				Rv2325c								Rv3422c										Rv3528c
				Rv2328								Rv3424c										Rv3534c
				Rv2330c								Rv3427c										Rv3535c
				Rv2332								Rv3436c										Rv3536c
				Rv2333c								Rv3437										Rv3545c
				Rv2335								Rv3438										Rv3546
				Rv2336								Rv3444c										Rv3547
				Rv2337c								Rv3445c										Rv3554
				Rv2339								Rv3451										Rv3557c
				Rv2340c								Rv3453										Rv3566c
				Rv2341								Rv3454										Rv3571
				Rv2349c								Rv3472										Rv3572
				Rv2350c								Rv3479										Rv3575c
				Rv2351c								Rv3482c										Rv3576
				Rv2354								Rv3483c										Rv3585
				Rv2355								Rv3484										Rv3586
				Rv2358								Rv3488										Rv3589
				Rv2359								Rv3491										Rv3591c
				Rv2360c								Rv3501c										Rv3598c
				Rv2364c								Rv3502c										Rv3599c
				Rv2365c								Rv3503c										Rv3601c
				Rv2366c								Rv3504										Rv3602c
				Rv2367c								Rv3505										Rv3603c
				Rv2369c								Rv3507										Rv3617
				Rv2374c								Rv3508										Rv3623
				Rv2378c								Rv3511										Rv3625c
				Rv2379c								Rv3512										Rv3628
				Rv2380c								Rv3514										Rv3631
				Rv2381c								Rv3517										Rv3632
				Rv2387								Rv3521										Rv3635
				Rv2388c								Rv3526										Rv3636
				Rv2390c								Rv3527										Rv3644c
				Rv2393								Rv3529c										Rv3646c
				Rv2394								Rv3530c										Rv3650
				Rv2395								Rv3531c										Rv3651
				Rv2398c								Rv3533c										Rv3662c
				Rv2399c								Rv3540c										Rv3665c
				Rv2401								Rv3541c										Rv3666c
				Rv2401A								Rv3542c										Rv3667
				Rv2403c								Rv3543c										Rv3669
				Rv2407								Rv3544c										Rv3670
				Rv2409c								Rv3545c										Rv3675
				Rv2410c								Rv3546										Rv3688c
				Rv2414c								Rv3547										Rv3690
				Rv2415c								Rv3559c										Rv3691
				Rv2416c								Rv3560c										Rv3692
				Rv2417c								Rv3561										Rv3696c
				Rv2421c								Rv3562										Rv3697c
				Rv2423								Rv3563										Rv3705A
				Rv2425c								Rv3564										Rv3705c
				Rv2427c								Rv3565										Rv3706c
				Rv2428								Rv3571										Rv3712
				Rv2429								Rv3572										Rv3713
				Rv2433c								Rv3578										Rv3714c
				Rv2434c								Rv3584										Rv3717
				Rv2436								Rv3585										Rv3718c
				Rv2438A								Rv3586										Rv3721c
				Rv2439c								Rv3587c										Rv3726
				Rv2440c								Rv3595c										Rv3729
				Rv2441c								Rv3604c										Rv3731
				Rv2443								Rv3612c										Rv3734c
				Rv2444c								Rv3613c										Rv3736
				Rv2446c								Rv3614c										Rv3737
				Rv2447c								Rv3615c										Rv3739c
				Rv2449c								Rv3617										Rv3744
				Rv2452c								Rv3618										Rv3749c
				Rv2459								Rv3633										Rv3750c
				Rv2463								Rv3636										Rv3754
				Rv2464c								Rv3644c										Rv3760
				Rv2465c								Rv3653										Rv3761c
				Rv2466c								Rv3656c										Rv3762c
				Rv2469c								Rv3662c										Rv3764c
				Rv2471								Rv3663c										Rv3765c
				Rv2472								Rv3675										Rv3767c
				Rv2473								Rv3678c										Rv3768
				Rv2474c								Rv3681c										Rv3769
				Rv2475c								Rv3685c										Rv3770A
				Rv2476c								Rv3698										Rv3770c
				Rv2479c								Rv3702c										Rv3772
				Rv2480c								Rv3703c										Rv3779
				Rv2481c								Rv3704c										Rv3787c
				Rv2482c								Rv3705c										Rv3788
				Rv2483c								Rv3711c										Rv3789
				Rv2484c								Rv3714c										Rv3790
				Rv2485c								Rv3717										Rv3791
				Rv2486								Rv3727										Rv3792
				Rv2488c								Rv3728										Rv3793
				Rv2489c								Rv3729										Rv3794
				Rv2494								Rv3733c										Rv3795
				Rv2495c								Rv3734c										Rv3796
				Rv2498c								Rv3736										Rv3797
				Rv2499c								Rv3740c										Rv3809c
				Rv2500c								Rv3741c										Rv3818
				Rv2501c								Rv3742c										Rv3819
				Rv2502c								Rv3743c										Rv3820c
				Rv2504c								Rv3752c										Rv3824c
				Rv2505c								Rv3753c										Rv3826
				Rv2506								Rv3756c										Rv3829c
				Rv2511								Rv3757c										Rv3830c
				Rv2513								Rv3762c										Rv3831
				Rv2514c								Rv3763										Rv3832c
				Rv2515c								Rv3765c										Rv3833
				Rv2516c								Rv3767c										Rv3834c
				Rv2517c								Rv3770A										Rv3835
				Rv2518c								Rv3770B										Rv3836
				Rv2520c								Rv3773c										Rv3837c
				Rv2521								Rv3775										Rv3840
				Rv2524c								Rv3776										Rv3846
				Rv2525c								Rv3788										Rv3850
				Rv2526								Rv3789										Rv3851
				Rv2528c								Rv3790										Rv3852
				Rv2530A								Rv3794										Rv3854c
				Rv2530c								Rv3795										Rv3855
				Rv2531c								Rv3797										Rv3860
				Rv2536								Rv3803c										Rv3863
				Rv2537c								Rv3807c										Rv3864
				Rv2538c								Rv3810										Rv3866
				Rv2540c								Rv3811										Rv3873
				Rv2542								Rv3818										Rv3874
				Rv2543								Rv3819										Rv3875
				Rv2544								Rv3820c										Rv3880c
				Rv2545								Rv3822										Rv3886c
				Rv2547								Rv3823c										Rv3888c
				Rv2548								Rv3824c										Rv3891c
				Rv2550c								Rv3825c										Rv3892c
				Rv2551c								Rv3826										Rv3893c
				Rv2552c								Rv3827c										Rv3894c
				Rv2553c								Rv3828c										Rv3896c
				Rv2554c								Rv3829c										Rv3899c
				Rv2555c								Rv3830c										Rv3900c
				Rv2557								Rv3831										Rv3901c
				Rv2558								Rv3832c										Rv3902c
				Rv2560								Rv3833										Rv3906c
				Rv2563								Rv3844										Rv3909
				Rv2564								Rv3846										Rv3911
				Rv2566								Rv3847										Rv3912
				Rv2567								Rv3848										Rv3913
				Rv2568c								Rv3850										Rv3914
				Rv2570								Rv3851										Rvns02
				Rv2571c								Rv3854c										Rvnt07
				Rv2573								Rv3862c										Rvnt13
				Rv2574								Rv3865										Rvnt24
				Rv2575								Rv3872										Rvnt33
				Rv2579								Rv3873										Rvnt34
				Rv2581c								Rv3885c										Rvnt40
				Rv2585c								Rv3890c
				Rv2586c								Rv3891c
				Rv2587c								Rv3892c
				Rv2592c								Rv3893c
				Rv2599								Rv3902c
				Rv2600								Rv3906c
				Rv2601								Rv3913
				Rv2601A								Rv3914
				Rv2602								Rvns02
				Rv2605c								Rvnt27
				Rv2606c								Rvnt28
				Rv2607
				Rv2609c
				Rv2610c
				Rv2611c
				Rv2612c
				Rv2616
				Rv2618
				Rv2619c
				Rv2621c
				Rv2622
				Rv2623
				Rv2626c
				Rv2628
				Rv2629
				Rv2632c
				Rv2633c
				Rv2636
				Rv2638
				Rv2639c
				Rv2640c
				Rv2641
				Rv2642
				Rv2643
				Rv2647
				Rv2648
				Rv2649
				Rv2650c
				Rv2652c
				Rv2657c
				Rv2658c
				Rv2659c
				Rv2660c
				Rv2662
				Rv2663
				Rv2664
				Rv2667
				Rv2668
				Rv2669
				Rv2670c
				Rv2671
				Rv2673
				Rv2676c
				Rv2677c
				Rv2678c
				Rv2681
				Rv2683
				Rv2685
				Rv2686c
				Rv2687c
				Rv2688c
				Rv2689c
				Rv2691
				Rv2695
				Rv2699c
				Rv2700
				Rv2702
				Rv2704
				Rv2705c
				Rv2707
				Rv2709
				Rv2712c
				Rv2713
				Rv2714
				Rv2717c
				Rv2718c
				Rv2719c
				Rv2721c
				Rv2722
				Rv2723
				Rv2724c
				Rv2725c
				Rv2727c
				Rv2729c
				Rv2731
				Rv2733c
				Rv2734
				Rv2736c
				Rv2739c
				Rv2740
				Rv2742c
				Rv2749
				Rv2752c
				Rv2754c
				Rv2755c
				Rv2756c
				Rv2757c
				Rv2760c
				Rv2761c
				Rv2762c
				Rv2763c
				Rv2765
				Rv2766c
				Rv2767c
				Rv2771c
				Rv2774c
				Rv2775
				Rv2777c
				Rv2778c
				Rv2779c
				Rv2781c
				Rv2782c
				Rv2784c
				Rv2789c
				Rv2790c
				Rv2793c
				Rv2794c
				Rv2796c
				Rv2798c
				Rv2799
				Rv2801c
				Rv2803
				Rv2808
				Rv2814c
				Rv2815c
				Rv2818c
				Rv2819c
				Rv2820c
				Rv2821c
				Rv2822c
				Rv2823c
				Rv2824c
				Rv2826c
				Rv2829c
				Rv2830c
				Rv2831
				Rv2832c
				Rv2834c
				Rv2835c
				Rv2836c
				Rv2839c
				Rv2842c
				Rv2843
				Rv2848c
				Rv2849c
				Rv2850c
				Rv2854
				Rv2856
				Rv2857c
				Rv2858c
				Rv2859c
				Rv2862c
				Rv2865
				Rv2866
				Rv2871
				Rv2872
				Rv2873
				Rv2875
				Rv2876
				Rv2880c
				Rv2881c
				Rv2887
				Rv2890c
				Rv2894c
				Rv2897c
				Rv2898c
				Rv2899c
				Rv2902c
				Rv2905
				Rv2906c
				Rv2907c
				Rv2908c
				Rv2909c
				Rv2910c
				Rv2911
				Rv2913c
				Rv2914c
				Rv2916c
				Rv2923c
				Rv2925c
				Rv2926c
				Rv2927c
				Rv2931
				Rv2932
				Rv2933
				Rv2934
				Rv2935
				Rv2936
				Rv2937
				Rv2938
				Rv2939
				Rv2940c
				Rv2942
				Rv2943
				Rv2945c
				Rv2946c
				Rv2947c
				Rv2948c
				Rv2957
				Rv2959c
				Rv2965c
				Rv2966c
				Rv2967c
				Rv2970A
				Rv2972c
				Rv2973c
				Rv2975c
				Rv2977c
				Rv2984
				Rv2987c
				Rv2988c
				Rv2989
				Rv2990c
				Rv2991
				Rv2999
				Rv3001c
				Rv3002c
				Rv3004
				Rv3007c
				Rv3009c
				Rv3010c
				Rv3011c
				Rv3012c
				Rv3013
				Rv3014c
				Rv3016
				Rv3018A
				Rv3018c
				Rv3020c
				Rv3022c
				Rv3025c
				Rv3027c
				Rv3031
				Rv3032
				Rv3033
				Rv3037c
				Rv3039c
				Rv3040c
				Rv3046c
				Rv3047c
				Rv3048c
				Rv3049c
				Rv3052c
				Rv3054c
				Rv3059
				Rv3062
				Rv3065
				Rv3067
				Rv3068c
				Rv3069
				Rv3070
				Rv3072c
				Rv3073c
				Rv3074
				Rv3075c
				Rv3077
				Rv3079c
				Rv3082c
				Rv3090
				Rv3092c
				Rv3093c
				Rv3094c
				Rv3099c
				Rv3100c
				Rv3102c
				Rv3103c
				Rv3104c
				Rv3105c
				Rv3107c
				Rv3109
				Rv3110
				Rv3111
				Rv3112
				Rv3116
				Rv3117
				Rv3121
				Rv3123
				Rv3132c
				Rv3135
				Rv3146
				Rv3147
				Rv3148
				Rv3149
				Rv3150
				Rv3151
				Rv3152
				Rv3153
				Rv3154
				Rv3155
				Rv3156
				Rv3157
				Rv3158
				Rv3159c
				Rv3162c
				Rv3163c
				Rv3164c
				Rv3165c
				Rv3168
				Rv3172c
				Rv3180c
				Rv3181c
				Rv3182
				Rv3183
				Rv3184
				Rv3185
				Rv3186
				Rv3187
				Rv3188
				Rv3189
				Rv3191c
				Rv3194c
				Rv3196A
				Rv3197
				Rv3197A
				Rv3198A
				Rv3199c
				Rv3200c
				Rv3201c
				Rv3203
				Rv3204
				Rv3208A
				Rv3209
				Rv3212
				Rv3214
				Rv3216
				Rv3218
				Rv3220c
				Rv3223c
				Rv3226c
				Rv3227
				Rv3228
				Rv3231c
				Rv3237c
				Rv3244c
				Rv3245c
				Rv3252c
				Rv3255c
				Rv3256c
				Rv3262
				Rv3269
				Rv3270
				Rv3273
				Rv3275c
				Rv3276c
				Rv3282
				Rv3284
				Rv3285
				Rv3286c
				Rv3287c
				Rv3288c
				Rv3289c
				Rv3290c
				Rv3291c
				Rv3293
				Rv3296
				Rv3297
				Rv3299c
				Rv3300c
				Rv3305c
				Rv3306c
				Rv3308
				Rv3311
				Rv3312c
				Rv3313c
				Rv3315c
				Rv3316
				Rv3317
				Rv3319
				Rv3322c
				Rv3325
				Rv3326
				Rv3330
				Rv3332
				Rv3334
				Rv3335c
				Rv3337
				Rv3339c
				Rv3340
				Rv3341
				Rv3342
				Rv3343c
				Rv3347c
				Rv3350c
				Rv3352c
				Rv3353c
				Rv3354
				Rv3356c
				Rv3357
				Rv3358
				Rv3360
				Rv3361c
				Rv3362c
				Rv3363c
				Rv3364c
				Rv3365c
				Rv3368c
				Rv3369
				Rv3371
				Rv3373
				Rv3374
				Rv3375
				Rv3377c
				Rv3380c
				Rv3381c
				Rv3382c
				Rv3383c
				Rv3386
				Rv3390
				Rv3392c
				Rv3394c
				Rv3395A
				Rv3395c
				Rv3396c
				Rv3399
				Rv3400
				Rv3401
				Rv3403c
				Rv3405c
				Rv3406
				Rv3410c
				Rv3416
				Rv3417c
				Rv3419c
				Rv3421c
				Rv3422c
				Rv3426
				Rv3427c
				Rv3431c
				Rv3432c
				Rv3433c
				Rv3434c
				Rv3436c
				Rv3440c
				Rv3441c
				Rv3443c
				Rv3451
				Rv3452
				Rv3453
				Rv3455c
				Rv3463
				Rv3465
				Rv3466
				Rv3472
				Rv3474
				Rv3475
				Rv3476c
				Rv3479
				Rv3481c
				Rv3484
				Rv3487c
				Rv3488
				Rv3491
				Rv3492c
				Rv3493c
				Rv3494c
				Rv3495c
				Rv3496c
				Rv3497c
				Rv3498c
				Rv3499c
				Rv3500c
				Rv3501c
				Rv3502c
				Rv3503c
				Rv3504
				Rv3505
				Rv3513c
				Rv3515c
				Rv3516
				Rv3517
				Rv3518c
				Rv3519
				Rv3526
				Rv3527
				Rv3528c
				Rv3530c
				Rv3531c
				Rv3534c
				Rv3535c
				Rv3536c
				Rv3537
				Rv3538
				Rv3539
				Rv3540c
				Rv3541c
				Rv3542c
				Rv3543c
				Rv3545c
				Rv3546
				Rv3547
				Rv3551
				Rv3552
				Rv3553
				Rv3555c
				Rv3556c
				Rv3563
				Rv3564
				Rv3565
				Rv3570c
				Rv3571
				Rv3572
				Rv3576
				Rv3578
				Rv3579c
				Rv3580c
				Rv3584
				Rv3585
				Rv3603c
				Rv3605c
				Rv3606c
				Rv3607c
				Rv3608c
				Rv3609c
				Rv3617
				Rv3623
				Rv3625c
				Rv3627c
				Rv3628
				Rv3630
				Rv3631
				Rv3632
				Rv3633
				Rv3635
				Rv3636
				Rv3642c
				Rv3643
				Rv3646c
				Rv3647c
				Rv3649
				Rv3650
				Rv3651
				Rv3652
				Rv3662c
				Rv3663c
				Rv3664c
				Rv3665c
				Rv3668c
				Rv3670
				Rv3671c
				Rv3674c
				Rv3681c
				Rv3683
				Rv3684
				Rv3685c
				Rv3689
				Rv3690
				Rv3691
				Rv3692
				Rv3693
				Rv3696c
				Rv3698
				Rv3699
				Rv3700c
				Rv3701c
				Rv3702c
				Rv3703c
				Rv3705c
				Rv3707c
				Rv3709c
				Rv3710
				Rv3711c
				Rv3713
				Rv3714c
				Rv3715c
				Rv3716c
				Rv3718c
				Rv3720
				Rv3724A
				Rv3724B
				Rv3725
				Rv3728
				Rv3731
				Rv3732
				Rv3734c
				Rv3736
				Rv3737
				Rv3739c
				Rv3740c
				Rv3742c
				Rv3743c
				Rv3744
				Rv3745c
				Rv3747
				Rv3748
				Rv3752c
				Rv3753c
				Rv3756c
				Rv3757c
				Rv3758c
				Rv3761c
				Rv3763
				Rv3765c
				Rv3766
				Rv3767c
				Rv3769
				Rv3773c
				Rv3774
				Rv3775
				Rv3776
				Rv3778c
				Rv3781
				Rv3783
				Rv3784
				Rv3787c
				Rv3788
				Rv3791
				Rv3792
				Rv3793
				Rv3794
				Rv3795
				Rv3797
				Rv3799c
				Rv3800c
				Rv3802c
				Rv3803c
				Rv3805c
				Rv3806c
				Rv3807c
				Rv3808c
				Rv3811
				Rv3813c
				Rv3815c
				Rv3817
				Rv3823c
				Rv3824c
				Rv3825c
				Rv3826
				Rv3832c
				Rv3833
				Rv3834c
				Rv3836
				Rv3845
				Rv3848
				Rv3858c
				Rv3863
				Rv3868
				Rv3869
				Rv3870
				Rv3871
				Rv3872
				Rv3873
				Rv3876
				Rv3877
				Rv3878
				Rv3879c
				Rv3882c
				Rv3884c
				Rv3885c
				Rv3886c
				Rv3888c
				Rv3889c
				Rv3891c
				Rv3892c
				Rv3893c
				Rv3894c
				Rv3895c
				Rv3896c
				Rv3897c
				Rv3898c
				Rv3899c
				Rv3901c
				Rv3902c
				Rv3903c
				Rv3906c
				Rv3907c
				Rv3909
				Rv3910
				Rv3913
				Rv3917c
				Rv3918c
				Rv3919c
				Rv3920c
				Rv3924c
				Rvnt01
				Rvnt02
				Rvnt05
				Rvnt07
				Rvnt11
				Rvnt13
				Rvnt15
				Rvnt19
				Rvnt21
				Rvnt22
				Rvnt24
				Rvnt28
				Rvnt29
				Rvnt30
				Rvnt32
				Rvnt34
[truncated: 408 more columns]
