# Supplementary material for: The Rip1 intramembrane protease contributes to iron and zinc homeostasis in Mycobacterium tuberculosis
Source: mSphere. 2023 Jun 15;8(4):e00389-22. doi: 10.1128/msphere.00389-22 (PMC10449499; doi:10.1128/msphere.00389-22)
Supplement: Table S4 — RNA-seq data for Δrip1 for gene sets highlighted in Fig. 4. [file msphere.00389-22-s0004.xlsx]

## Sheet: Supplemental Table S4
Supplemental Table S4: RNA-seq data for ∆rip1 for gene sets highlighted in Figure 4
	Core Enrichment Genes
(4) Boshoff, H. I. M. et al. The Transcriptional Responses of Mycobacterium tuberculosis to Inhibitors of Metabolism NOVEL INSIGHTS INTO DRUG MECHANISMS OF ACTION*. J Biol Chem 279, 40174–40184 (2004).
(8) Festa, R. A. et al. A novel copper‐responsive regulon in Mycobacterium tuberculosis. Mol Microbiol 79, 133–148 (2011).
(17) Manganelli, R. et al. Role of the extracytoplasmic‐function σ Factor σH in Mycobacterium tuberculosis global gene expression. Mol Microbiol 45, 365–374 (2002).
(21) Rodriguez, G. M., Voskuil, M. I., Gold, B., Schoolnik, G. K. & Smith, I. ideR , an Essential Gene in Mycobacterium tuberculosis : Role of IdeR in Iron-Dependent Gene Expression, Iron Metabolism, and Oxidative Stress Response. Infect Immun 70, 3371–3381 (2002).
(23) Rustad, T. R. et al. Mapping and manipulating the Mycobacterium tuberculosis transcriptome using a transcription factor overexpression-derived regulatory network. Genome Biol 15, 502 (2014).
(25) Sharp, J. D. et al. Comprehensive Definition of the SigH Regulon of Mycobacterium tuberculosis Reveals Transcriptional Control of Diverse Stress Responses. Plos One 11, e0152145 (2016).
(29) Voskuil, M. I., Bartek, I. L., Visconti, K. & Schoolnik, G. K. The Response of Mycobacterium Tuberculosis to Reactive Oxygen and Nitrogen Species. Front Microbiol 2, 105 (2011).
(30) Ward, S. K., Hoye, E. A. & Talaat, A. M. The Global Responses of Mycobacterium tuberculosis to Physiological Levels of Copper. J Bacteriol 190, 2939–2946 (2008).
(31) Young, A. T. et al. Multi-omic regulatory networks capture downstream effects of kinase inhibition in Mycobacterium tuberculosis. Npj Syst Biology Appl 7, 8 (2021).
∆rip1 in 50 µM Dipyridyl vs WT in 50 µM Dipyridyl					∆rip1 in 50 µM Dipyridyl vs WT in 50 µM Dipyridyl					∆rip1 in 50 µM Dipyridyl vs WT in 50 µM Dipyridyl					∆rip1 in 50 µM Dipyridyl vs WT in 50 µM Dipyridyl						∆rip1 in 50 µM Dipyridyl vs WT in 50 µM Dipyridyl					∆rip1 in 50 µM Dipyridyl vs WT in 50 µM Dipyridyl					∆rip1 in 50 µM Dipyridyl vs WT in 50 µM Dipyridyl					∆rip1 in 50 µM Dipyridyl vs WT in 50 µM Dipyridyl					∆rip1 in 50 µM Dipyridyl vs WT in 50 µM Dipyridyl					∆rip1 in 50 µM Dipyridyl vs WT in 50 µM Dipyridyl
Dipyridyl (200 µM) Gene Set (Ref-4)					IdeR Regulon Gene Set (Ref-21)					Dipyridyl (100 µM) Gene Set (Ref-4)					Iron curated Gene Set						Oxidative Stress Gene Set (Ref-29)					SigE Regulon Gene Set (Ref-31)					Rv3223/sigH OE Gene Set (Ref-23)					Rv1221/sigE OE Gene Set (Ref-23)					SigH Regulon - Manganelli Gene Set (Ref-17)					SigH Regulon - Sharp Gene Set (Ref-25)
Gene	Gene/Name	log2 FC	adj p-val		Gene	Gene/Name	log2 FC	adj p-val		Gene	Gene/Name	log2 FC	adj p-val		Gene	Gene/Name	log2 FC	adj p-val			Gene	Gene/Name	log2 FC	adj p-val		Gene	Gene/Name	log2 FC	adj p-val		Gene	Gene/Name	log2 FC	adj p-val		Gene	Gene/Name	log2 FC	adj p-val		Gene	Gene/Name	log2 FC	adj p-val		Gene	Gene/Name	log2 FC	adj p-val
Rv2123	Rv2123/PPE37	3.42737	1.86e-33		Rv2123	Rv2123/PPE37	3.42737	1.86e-33		Rv2123	Rv2123/PPE37	3.42737	1.86e-33		Rv2123	Rv2123/PPE37	3.42737	1.86e-33			Rv2123	Rv2123/PPE37	3.42737	1.86e-33		Rv1057	Rv1057/-	3.78405	2.36e-130		Rv0848	Rv0848/cysK2	3.32793	4.37e-92		Rv0251c	Rv0251c/hsp	2.28028	4.77e-72		Rv2466c	Rv2466c/-	2.29569	7.69e-43		Rv2466c	Rv2466c/-	2.29569	7.69e-43
Rv0848	Rv0848/cysK2	3.32793	4.37e-92		Rv3839	Rv3839/-	1.95465	4.55e-08		Rv0848	Rv0848/cysK2	3.32793	4.37e-92		Rv1344	Rv1344/mbtL	1.85862	7.07e-18			Rv0848	Rv0848/cysK2	3.32793	4.37e-92		Rv0251c	Rv0251c/hsp	2.28028	4.77e-72		Rv0847	Rv0847/lpqS	3.32373	3.53e-171		Rv1043c	Rv1043c/-	1.81665	1.73e-32		Rv0251c	Rv0251c/hsp	2.28028	4.77e-72		Rv3054c	Rv3054c/-	2.0118	1.27e-12
Rv0849	Rv0849/-	3.19043	2.11e-97		Rv1344	Rv1344/mbtL	1.85862	7.07e-18		Rv0849	Rv0849/-	3.19043	2.11e-97		Rv1343c	Rv1343c/lprD	1.77798	2.69e-23			Rv0847	Rv0847/lpqS	3.32373	3.53e-171		Rv2710	Rv2710/sigB	1.98609	2.7e-109		Rv0849	Rv0849/-	3.19043	2.11e-97		Rv1128c	Rv1128c/-	1.67251	7.31e-07		Rv3054c	Rv3054c/-	2.0118	1.27e-12		Rv2710	Rv2710/sigB	1.98609	2.7e-109
Rv2963	Rv2963/-	2.88517	1.16e-131		Rv1343c	Rv1343c/lprD	1.77798	2.69e-23		Rv2963	Rv2963/-	2.88517	1.16e-131		Rv3841	Rv3841/bfrB	1.57314	0.000164044			Rv0849	Rv0849/-	3.19043	2.11e-97		Rv0467	Rv0467/icl1	1.88398	1.74e-51		Rv2963	Rv2963/-	2.88517	1.16e-131		Rv2383c	Rv2383c/mbtB	1.48007	3.54e-06		Rv2710	Rv2710/sigB	1.98609	2.7e-109		Rv2707	Rv2707/-	1.83554	2.97e-44
Rv0846c	Rv0846c/-	2.83911	2.08e-75		Rv3840	Rv3840/-	1.63101	3.3e-06		Rv0846c	Rv0846c/-	2.83911	2.08e-75		Rv2378c	Rv2378c/mbtG	1.52649	1.06e-17			Rv2963	Rv2963/-	2.88517	1.16e-131		Rv1221	Rv1221/sigE	1.72613	7.97e-40		Rv3252c	Rv3252c/alkB	2.5397	5.35e-73		Rv2381c	Rv2381c/mbtD	1.45613	1.51e-07		Rv1221	Rv1221/sigE	1.72613	7.97e-40		Rv1221	Rv1221/sigE	1.72613	7.97e-40
Rv1460	Rv1460/-	2.32379	2.1e-44		Rv3841	Rv3841/bfrB	1.57314	0.000164044		Rv3252c	Rv3252c/alkB	2.5397	5.35e-73		Rv2383c	Rv2383c/mbtB	1.48007	3.54e-06			Rv0846c	Rv0846c/-	2.83911	2.08e-75		Rv1129c	Rv1129c/-	1.71595	4.42e-09		Rv3251c	Rv3251c/rubA	2.31898	1.25e-35		Rv1800	Rv1800/PPE28	1.31282	1.37e-18		Rv3463	Rv3463/-	1.48332	2.34e-14		Rv3463	Rv3463/-	1.48332	2.34e-14
Rv0850	Rv0850/-	2.30927	4.42e-19		Rv2378c	Rv2378c/mbtG	1.52649	1.06e-17		Rv1460	Rv1460/-	2.32379	2.1e-44		Rv2380c	Rv2380c/mbtE	1.4596	6.28e-08			Rv1460	Rv1460/-	2.32379	2.1e-44		Rv2745c	Rv2745c/clgR	1.34648	1.04e-27		Rv0885	Rv0885/-	2.19134	1.68e-91		Rv1471	Rv1471/trxB1	1.19847	3.92e-16		Rv1471	Rv1471/trxB1	1.19847	3.92e-16		Rv0140	Rv0140/-	1.30683	7.34e-18
Rv3839	Rv3839/-	1.95465	4.55e-08		Rv2383c	Rv2383c/mbtB	1.48007	3.54e-06		Rv3839	Rv3839/-	1.95465	4.55e-08		Rv2381c	Rv2381c/mbtD	1.45613	1.51e-07			Rv0850	Rv0850/-	2.30927	4.42e-19		Rv2053c	Rv2053c/fxsA	1.30676	4.94e-29		Rv2987c	Rv2987c/leuD	2.1458	3.33e-13		Rv0839	Rv0839/-	0.904771	3.66e-07		Rv0991c	Rv0991c/-	1.04995	2.99e-16		Rv1471	Rv1471/trxB1	1.19847	3.92e-16
Rv1461	Rv1461/-	1.94965	4.07e-66		Rv2380c	Rv2380c/mbtE	1.4596	6.28e-08		Rv1461	Rv1461/-	1.94965	4.07e-66		Rv2379c	Rv2379c/mbtF	1.41144	1.18e-08			Rv2466c	Rv2466c/-	2.29569	7.69e-43		Rv3139	Rv3139/fadE24	1.24004	1.56e-38		Rv3054c	Rv3054c/-	2.0118	1.27e-12		Rv2694c	Rv2694c/-	0.69352	2.08e-06		Rv2398c	Rv2398c/cysW	0.757216	1.82e-07		Rv1801	Rv1801/PPE29	1.0888	0.000356072
Rv1344	Rv1344/mbtL	1.85862	7.07e-18		Rv2381c	Rv2381c/mbtD	1.45613	1.51e-07		Rv0190	Rv0190/-	1.91647	1.61e-37		Rv1345	Rv1345/mbtM	1.23452	2.95e-14			Rv0251c	Rv0251c/hsp	2.28028	4.77e-72		Rv0563	Rv0563/htpX	1.21879	6.01e-30		Rv0467	Rv0467/icl1	1.88398	1.74e-51		Rv2052c	Rv2052c/-	0.622874	3.4e-06		Rv1334	Rv1334/mec	0.663211	0.00048497		Rv2400c	Rv2400c/subI	1.06145	1.54e-14
Rv1463	Rv1463/-	1.83186	8.88e-65		Rv2379c	Rv2379c/mbtF	1.41144	1.18e-08		Rv0465c	Rv0465c/-	1.81465	1.97e-47		Rv0677c	Rv0677c/mmpS5	1.22838	2.02e-14			Rv2987c	Rv2987c/leuD	2.1458	3.33e-13		Rv3140	Rv3140/fadE23	1.07687	3.95e-27		Rv0886	Rv0886/fprB	1.84047	6.53e-54		Rv2382c	Rv2382c/mbtC	0.589081	0.107884		Rv3206c	Rv3206c/moeB1	0.642315	4.92e-14		Rv2386c	Rv2386c/mbtI	1.05702	0.000564058
Rv0465c	Rv0465c/-	1.81465	1.97e-47		Rv1345	Rv1345/mbtM	1.23452	2.95e-14		Rv1464	Rv1464/csd	1.80184	3.44e-64		Rv1346	Rv1346/mbtN	1.15359	1.8e-13			Rv3054c	Rv3054c/-	2.0118	1.27e-12		Rv2050	Rv2050/-	1.06669	1.45e-15		Rv2707	Rv2707/-	1.83554	2.97e-44		Rv1574	Rv1574/-	0.514373	0.288975		Rv2397c	Rv2397c/cysA1	0.600911	2.87e-07		Rv0991c	Rv0991c/-	1.04995	2.99e-16
Rv1464	Rv1464/csd	1.80184	3.44e-64		Rv1346	Rv1346/mbtN	1.15359	1.8e-13		Rv3841	Rv3841/bfrB	1.57314	0.000164044		Rv2377c	Rv2377c/mbtH	1.11376	0.000578581			Rv2710	Rv2710/sigB	1.98609	2.7e-109		Rv0468	Rv0468/fadB2	1.01544	2.75e-16		Rv1043c	Rv1043c/-	1.81665	1.73e-32		Rv0376c	Rv0376c/-	0.48754	0.0233423		Rv2399c	Rv2399c/cysT	0.551363	0.00809303		Rv1334	Rv1334/mec	0.663211	0.00048497
Rv1343c	Rv1343c/lprD	1.77798	2.69e-23		Rv2377c	Rv2377c/mbtH	1.11376	0.000578581		Rv2378c	Rv2378c/mbtG	1.52649	1.06e-17		Rv0676c	Rv0676c/mmpL5	1.0706	5.77e-29			Rv3839	Rv3839/-	1.95465	4.55e-08		Rv1131	Rv1131/prpC	0.955622	0.000169884		Rv2989	Rv2989/-	1.81177	1.74e-15		Rv2742c	Rv2742c/-	0.382696	0.138903		Rv1528c	Rv1528c/papA4	0.309394	0.454022		Rv3206c	Rv3206c/moeB1	0.642315	4.92e-14
Rv1465	Rv1465/-	1.77338	5.91e-36		Rv2386c	Rv2386c/mbtI	1.05702	0.000564058		Rv2383c	Rv2383c/mbtB	1.48007	3.54e-06		Rv2386c	Rv2386c/mbtI	1.05702	0.000564058			Rv1461	Rv1461/-	1.94965	4.07e-66		Rv1130	Rv1130/prpD	0.912586	0.00107863		Rv2988c	Rv2988c/leuC	1.74209	5.57e-22		Rv2038c	Rv2038c/-	0.254446	0.38663		Rv0355c	Rv0355c/PPE8	0.285701	0.0124885		Rv2332	Rv2332/mez	0.627124	0.00013063
Rv1466	Rv1466/-	1.74916	1.78e-37		Rv1519	Rv1519/-	0.950321	0.000174163		Rv2380c	Rv2380c/mbtE	1.4596	6.28e-08		Rv1909c	Rv1909c/furA	0.926776	1.51e-06			Rv0467	Rv0467/icl1	1.88398	1.74e-51		Rv2744c	Rv2744c/35kd_ag	0.799186	1.36e-19		Rv1129c	Rv1129c/-	1.71595	4.42e-09		Rv2039c	Rv2039c/-	0.174801	0.569888		Rv1337	Rv1337/-	0.283894	0.0153504		Rv0350	Rv0350/dnaK	0.476443	1.17e-05
Rv3840	Rv3840/-	1.63101	3.3e-06		Rv0116c	Rv0116c/ldtA	0.906705	5.9e-14		Rv2381c	Rv2381c/mbtD	1.45613	1.51e-07		Rv0116c	Rv0116c/ldtA	0.906705	5.9e-14			Rv2780	Rv2780/ald	1.8689	2.76e-52		Rv0981	Rv0981/mprA	0.724199	7.39e-11		Rv0997	Rv0997/-	1.65149	4.05e-25		Rv2037c	Rv2037c/-	0.171177	0.442041		Rv1336	Rv1336/cysM	0.278545	0.0271058		Rv1875	Rv1875/-	0.420482	0.0213797
Rv3841	Rv3841/bfrB	1.57314	0.000164044		Rv0450c	Rv0450c/mmpL4	0.789423	4.36e-12		Rv2379c	Rv2379c/mbtF	1.41144	1.18e-08		Rv0450c	Rv0450c/mmpL4	0.789423	4.36e-12			Rv2707	Rv2707/-	1.83554	2.97e-44		Rv2694c	Rv2694c/-	0.69352	2.08e-06		Rv3463	Rv3463/-	1.48332	2.34e-14		Rv1529	Rv1529/fadD24	0.132441	0.542082		Rv1335	Rv1335/cysO	0.272637	0.0811095		Rv3462c	Rv3462c/infA	0.334402	0.236517
Rv2378c	Rv2378c/mbtG	1.52649	1.06e-17		Rv0451c	Rv0451c/mmpS4	0.776115	3.76e-07		Rv2377c	Rv2377c/mbtH	1.11376	0.000578581		Rv0451c	Rv0451c/mmpS4	0.776115	3.76e-07			Rv1463	Rv1463/-	1.83186	8.88e-65		Rv2052c	Rv2052c/-	0.622874	3.4e-06		Rv2962c	Rv2962c/-	1.43732	2e-26		Rv1290A	Rv1290A/-	-0.0141302	NA		Rv2699c	Rv2699c/-	0.26732	0.136354		Rv1528c	Rv1528c/papA4	0.309394	0.454022
Rv2383c	Rv2383c/mbtB	1.48007	3.54e-06		Rv0587	Rv0587/yrbE2A	0.663265	2.6e-05		Rv2386c	Rv2386c/mbtI	1.05702	0.000564058		Rv2711	Rv2711/ideR	0.739752	2.17e-10			Rv2989	Rv2989/-	1.81177	1.74e-15		Rv0983	Rv0983/pepD	0.613538	3.91e-10		Rv2748c	Rv2748c/ftsK	1.41211	1.98e-28		Rv2040c	Rv2040c/-	-0.0469678	0.864329		Rv2465c	Rv2465c/rpiB	0.257371	0.187353		Rv2204c	Rv2204c/-	0.304827	0.0483723
Rv2380c	Rv2380c/mbtE	1.4596	6.28e-08		Rv2382c	Rv2382c/mbtC	0.589081	0.107884		Rv2931	Rv2931/ppsA	1.01509	6.71e-29		Rv0587	Rv0587/yrbE2A	0.663265	2.6e-05			Rv1464	Rv1464/csd	1.80184	3.44e-64		Rv0982	Rv0982/mprB	0.591748	2.84e-09		Rv3047c	Rv3047c/-	1.40978	0.000162629		Rv1740	Rv1740/vapB34	-0.0511025	0.892749		Rv3913	Rv3913/trxB2	0.245182	0.0805769		Rv3913	Rv3913/trxB2	0.245182	0.0805769
Rv2381c	Rv2381c/mbtD	1.45613	1.51e-07		Rv3403c	Rv3403c/-	0.580987	7.75e-05		Rv1243c	Rv1243c/PE_PGRS23	0.814975	0.0570482		Rv2382c	Rv2382c/mbtC	0.589081	0.107884			Rv0967	Rv0967/csoR	1.79807	1.17e-19		Rv1072	Rv1072/-	0.493142	6.31e-05		Rv3048c	Rv3048c/nrdF2	1.3968	1.92e-27		Rv2044c	Rv2044c/-	-0.112974	0.838333		Rv0180c	Rv0180c/-	0.183713	0.155335		Rv2266	Rv2266/cyp124	0.233006	0.229417
Rv2379c	Rv2379c/mbtF	1.41144	1.18e-08		Rv2384	Rv2384/mbtA	0.542068	0.166396		Rv3766	Rv3766/-	0.755932	3.98e-07		Rv3403c	Rv3403c/-	0.580987	7.75e-05			Rv1343c	Rv1343c/lprD	1.77798	2.69e-23		Rv2743c	Rv2743c/-	0.44064	0.00303882		Rv3016	Rv3016/lpqA	1.31284	4.35e-14		Rv2041c	Rv2041c/-	-0.13152	0.528198		Rv0384c	Rv0384c/clpB	0.177978	0.259562		Rv3117	Rv3117/cysA3	0.23016	0.0273188
Rv1345	Rv1345/mbtM	1.23452	2.95e-14		Rv0282	Rv0282/eccA3	0.528817	0.000945166		Rv3167c	Rv3167c/-	0.670108	0.059208		Rv2384	Rv2384/mbtA	0.542068	0.166396			Rv1465	Rv1465/-	1.77338	5.91e-36		Rv2373c	Rv2373c/dnaJ2	0.0426185	0.824752		Rv0140	Rv0140/-	1.30683	7.34e-18		Rv1469	Rv1469/ctpD	-1.11702	8e-13		Rv1338	Rv1338/murI	0.132085	0.38379		Rv0654	Rv0654/-	0.179718	0.325717
Rv1346	Rv1346/mbtN	1.15359	1.8e-13		Rv0284	Rv0284/eccC3	0.382216	0.0193391		Rv3065	Rv3065/mmr	0.620039	0.0715624		Rv0282	Rv0282/eccA3	0.528817	0.000945166			Rv1466	Rv1466/-	1.74916	1.78e-37		Rv2226	Rv2226/-	-0.121348	0.472035		Rv0132c	Rv0132c/fgd2	1.21441	9.19e-07							Rv3465	Rv3465/rmlC	0.123594	0.365042		Rv0303	Rv0303/-	0.149559	0.479029
Rv2377c	Rv2377c/mbtH	1.11376	0.000578581		Rv3402c	Rv3402c/-	0.320347	0.315018		Rv2382c	Rv2382c/mbtC	0.589081	0.107884		Rv0202c	Rv0202c/mmpL11	0.412464	1.83e-06			Rv2988c	Rv2988c/leuC	1.74209	5.57e-22		Rv0516c	Rv0516c/-	-1.13129	3.99e-32		Rv2735c	Rv2735c/-	1.14164	9.72e-06							Rv3223c	Rv3223c/sigH	0.0988074	0.491917		Rv1298	Rv1298/rpmE	0.129778	0.437008
Rv2590	Rv2590/fadD9	1.06841	3.73e-28		Rv1349	Rv1349/irtB	0.275266	0.502175		Rv3403c	Rv3403c/-	0.580987	7.75e-05		Rv0284	Rv0284/eccC3	0.382216	0.0193391			Rv1221	Rv1221/sigE	1.72613	7.97e-40							Rv3267	Rv3267/-	1.13278	1.34e-14							Rv1472	Rv1472/echA12	0.0943103	0.470777		Rv2585c	Rv2585c/-	0.110679	0.458336
Rv2386c	Rv2386c/mbtI	1.05702	0.000564058		Rv0283	Rv0283/eccB3	0.271409	0.163851		Rv2428	Rv2428/ahpC	0.546524	1.1e-05		Rv1485	Rv1485/hemZ	0.343668	0.0683849			Rv1129c	Rv1129c/-	1.71595	4.42e-09							Rv3811	Rv3811/-	1.12595	9.38e-14							Rv3464	Rv3464/rmlB	0.0635127	0.625592		Rv3223c	Rv3223c/sigH	0.0988074	0.491917
Rv1519	Rv1519/-	0.950321	0.000174163		Rv0292	Rv0292/eccE3	0.269524	0.156225		Rv0282	Rv0282/eccA3	0.528817	0.000945166		Rv0201c	Rv0201c/-	0.326976	0.0216682			Rv1128c	Rv1128c/-	1.67251	7.31e-07							Rv0307c	Rv0307c/-	1.12378	1.5e-07							Rv3914	Rv3914/trxC	0.0520237	0.799318		Rv3056	Rv3056/dinP	0.0617322	0.77973
Rv1698	Rv1698/mctB	0.84805	3.3e-11		Rv1348	Rv1348/irtA	0.247645	0.475129		Rv1779c	Rv1779c/-	0.507168	1e-05		Rv3402c	Rv3402c/-	0.320347	0.315018			Rv1462	Rv1462/-	1.65381	1.53e-35							Rv0158	Rv0158/-	1.02875	1.18e-07							Rv2454c	Rv2454c/-	0.0357596	0.772908		Rv2373c	Rv2373c/dnaJ2	0.0426185	0.824752
Rv2807	Rv2807/-	0.650893	NA		Rv0288	Rv0288/esxH	0.246155	0.213105		Rv2429	Rv2429/ahpD	0.390863	0.0109998		Rv1349	Rv1349/irtB	0.275266	0.502175			Rv3840	Rv3840/-	1.63101	3.3e-06							Rv3855	Rv3855/ethR	1.01219	2.26e-06							Rv1874	Rv1874/-	-0.0197127	0.920636		Rv0016c	Rv0016c/pbpA	0.0406206	0.81006
Rv2382c	Rv2382c/mbtC	0.589081	0.107884		Rv0766c	Rv0766c/cyp123	0.203475	0.374335		Rv0284	Rv0284/eccC3	0.382216	0.0193391		Rv0283	Rv0283/eccB3	0.271409	0.163851			Rv3841	Rv3841/bfrB	1.57314	0.000164044							Rv0311	Rv0311/-	0.998626	1.45e-06							Rv2453c	Rv2453c/mobA	-0.0557752	0.752221		Rv2454c	Rv2454c/-	0.0357596	0.772908
Rv3403c	Rv3403c/-	0.580987	7.75e-05		Rv0286	Rv0286/PPE4	0.0327942	0.922811		Rv2777c	Rv2777c/-	0.372285	0.00346063		Rv0292	Rv0292/eccE3	0.269524	0.156225			Rv2378c	Rv2378c/mbtG	1.52649	1.06e-17							Rv0519c	Rv0519c/-	0.988296	2.29e-05							Rv3222c	Rv3222c/-	-0.117845	0.381506		Rv1039c	Rv1039c/PPE15	0.018532	0.976582
Rv2428	Rv2428/ahpC	0.546524	1.1e-05		Rv1347c	Rv1347c/mbtK	0.0277974	0.93466		Rv3180c	Rv3180c/-	0.359148	0.258484		Rv1348	Rv1348/irtA	0.247645	0.475129			Rv1342c	Rv1342c/-	1.50047	5.71e-19							Rv3135	Rv3135/PPE50	0.982478	3.01e-05							Rv2698	Rv2698/-	-0.17416	0.395792		Rv2674	Rv2674/msrB	0.0142691	0.942344
Rv0282	Rv0282/eccA3	0.528817	0.000945166		Rv0285	Rv0285/PE5	-0.0169621	0.945198		Rv3402c	Rv3402c/-	0.320347	0.315018		Rv0288	Rv0288/esxH	0.246155	0.213105			Rv3463	Rv3463/-	1.48332	2.34e-14							Rv3209	Rv3209/-	0.974096	6.36e-08							Rv2706c	Rv2706c/-	-0.209595	0.715816		Rv3347c	Rv3347c/PPE55	0.00769395	0.960169
Rv2641	Rv2641/cadI	0.406989	0.0072554		Rv2385	Rv2385/mbtJ	-0.06056	0.842914		Rv3728	Rv3728/-	0.292331	0.232408		Rv0766c	Rv0766c/cyp123	0.203475	0.374335			Rv2383c	Rv2383c/mbtB	1.48007	3.54e-06							Rv0196	Rv0196/-	0.969065	1.89e-12							Rv1645c	Rv1645c/-	-0.26164	0.215518		Rv3279c	Rv3279c/birA	-0.0802611	0.742672
Rv2429	Rv2429/ahpD	0.390863	0.0109998		Rv2122c	Rv2122c/hisE	-0.0613844	0.920598		Rv3411c	Rv3411c/guaB2	0.269809	0.0354517		Rv0206c	Rv0206c/mmpL3	0.0498741	0.604791			Rv2380c	Rv2380c/mbtE	1.4596	6.28e-08							Rv1131	Rv1131/prpC	0.955622	0.000169884							Rv0141c	Rv0141c/-	-0.276972	0.0861692		Rv1038c	Rv1038c/esxJ	-0.0829766	0.843497
Rv0284	Rv0284/eccC3	0.382216	0.0193391		Rv0289	Rv0289/espG3	-0.0994571	0.774354		Rv0292	Rv0292/eccE3	0.269524	0.156225		Rv3533c	Rv3533c/PPE62	0.048629	0.908211			Rv2381c	Rv2381c/mbtD	1.45613	1.51e-07							Rv1130	Rv1130/prpD	0.912586	0.00107863							Rv0740	Rv0740/-	-0.426006	0.00473624		Rv2906c	Rv2906c/trmD	-0.0905771	0.742729
Rv3402c	Rv3402c/-	0.320347	0.315018		Rv0287	Rv0287/esxG	-0.143156	0.494082		Rv0431	Rv0431/-	0.252903	0.0910012		Rv0286	Rv0286/PPE4	0.0327942	0.922811			Rv2379c	Rv2379c/mbtF	1.41144	1.18e-08							Rv2594c	Rv2594c/ruvC	0.902864	7.49e-10							Rv0142	Rv0142/-	-1.06263	3.74e-07		Rv2706c	Rv2706c/-	-0.209595	0.715816
Rv1349	Rv1349/irtB	0.275266	0.502175		Rv0338c	Rv0338c/-	-0.229753	0.0310995		Rv1348	Rv1348/irtA	0.247645	0.475129		Rv1347c	Rv1347c/mbtK	0.0277974	0.93466			Rv2745c	Rv2745c/clgR	1.34648	1.04e-27							Rv0996	Rv0996/-	0.877151	2.92e-20												Rv3280	Rv3280/accD5	-0.213509	0.0572016
Rv3810	Rv3810/pirG	0.246986	0.242546		Rv0291	Rv0291/mycP3	-0.332065	0.236771		Rv0288	Rv0288/esxH	0.246155	0.213105		Rv1876	Rv1876/bfrA	0.025997	0.924538			Rv3016	Rv3016/lpqA	1.31284	4.35e-14							Rv3268	Rv3268/-	0.868884	1.9e-11												Rv0141c	Rv0141c/-	-0.276972	0.0861692
Rv0288	Rv0288/esxH	0.246155	0.213105		Rv0290	Rv0290/eccD3	-0.371188	0.281067		Rv2431c	Rv2431c/PE25	0.225938	0.315018		Rv0207c	Rv0207c/-	0.0215564	0.909215			Rv0140	Rv0140/-	1.30683	7.34e-18							Rv2659c	Rv2659c/-	0.86471	4.21e-06												Rv0488	Rv0488/-	-0.400028	0.372662
Rv1725c	Rv1725c/-	0.207108	0.467691		Rv0009	Rv0009/ppiA	-0.424841	0.00090008		Rv0836c	Rv0836c/-	0.224219	0.625406		Rv0285	Rv0285/PE5	-0.0169621	0.945198			Rv1050	Rv1050/-	1.25654	1.83e-07							Rv3587c	Rv3587c/-	0.849754	2.83e-10												Rv0759c	Rv0759c/-	-0.427125	0.00254995
Rv2178c	Rv2178c/aroG	0.202799	0.046848		Rv1552	Rv1552/frdA	-1.78666	1.51e-09		Rv2490c	Rv2490c/PE_PGRS43	0.175421	0.764187		Rv0512	Rv0512/hemB	-0.0426963	0.810556			Rv3139	Rv3139/fadE24	1.24004	1.56e-38							Rv0883c	Rv0883c/-	0.844475	7.88e-08												Rv1259	Rv1259/udgB	-0.527521	0.0851762
Rv1566c	Rv1566c/-	0.163136	0.422921							Rv3688c	Rv3688c/-	0.168573	0.492336		Rv0205	Rv0205/-	-0.0443996	0.856033			Rv0563	Rv0563/htpX	1.21879	6.01e-30							Rv1044	Rv1044/-	0.841581	0.00430074												Rv0100	Rv0100/-	-0.552965	0.0719221
Rv1420	Rv1420/uvrC	0.0771859	0.502783							Rv3595c	Rv3595c/PE_PGRS59	0.166022	0.546425		Rv2385	Rv2385/mbtJ	-0.06056	0.842914			Rv1471	Rv1471/trxB1	1.19847	3.92e-16							Rv0129c	Rv0129c/fbpC	0.823044	3.27e-07												Rv2387	Rv2387/-	-0.652901	3.04e-05
Rv0286	Rv0286/PPE4	0.0327942	0.922811							Rv2191	Rv2191/-	0.127051	0.633248		Rv2122c	Rv2122c/hisE	-0.0613844	0.920598			Rv0326	Rv0326/-	1.19618	0.00344766							Rv2592c	Rv2592c/ruvB	0.817146	2.06e-07												Rv0101	Rv0101/nrp	-0.7883	2.95e-12
Rv1347c	Rv1347c/mbtK	0.0277974	0.93466							Rv3124	Rv3124/moaR1	0.123766	0.800752		Rv1907c	Rv1907c/-	-0.081804	0.683473			Rv1049	Rv1049/-	1.1286	6.66e-05							Rv2593c	Rv2593c/ruvA	0.802783	6.37e-05
Rv1477	Rv1477/ripA	-0.0493864	0.816061							Rv3097c	Rv3097c/lipY	0.106865	0.812701		Rv0511	Rv0511/hemD	-0.0917729	0.470437			Rv2377c	Rv2377c/mbtH	1.11376	0.000578581							Rv3263	Rv3263/-	0.799663	4.15e-05
Rv0287	Rv0287/esxG	-0.143156	0.494082							Rv3453	Rv3453/-	0.095802	0.85847		Rv0289	Rv0289/espG3	-0.0994571	0.774354			Rv2497c	Rv2497c/bkdA	1.10898	2.25e-25							Rv3557c	Rv3557c/-	0.797637	0.00154024
Rv2228c	Rv2228c/-	-0.192128	0.127649							Rv2182c	Rv2182c/-	0.0623788	0.606098		Rv0287	Rv0287/esxG	-0.143156	0.494082			Rv3140	Rv3140/fadE23	1.07687	3.95e-27							Rv3182	Rv3182/-	0.764773	0.0465491
Rv0338c	Rv0338c/-	-0.229753	0.0310995							Rv2145c	Rv2145c/wag31	0.0402618	0.823786		Rv1751	Rv1751/-	-0.25067	0.0196084			Rv2590	Rv2590/fadD9	1.06841	3.73e-28							Rv0430	Rv0430/-	0.742314	2.75e-05
Rv1813c	Rv1813c/-	-0.252027	0.652728							Rv0286	Rv0286/PPE4	0.0327942	0.922811		Rv0291	Rv0291/mycP3	-0.332065	0.236771			Rv2504c	Rv2504c/scoA	1.05849	1.28e-11							Rv0598c	Rv0598c/vapC27	0.732508	1.35e-05
Rv0009	Rv0009/ppiA	-0.424841	0.00090008							Rv1347c	Rv1347c/mbtK	0.0277974	0.93466		Rv0204c	Rv0204c/-	-0.352605	0.0812676			Rv2386c	Rv2386c/mbtI	1.05702	0.000564058							Rv0452	Rv0452/-	0.722141	0.000298542
Rv3019c	Rv3019c/esxR	-0.42949	0.366951							Rv1876	Rv1876/bfrA	0.025997	0.924538		Rv1908c	Rv1908c/katG	-0.363867	0.00602131			Rv2147c	Rv2147c/-	1.01524	4.78e-12							Rv3123	Rv3123/-	0.714984	0.0223775
Rv0225	Rv0225/-	-0.434623	0.00132275							Rv1475c	Rv1475c/acn	0.0175274	0.909215		Rv0290	Rv0290/eccD3	-0.371188	0.281067			Rv1131	Rv1131/prpC	0.955622	0.000169884							Rv0179c	Rv0179c/lprO	0.704274	3.69e-05
Rv2208	Rv2208/cobS	-0.522128	0.0111418							Rv1435c	Rv1435c/-	-0.0127437	0.95627		Rv2352c	Rv2352c/PPE38	-0.557331	0.0659072			Rv1909c	Rv1909c/furA	0.926776	1.51e-06							Rv1075c	Rv1075c/-	0.703067	0.00247155
Rv3298c	Rv3298c/lpqC	-0.6378	0.0002105							Rv2802c	Rv2802c/-	-0.013949	0.954831		Rv0510	Rv0510/hemC	-0.634403	4.82e-06			Rv3334	Rv3334/-	0.91424	2.38e-07							Rv3201c	Rv3201c/-	0.699777	9.07e-05
Rv3155	Rv3155/nuoK	-0.663105	0.000207734							Rv1583c	Rv1583c/-	-0.0150636	0.983526		Rv3743c	Rv3743c/ctpJ	-0.698322	0.156554			Rv1130	Rv1130/prpD	0.912586	0.00107863							Rv3353c	Rv3353c/-	0.686569	0.148696
Rv3145	Rv3145/nuoA	-1.11703	1.64e-21							Rv1211	Rv1211/-	-0.0238567	0.868847		Rv0509	Rv0509/hemA	-0.81298	4.66e-13			Rv1945	Rv1945/-	0.905033	1.96e-08							Rv3310	Rv3310/sapM	0.673271	0.000326595
Rv3147	Rv3147/nuoC	-1.12264	1.29e-27							Rv1748	Rv1748/-	-0.0786342	0.79864		Rv0203	Rv0203/-	-0.889081	1.35e-14			Rv0839	Rv0839/-	0.904771	3.66e-07							Rv2729c	Rv2729c/-	0.669124	2.73e-06
Rv3146	Rv3146/nuoB	-1.28942	3.41e-29							Rv2422	Rv2422/-	-0.117893	NA		Rv1469	Rv1469/ctpD	-1.11702	8e-13			Rv3776	Rv3776/-	0.88987	1.23e-05							Rv2927c	Rv2927c/-	0.668471	5.6e-07
										Rv0287	Rv0287/esxG	-0.143156	0.494082		Rv0166	Rv0166/fadD5	-2.69771	9.12e-197			Rv0197	Rv0197/-	0.881202	6.36e-24							Rv0344c	Rv0344c/lpqJ	0.667957	0.0950347
										Rv2625c	Rv2625c/-	-0.155003	0.774354								Rv2959c	Rv2959c/-	0.870736	4.22e-08							Rv2864c	Rv2864c/-	0.664328	0.000214054
										Rv0535	Rv0535/pnp	-0.19938	0.462143								Rv1593c	Rv1593c/-	0.865956	4.92e-06							Rv0367c	Rv0367c/-	0.663811	0.00460604
										Rv2078	Rv2078/-	-0.201964	0.571283								Rv0325	Rv0325/-	0.851314	0.0288526							Rv3466	Rv3466/-	0.66375	0.011146
										Rv1946c	Rv1946c/lppG	-0.204169	0.723816								Rv1698	Rv1698/mctB	0.84805	3.3e-11							Rv1045	Rv1045/-	0.651895	0.00170692
										Rv3369	Rv3369/-	-0.234581	0.28224								Rv0829	Rv0829/-	0.839815	0.0835591							Rv3206c	Rv3206c/moeB1	0.642315	4.92e-14
										Rv0545c	Rv0545c/pitA	-0.235579	0.0394747								Rv2621c	Rv2621c/-	0.838605	0.000830206							Rv2958c	Rv2958c/-	0.641013	0.000496061
										Rv1813c	Rv1813c/-	-0.252027	0.652728								Rv1588c	Rv1588c/-	0.82801	0.004019							Rv2680	Rv2680/-	0.638551	5.58e-06
										Rv0666	Rv0666/-	-0.288785	0.569031								Rv3854c	Rv3854c/ethA	0.811066	4.99e-07							Rv3833	Rv3833/-	0.62132	0.00994228
										Rv3512	Rv3512/PE_PGRS56	-0.290143	0.593534								Rv2744c	Rv2744c/35kd_ag	0.799186	1.36e-19							Rv0784	Rv0784/-	0.617751	0.00627495
										Rv3653	Rv3653/PE_PGRS61	-0.332836	0.544037								Rv3269	Rv3269/-	0.794072	6.8e-07							Rv2681	Rv2681/-	0.616754	3.77e-06
										Rv2241	Rv2241/aceE	-0.34687	3.38e-05								Rv0188	Rv0188/-	0.791513	3.95e-08							Rv3136	Rv3136/PPE51	0.61059	9.07e-05
										Rv0093c	Rv0093c/-	-0.359124	0.0931166								Rv1992c	Rv1992c/ctpG	0.762327	1.86e-08							Rv3089	Rv3089/fadD13	0.608738	2.09e-05
										Rv1908c	Rv1908c/katG	-0.363867	0.00602131								Rv1697	Rv1697/-	0.756683	2.25e-09							Rv3393	Rv3393/iunH	0.607853	0.00801764
										Rv0009	Rv0009/ppiA	-0.424841	0.00090008								Rv0430	Rv0430/-	0.742314	2.75e-05							Rv1035c	Rv1035c/-	0.585535	0.191864
										Rv3019c	Rv3019c/esxR	-0.42949	0.366951								Rv0324	Rv0324/-	0.718584	0.0303031							Rv0053	Rv0053/rpsF	0.554386	0.00271943
										Rv2126c	Rv2126c/PE_PGRS37	-0.485655	0.342747								Rv3201c	Rv3201c/-	0.699777	9.07e-05							Rv2737c	Rv2737c/recA	0.548856	3.56e-05
										Rv3686c	Rv3686c/-	-0.675215	9.44e-07								Rv2620c	Rv2620c/-	0.698291	0.0172368							Rv3202c	Rv3202c/-	0.542979	0.0217846
										Rv1893	Rv1893/-	-0.683743	0.000137222								Rv2033c	Rv2033c/-	0.695509	0.00138963							Rv2894c	Rv2894c/xerC	0.540639	0.00127229
										Rv1452c	Rv1452c/PE_PGRS28	-0.719345	0.11437								Rv3310	Rv3310/sapM	0.673271	0.000326595							Rv3066	Rv3066/-	0.53534	0.0572627
										Rv3613c	Rv3613c/-	-0.770795	3.61e-11								Rv2729c	Rv2729c/-	0.669124	2.73e-06							Rv3714c	Rv3714c/-	0.529287	0.052404
										Rv0162c	Rv0162c/adhE1	-0.792933	0.000208339								Rv3466	Rv3466/-	0.66375	0.011146							Rv0111	Rv0111/-	0.527911	0.00198425
										Rv3508	Rv3508/PE_PGRS54	-0.834694	0.00816113								Rv1334	Rv1334/mec	0.663211	0.00048497							Rv3437	Rv3437/-	0.521257	0.00304861
										Rv2288	Rv2288/-	-0.844499	6.15e-08								Rv1674c	Rv1674c/-	0.65965	0.0556571							Rv0057	Rv0057/-	0.513132	0.00319255
										Rv3803c	Rv3803c/fbpD	-0.913789	5.13e-18								Rv3206c	Rv3206c/moeB1	0.642315	4.92e-14							Rv2736c	Rv2736c/recX	0.506558	0.0130383
										Rv1555	Rv1555/frdD	-1.04832	0.020821								Rv2680	Rv2680/-	0.638551	5.58e-06							Rv0376c	Rv0376c/-	0.48754	0.0233423
										Rv3616c	Rv3616c/espA	-1.4067	1.32e-24								Rv1806	Rv1806/PE20	0.637317	0.00477291							Rv3330	Rv3330/dacB1	0.485375	0.00984794
										Rv1815	Rv1815/viuB	-2.55221	1.21e-66								Rv2332	Rv2332/mez	0.627124	0.00013063							Rv3027c	Rv3027c/-	0.462828	0.12809
																					Rv1672c	Rv1672c/-	0.620901	0.000809607							Rv3354	Rv3354/-	0.449107	0.0823306
																					Rv3173c	Rv3173c/-	0.604091	9.81e-06							Rv3258c	Rv3258c/-	0.428197	0.00492417
																					Rv1285	Rv1285/cysD	0.593611	0.00225006							Rv2782c	Rv2782c/pepR	0.425949	6.88e-05
																					Rv2382c	Rv2382c/mbtC	0.589081	0.107884							Rv3554	Rv3554/fdxB	0.416911	0.00104049
																					Rv3403c	Rv3403c/-	0.580987	7.75e-05							Rv3711c	Rv3711c/dnaQ	0.416175	0.0072554
																					Rv1317c	Rv1317c/alkA	0.56778	1.64e-05							Rv1014c	Rv1014c/pth	0.415204	0.051951
																					Rv2102	Rv2102/-	0.552053	0.00085751							Rv2646	Rv2646/-	0.413801	0.11345
																					Rv2737c	Rv2737c/recA	0.548856	3.56e-05							Rv3311	Rv3311/-	0.410683	0.00132275
																					Rv3202c	Rv3202c/-	0.542979	0.0217846							Rv0989c	Rv0989c/grcC2	0.400668	0.136258
																					Rv2384	Rv2384/mbtA	0.542068	0.166396							Rv0339c	Rv0339c/-	0.388513	0.00974592
																					Rv0282	Rv0282/eccA3	0.528817	0.000945166							Rv3739c	Rv3739c/PPE67	0.38355	0.395057
																					Rv0111	Rv0111/-	0.527911	0.00198425							Rv0845	Rv0845/-	0.376537	0.115548
																					Rv1286	Rv1286/cysN	0.5269	0.000174163							Rv3005c	Rv3005c/-	0.361839	0.000164329
																					Rv1767	Rv1767/-	0.51289	0.0276148							Rv0059	Rv0059/-	0.361205	0.0575186
																					Rv2077c	Rv2077c/-	0.493825	0.00316008							Rv0063	Rv0063/-	0.295429	0.110811
																					Rv0350	Rv0350/dnaK	0.476443	1.17e-05							Rv0651	Rv0651/rplJ	0.275436	0.0969542
																					Rv2885c	Rv2885c/-	0.46121	0.00176582							Rv0106	Rv0106/-	0.275374	0.423213
																					Rv3258c	Rv3258c/-	0.428197	0.00492417							Rv0095c	Rv0095c/-	0.270804	0.584942
																					Rv1875	Rv1875/-	0.420482	0.0213797							Rv3810	Rv3810/pirG	0.246986	0.242546
																					Rv3526	Rv3526/kshA	0.419893	0.000881838							Rv3913	Rv3913/trxB2	0.245182	0.0805769
																					Rv1673c	Rv1673c/-	0.418406	0.145292							Rv0208c	Rv0208c/-	0.244308	0.162989
																					Rv3710	Rv3710/leuA	0.41053	0.000115335							Rv3076	Rv3076/-	0.239816	0.44506
																					Rv0351	Rv0351/grpE	0.408797	0.00411766							Rv3172c	Rv3172c/-	0.230034	0.438461
																					Rv2641	Rv2641/cadI	0.406989	0.0072554							Rv3717	Rv3717/-	0.221926	0.219695
																					Rv0353	Rv0353/hspR	0.385243	0.00969806							Rv3675	Rv3675/-	0.20541	0.380713
																					Rv2015c	Rv2015c/-	0.340615	0.0281577							Rv0794c	Rv0794c/-	0.205374	0.312725
																					Rv3402c	Rv3402c/-	0.320347	0.315018							Rv3414c	Rv3414c/sigD	0.201356	0.331179
																					Rv3088	Rv3088/tgs4	0.31566	0.0251034							Rv1112	Rv1112/-	0.200308	0.533953
																					Rv1809	Rv1809/PPE33	0.314945	0.0346714							Rv2645	Rv2645/-	0.196625	0.561817
																					Rv1528c	Rv1528c/papA4	0.309394	0.454022							Rv2944	Rv2944/-	0.191956	0.516763
																					Rv2204c	Rv2204c/-	0.304827	0.0483723							Rv3290c	Rv3290c/lat	0.181188	0.148886
																					Rv1397c	Rv1397c/vapC10	0.302294	0.0124885							Rv3221A	Rv3221A/rshA	0.175077	0.287731
																					Rv1336	Rv1336/cysM	0.278545	0.0271058							Rv2872	Rv2872/vapC43	0.171476	0.537872
																					Rv1765c	Rv1765c/-	0.274998	0.130289							Rv0891c	Rv0891c/-	0.166119	0.52822
																					Rv1335	Rv1335/cysO	0.272637	0.0811095							Rv3796	Rv3796/-	0.161311	0.524068
																					Rv2374c	Rv2374c/hrcA	0.270483	0.0309045							Rv0480c	Rv0480c/-	0.156286	0.376964
																					Rv0352	Rv0352/dnaJ1	0.26788	0.0841133							Rv3137	Rv3137/-	0.148801	0.562033
																					Rv0606	Rv0606/-	0.267814	0.124623							Rv0597c	Rv0597c/-	0.148511	0.390494
																					Rv2699c	Rv2699c/-	0.26732	0.136354							Rv2719c	Rv2719c/-	0.143718	0.594147
																					Rv1709	Rv1709/scpA	0.260105	0.0807848							Rv3465	Rv3465/rmlC	0.123594	0.365042
																					Rv3270	Rv3270/ctpC	0.257952	0.101196							Rv3012c	Rv3012c/gatC	0.122157	0.68707
																					Rv2465c	Rv2465c/rpiB	0.257371	0.187353							Rv2943A	Rv2943A/-	0.119788	0.742629
																					Rv2038c	Rv2038c/-	0.254446	0.38663							Rv0429c	Rv0429c/def	0.10559	0.560694
																					Rv1348	Rv1348/irtA	0.247645	0.475129							Rv3098c	Rv3098c/-	0.104413	0.778483
																					Rv0331	Rv0331/-	0.247242	0.343642							Rv0078	Rv0078/-	0.0997183	0.754139
																					Rv3913	Rv3913/trxB2	0.245182	0.0805769							Rv3165c	Rv3165c/-	0.0991851	0.794681
																					Rv3923c	Rv3923c/rnpA	0.233703	0.106813							Rv3223c	Rv3223c/sigH	0.0988074	0.491917
																					Rv1808	Rv1808/PPE32	0.229163	0.132574							Rv3522	Rv3522/ltp4	0.0938065	0.729693
																					Rv0823c	Rv0823c/-	0.218872	0.298965							Rv2846c	Rv2846c/efpA	0.0922928	0.473475
																					Rv2025c	Rv2025c/-	0.205797	0.439744							Rv3591c	Rv3591c/-	0.0785051	0.842914
																					Rv0794c	Rv0794c/-	0.205374	0.312725							Rv0316	Rv0316/-	0.0766095	0.727447
																					Rv0634c	Rv0634c/-	0.197694	0.187741							Rv0481c	Rv0481c/-	0.0678388	0.810556
																					Rv3087	Rv3087/-	0.187689	0.250599							Rv0330c	Rv0330c/-	0.0615718	0.909215
																					Rv3900c	Rv3900c/-	0.183138	0.316867							Rv2666	Rv2666/-	0.0563405	0.924538
																					Rv0384c	Rv0384c/clpB	0.177978	0.259562							Rv3914	Rv3914/trxC	0.0520237	0.799318
																					Rv0605	Rv0605/-	0.177259	0.530166							Rv2758c	Rv2758c/vapB21	0.0329413	0.942154
																					Rv1685c	Rv1685c/-	0.164587	0.533825							Rv2663	Rv2663/-	0.0253082	0.961316
																					Rv2125	Rv2125/-	0.141084	0.314339							Rv0118c	Rv0118c/oxcA	0.015045	0.95161
																					Rv1684	Rv1684/-	0.138737	0.502783							Rv0607	Rv0607/-	0.0103679	0.986967
																					Rv1298	Rv1298/rpmE	0.129778	0.437008							Rv3032	Rv3032/-	0.00657124	0.971863
																					Rv0824c	Rv0824c/desA1	0.124879	0.677819							Rv2943	Rv2943/-	0.00639399	0.986141
																					Rv0687	Rv0687/-	0.122944	0.599701							Rv3603c	Rv3603c/-	-0.000196849	0.99917
																					Rv0136	Rv0136/cyp138	0.122429	0.558646							Rv3018A	Rv3018A/PE27A	-0.00202185	NA
																					Rv2979c	Rv2979c/-	0.120559	0.531135							Rv0924c	Rv0924c/mntH	-0.0036078	0.987723
																					Rv3223c	Rv3223c/sigH	0.0988074	0.491917							Rv0816c	Rv0816c/thiX	-0.0110559	0.980599
																					Rv2846c	Rv2846c/efpA	0.0922928	0.473475							Rv0032	Rv0032/bioF2	-0.0128304	0.964188
																					Rv3921c	Rv3921c/-	0.0816464	0.598698							Rv2946c	Rv2946c/pks1	-0.0180046	0.91545
																					Rv2036	Rv2036/-	0.0628866	0.754375							Rv2945c	Rv2945c/lppX	-0.0271898	0.894447
																					Rv0330c	Rv0330c/-	0.0615718	0.909215							Rv0205	Rv0205/-	-0.0443996	0.856033
																					Rv3914	Rv3914/trxC	0.0520237	0.799318							Rv0428c	Rv0428c/-	-0.0520267	0.82515
																					Rv1347c	Rv1347c/mbtK	0.0277974	0.93466							Rv0571c	Rv0571c/-	-0.0536699	0.921508
																					Rv2778c	Rv2778c/-	0.0261569	0.875566							Rv0817c	Rv0817c/-	-0.0619319	0.854274
																					Rv1686c	Rv1686c/-	0.0158896	0.958248							Rv3289c	Rv3289c/-	-0.0704728	0.778079
																					Rv0635	Rv0635/hadA	0.000479758	0.997915							Rv1027c	Rv1027c/kdpE	-0.0718998	0.821677
																					Rv2243	Rv2243/fabD	-0.000761916	0.996207							Rv3413c	Rv3413c/rsdA	-0.0832986	0.666162
																					Rv3827c	Rv3827c/-	-0.00562836	0.97996							Rv3288c	Rv3288c/usfY	-0.0890317	0.702704
																					Rv0816c	Rv0816c/thiX	-0.0110559	0.980599							Rv3712	Rv3712/-	-0.0954315	0.596384
																					Rv1874	Rv1874/-	-0.0197127	0.920636							Rv0880	Rv0880/-	-0.098237	0.741179
																					Rv3282	Rv3282/-	-0.0206791	0.928571							Rv1029	Rv1029/kdpA	-0.0989695	0.641944
																					Rv0709	Rv0709/rpmC	-0.0369639	0.872234							Rv3789	Rv3789/-	-0.131139	0.593534
																					Rv3178	Rv3178/-	-0.0434081	NA							Rv2871	Rv2871/vapB43	-0.142258	0.714597
																					Rv1807	Rv1807/PPE31	-0.0435014	0.867935							Rv3017c	Rv3017c/esxQ	-0.144394	0.766877
																					Rv0404	Rv0404/fadD30	-0.0471783	0.821677							Rv0156	Rv0156/pntAb	-0.148008	0.484265
																					Rv1687c	Rv1687c/-	-0.0589819	0.869277							Rv3031	Rv3031/-	-0.148943	0.408932
																					Rv0703	Rv0703/rplW	-0.0747247	0.632603							Rv3162c	Rv3162c/-	-0.183809	0.605783
																					Rv1907c	Rv1907c/-	-0.081804	0.683473							Rv0155	Rv0155/pntAa	-0.192896	0.258501
																					Rv0705	Rv0705/rpsS	-0.0854296	0.557243							Rv3790	Rv3790/dprE1	-0.194017	0.260727
																					Rv0211	Rv0211/pckA	-0.0941466	0.578886							Rv3030	Rv3030/-	-0.198845	0.148696
																					Rv3222c	Rv3222c/-	-0.117845	0.381506							Rv2664	Rv2664/-	-0.203091	0.465305
																					Rv1262c	Rv1262c/-	-0.120815	0.598698							Rv0302	Rv0302/-	-0.211203	0.311615
																					Rv0708	Rv0708/rplP	-0.162258	0.210322							Rv3586	Rv3586/-	-0.219519	0.316867
																					Rv2617c	Rv2617c/-	-0.16555	0.539177							Rv3059	Rv3059/cyp136	-0.222282	0.185552
																					Rv2952	Rv2952/-	-0.174117	0.26357							Rv0026	Rv0026/-	-0.236154	0.163065
																					Rv3583c	Rv3583c/-	-0.177941	0.0373873							Rv0933	Rv0933/pstB	-0.23834	0.0605773
																					Rv3922c	Rv3922c/-	-0.183574	0.298809							Rv0280	Rv0280/PPE3	-0.248353	0.433522
																					Rv3018c	Rv3018c/PPE46	-0.190902	0.703544							Rv3773c	Rv3773c/-	-0.266084	0.316313
																					Rv2706c	Rv2706c/-	-0.209595	0.715816							Rv0141c	Rv0141c/-	-0.276972	0.0861692
																					Rv0338c	Rv0338c/-	-0.229753	0.0310995							Rv3439c	Rv3439c/-	-0.316187	0.241014
																					Rv0702	Rv0702/rplD	-0.236084	0.0308938							Rv3011c	Rv3011c/gatA	-0.320701	0.0190171
																					Rv3650	Rv3650/PE33	-0.240219	0.62432							Rv0482	Rv0482/murB	-0.361264	0.0537117
																					Rv0877	Rv0877/-	-0.2506	0.061061							Rv0881	Rv0881/-	-0.365656	0.101392
																					Rv0141c	Rv0141c/-	-0.276972	0.0861692							Rv2955c	Rv2955c/-	-0.405912	0.00320271
																					Rv0719	Rv0719/rplF	-0.303486	0.00393183							Rv3218	Rv3218/-	-0.416807	0.040456
																					Rv0718	Rv0718/rpsH	-0.321007	0.00816113							Rv0315	Rv0315/-	-0.420446	0.000710105
																					Rv0164	Rv0164/TB18.5	-0.325916	0.0405244							Rv3893c	Rv3893c/PE36	-0.459118	0.0748716
																					Rv0716	Rv0716/rplE	-0.335087	0.0212851							Rv0237	Rv0237/lpqI	-0.468251	0.00427155
																					Rv2954c	Rv2954c/-	-0.337038	0.00450126							Rv0964c	Rv0964c/-	-0.496441	0.138553
																					Rv0722	Rv0722/rpmD	-0.350964	0.0105105							Rv3585	Rv3585/radA	-0.509024	3.17e-05
																					Rv1908c	Rv1908c/katG	-0.363867	0.00602131							Rv0119	Rv0119/fadD7	-0.534111	0.0150257
																					Rv1614	Rv1614/lgt	-0.369328	1.33e-05							Rv0554	Rv0554/bpoC	-0.541835	2.94e-05
																					Rv0721	Rv0721/rpsE	-0.371121	0.000131075							Rv2721c	Rv2721c/-	-0.567704	1.42e-06
																					Rv2246	Rv2246/kasB	-0.388337	0.000626749							Rv3713	Rv3713/cobQ2	-0.613068	0.000156477
																					Rv2245	Rv2245/kasA	-0.402488	0.000146217							Rv3623	Rv3623/lpqG	-0.618788	9.44e-05
																					Rv0315	Rv0315/-	-0.420446	0.000710105							Rv3395c	Rv3395c/-	-0.621764	0.0608203
																					Rv2244	Rv2244/acpM	-0.457304	0.00140988							Rv2911	Rv2911/dacB2	-0.626405	0.000809607
																					Rv1195	Rv1195/PE13	-0.457371	0.000473637							Rv3892c	Rv3892c/PPE69	-0.626575	0.041813
																					Rv0701	Rv0701/rplC	-0.463916	4.52e-05							Rv2739c	Rv2739c/-	-0.770456	2.54e-05
																					Rv0700	Rv0700/rpsJ	-0.4935	1.95e-05							Rv0040c	Rv0040c/mtc28	-0.792412	3.77e-06
																					Rv3585	Rv3585/radA	-0.509024	3.17e-05							Rv0312	Rv0312/-	-0.80464	1.29e-05
																					Rv1535	Rv1535/-	-0.526076	0.00367546							Rv1008	Rv1008/tatD	-0.846	0.00025044
																					Rv0867c	Rv0867c/rpfA	-0.566214	2.01e-06							Rv0358	Rv0358/-	-0.892389	0.00251118
																					Rv3261	Rv3261/fbiA	-0.597649	1.91e-08							Rv0081	Rv0081/-	-0.920563	0.0461973
																					Rv1833c	Rv1833c/-	-0.691777	7.08e-05							Rv1013	Rv1013/pks16	-0.92567	2.75e-21
																					Rv0040c	Rv0040c/mtc28	-0.792412	3.77e-06							Rv0087	Rv0087/hycE	-0.945321	5.53e-06
																					Rv2978c	Rv2978c/-	-0.794845	5.5e-13							Rv1076	Rv1076/lipU	-0.952352	1.44e-08
																					Rv0142	Rv0142/-	-1.06263	3.74e-07							Rv0086	Rv0086/hycQ	-0.9701	0.0040246
																					Rv3148	Rv3148/nuoD	-1.10491	7.48e-34							Rv0085	Rv0085/hycP	-0.988681	0.00378581
																					Rv2190c	Rv2190c/-	-1.1563	2.98e-32							Rv0142	Rv0142/-	-1.06263	3.74e-07
																					Rv3149	Rv3149/nuoE	-1.21924	9.53e-45							Rv0082	Rv0082/-	-1.09832	0.00770663
																					Rv2557	Rv2557/-	-1.46585	7.58e-27							Rv0516c	Rv0516c/-	-1.13129	3.99e-32
																					Rv3033	Rv3033/-	-1.53681	5.42e-16							Rv0083	Rv0083/-	-1.13276	0.00259818
																					Rv3230c	Rv3230c/-	-1.79885	5.73e-34							Rv0888	Rv0888/-	-1.46233	9.67e-17
																					Rv3229c	Rv3229c/desA3	-2.31678	5.28e-50							Rv3033	Rv3033/-	-1.53681	5.42e-16
