# Supplementary material for: The Rip1 intramembrane protease contributes to iron and zinc homeostasis in Mycobacterium tuberculosis
Source: mSphere. 2023 Jun 15;8(4):e00389-22. doi: 10.1128/msphere.00389-22 (PMC10449499; doi:10.1128/msphere.00389-22)
Supplement: Table S5 — RNA-seq data for ΔsigL for gene sets highlighted in Fig. 4. [file msphere.00389-22-s0005.xlsx]

## Sheet: Supplemental Table S5
Supplemental Table S5: RNA-seq data for ∆sigL for gene sets highlighted in Figure 4
	Core Enrichment Genes
(4) Boshoff, H. I. M. et al. The Transcriptional Responses of Mycobacterium tuberculosis to Inhibitors of Metabolism NOVEL INSIGHTS INTO DRUG MECHANISMS OF ACTION*. J Biol Chem 279, 40174–40184 (2004).
(7) Dow, A. et al. Zinc limitation triggers anticipatory adaptations in Mycobacterium tuberculosis. Plos Pathog 17, e1009570 (2021).
(19) Raman, S. et al. Mycobacterium tuberculosis SigM Positively Regulates Esx Secreted Protein and Nonribosomal Peptide Synthetase Genes and Down Regulates Virulence-Associated Surface Lipid Synthesis. J Bacteriol 188, 8460–8468 (2006).
(21) Rodriguez, G. M., Voskuil, M. I., Gold, B., Schoolnik, G. K. & Smith, I. ideR , an Essential Gene in Mycobacterium tuberculosis : Role of IdeR in Iron-Dependent Gene Expression, Iron Metabolism, and Oxidative Stress Response. Infect Immun 70, 3371–3381 (2002).
(23) Rustad, T. R. et al. Mapping and manipulating the Mycobacterium tuberculosis transcriptome using a transcription factor overexpression-derived regulatory network. Genome Biol 15, 502 (2014).
(24) Rustad, T. R., Harrell, M. I., Liao, R. & Sherman, D. R. The Enduring Hypoxic Response of Mycobacterium tuberculosis. PLoS ONE 3, e1502-8 (2008).
∆sigL in 50 µM Dipyridyl vs WT in 50 µM Dipyridyl					∆sigL in 50 µM Dipyridyl vs WT in 50 µM Dipyridyl					∆sigL in 50 µM Dipyridyl vs WT in 50 µM Dipyridyl					∆sigL in 50 µM Dipyridyl vs WT in 50 µM Dipyridyl					∆sigL in 50 µM Dipyridyl vs WT in 50 µM Dipyridyl					∆sigL in 50 µM Dipyridyl vs WT in 50 µM Dipyridyl					∆sigL in 50 µM Dipyridyl vs WT in 50 µM Dipyridyl					∆sigL in 50 µM Dipyridyl vs WT in 50 µM Dipyridyl					∆sigL in 50 µM Dipyridyl vs WT in 50 µM Dipyridyl					∆sigL in 50 µM Dipyridyl vs WT in 50 µM Dipyridyl
IdeR Regulon Gene Set (Ref-21)					Iron Curated Gene Set					Heme Curated Gene Set					Dipyridyl (200 µM) Gene Set (Ref-4)					Desferoxamine Gene Set (Ref-4)					DosR Regulon Gene Set (Ref-24)					Rv3133c/dosR OE Gene Set (Ref-23)					Hypoxic Response Gene Set (Ref-24)					Zur Regulon Gene Set (Ref-7)					Low Zinc Gene Set (Ref-7)
Gene	Gene/Name	log2 FC	adj p-val		Gene	Gene/Name	log2 FC	adj p-val		Gene	Gene/Name	log2 FC	adj p-val		Gene	Gene/Name	log2 FC	adj p-val		Gene	Gene/Name	log2 FC	adj p-val		Gene	Gene/Name	log2 FC	adj p-val		Gene	Gene/Name	log2 FC	adj p-val		Gene	Gene/Name	log2 FC	adj p-val		Gene	Gene/Name	log2 FC	adj p-val		Gene	Gene/Name	log2 FC	adj p-val
Rv3839	Rv3839/-	1.37425	0.000635053		Rv3402c	Rv3402c/-	1.26762	3.58e-06		Rv0282	Rv0282/eccA3	0.844827	1.57e-08		Rv3839	Rv3839/-	1.37425	0.000635053		Rv2625c	Rv2625c/-	1.64068	0.00108501		Rv2627c	Rv2627c/-	1.88514	0.000149292		Rv2627c	Rv2627c/-	1.88514	0.000149292		Rv1733c	Rv1733c/-	1.19856	0.0174602		Rv0282	Rv0282/eccA3	0.844827	1.57e-08		Rv2627c	Rv2627c/-	1.88514	0.000149292
Rv1519	Rv1519/-	1.27474	2.65e-07		Rv2123	Rv2123/PPE37	1.25597	0.000163373		Rv0288	Rv0288/esxH	0.799331	3.32e-06		Rv1519	Rv1519/-	1.27474	2.65e-07		Rv3839	Rv3839/-	1.37425	0.000635053		Rv2628	Rv2628/-	1.78852	0.000332333		Rv2628	Rv2628/-	1.78852	0.000332333		Rv1405c	Rv1405c/-	1.18537	7.55e-05		Rv0288	Rv0288/esxH	0.799331	3.32e-06		Rv2628	Rv2628/-	1.78852	0.000332333
Rv3402c	Rv3402c/-	1.26762	3.58e-06		Rv2382c	Rv2382c/mbtC	1.11726	0.00278218		Rv0291	Rv0291/mycP3	0.789631	0.00376746		Rv3402c	Rv3402c/-	1.26762	3.58e-06		Rv3402c	Rv3402c/-	1.26762	3.58e-06		Rv2624c	Rv2624c/-	1.71633	0.000842216		Rv2624c	Rv2624c/-	1.71633	0.000842216		Rv0847	Rv0847/lpqS	0.988697	6.67e-17		Rv0291	Rv0291/mycP3	0.789631	0.00376746		Rv2624c	Rv2624c/-	1.71633	0.000842216
Rv2123	Rv2123/PPE37	1.25597	0.000163373		Rv2383c	Rv2383c/mbtB	1.10417	0.00207996		Rv0284	Rv0284/eccC3	0.770798	2.65e-07		Rv2123	Rv2123/PPE37	1.25597	0.000163373		Rv2123	Rv2123/PPE37	1.25597	0.000163373		Rv3131	Rv3131/-	1.71255	0.00110359		Rv2626c	Rv2626c/hrp1	1.65274	0.0010177		Rv0826	Rv0826/-	0.79383	0.000187318		Rv0284	Rv0284/eccC3	0.770798	2.65e-07		Rv3131	Rv3131/-	1.71255	0.00110359
Rv3840	Rv3840/-	1.12949	0.00683006		Rv2381c	Rv2381c/mbtD	1.07716	0.000345338		Rv0283	Rv0283/eccB3	0.762377	1.18e-05		Rv3840	Rv3840/-	1.12949	0.00683006		Rv2382c	Rv2382c/mbtC	1.11726	0.00278218		Rv3130c	Rv3130c/tgs1	1.70855	0.00110359		Rv2625c	Rv2625c/-	1.64068	0.00108501		Rv0575c	Rv0575c/-	0.778945	0.0933268		Rv0283	Rv0283/eccB3	0.762377	1.18e-05		Rv3130c	Rv3130c/tgs1	1.70855	0.00110359
Rv2382c	Rv2382c/mbtC	1.11726	0.00278218		Rv2386c	Rv2386c/mbtI	1.04438	0.00170909		Rv0287	Rv0287/esxG	0.739844	1.59e-05		Rv2382c	Rv2382c/mbtC	1.11726	0.00278218		Rv2383c	Rv2383c/mbtB	1.10417	0.00207996		Rv2626c	Rv2626c/hrp1	1.65274	0.0010177		Rv2630	Rv2630/-	1.62261	0.00158667		Rv0827c	Rv0827c/kmtR	0.731288	0.0789255		Rv0287	Rv0287/esxG	0.739844	1.59e-05		Rv2626c	Rv2626c/hrp1	1.65274	0.0010177
Rv2383c	Rv2383c/mbtB	1.10417	0.00207996		Rv1349	Rv1349/irtB	0.968959	0.0139428		Rv0285	Rv0285/PE5	0.702788	6.87e-05		Rv2383c	Rv2383c/mbtB	1.10417	0.00207996		Rv2381c	Rv2381c/mbtD	1.07716	0.000345338		Rv2625c	Rv2625c/-	1.64068	0.00108501		Rv1997	Rv1997/ctpF	1.59666	0.00297478		Rv0251c	Rv0251c/hsp	0.640228	1.18e-05		Rv0285	Rv0285/PE5	0.702788	6.87e-05		Rv2625c	Rv2625c/-	1.64068	0.00108501
Rv2381c	Rv2381c/mbtD	1.07716	0.000345338		Rv2377c	Rv2377c/mbtH	0.938112	0.0115014		Rv0289	Rv0289/espG3	0.657714	0.0413977		Rv2381c	Rv2381c/mbtD	1.07716	0.000345338		Rv2377c	Rv2377c/mbtH	0.938112	0.0115014		Rv2630	Rv2630/-	1.62261	0.00158667		Rv2004c	Rv2004c/-	1.57066	0.00298795		Rv1471	Rv1471/trxB1	0.586444	0.000354384		Rv0289	Rv0289/espG3	0.657714	0.0413977		Rv2630	Rv2630/-	1.62261	0.00158667
Rv2386c	Rv2386c/mbtI	1.04438	0.00170909		Rv1348	Rv1348/irtA	0.935798	0.0030891		Rv0292	Rv0292/eccE3	0.625596	0.000449319		Rv2386c	Rv2386c/mbtI	1.04438	0.00170909		Rv2380c	Rv2380c/mbtE	0.911495	0.00295571		Rv3127	Rv3127/-	1.59788	0.00289183		Rv2005c	Rv2005c/-	1.48844	0.00575911		Rv0846c	Rv0846c/-	0.540918	0.00510923		Rv0292	Rv0292/eccE3	0.625596	0.000449319		Rv3127	Rv3127/-	1.59788	0.00289183
Rv1349	Rv1349/irtB	0.968959	0.0139428		Rv2380c	Rv2380c/mbtE	0.911495	0.00295571		Rv0286	Rv0286/PPE4	0.614455	0.0315981		Rv1813c	Rv1813c/-	1.03809	0.103013		Rv0282	Rv0282/eccA3	0.844827	1.57e-08		Rv1997	Rv1997/ctpF	1.59666	0.00297478		Rv1996	Rv1996/-	1.48666	0.00336528		Rv0084	Rv0084/hycD	0.534804	0.340234		Rv0286	Rv0286/PPE4	0.614455	0.0315981		Rv1997	Rv1997/ctpF	1.59666	0.00297478
Rv2377c	Rv2377c/mbtH	0.938112	0.0115014		Rv0282	Rv0282/eccA3	0.844827	1.57e-08		Rv0290	Rv0290/eccD3	0.51891	0.241827		Rv1349	Rv1349/irtB	0.968959	0.0139428		Rv0288	Rv0288/esxH	0.799331	3.32e-06		Rv2004c	Rv2004c/-	1.57066	0.00298795		Rv0574c	Rv0574c/-	1.48373	0.00304095		Rv0976c	Rv0976c/-	0.50291	0.0715912		Rv0290	Rv0290/eccD3	0.51891	0.241827		Rv2004c	Rv2004c/-	1.57066	0.00298795
Rv1348	Rv1348/irtA	0.935798	0.0030891		Rv2384	Rv2384/mbtA	0.843293	0.0596177		Rv0202c	Rv0202c/mmpL11	0.159515	0.201132		Rv2377c	Rv2377c/mbtH	0.938112	0.0115014		Rv0284	Rv0284/eccC3	0.770798	2.65e-07		Rv3134c	Rv3134c/-	1.53796	0.00477108		Rv2629	Rv2629/-	1.47511	0.00575911		Rv1623c	Rv1623c/cydA	0.423423	7.55e-05		Rv0106	Rv0106/-	0.254681	0.675441		Rv3134c	Rv3134c/-	1.53796	0.00477108
Rv2380c	Rv2380c/mbtE	0.911495	0.00295571		Rv2378c	Rv2378c/mbtG	0.826018	1.59e-05		Rv0509	Rv0509/hemA	0.110058	0.626238		Rv2380c	Rv2380c/mbtE	0.911495	0.00295571		Rv1347c	Rv1347c/mbtK	0.579859	0.0440653		Rv2005c	Rv2005c/-	1.48844	0.00575911		Rv2623	Rv2623/TB31.7	1.4646	0.00438495		Rv0089	Rv0089/-	0.420786	0.268604		Rv2060	Rv2060/-	0.250175	0.831688		Rv2005c	Rv2005c/-	1.48844	0.00575911
Rv0282	Rv0282/eccA3	0.844827	1.57e-08		Rv2379c	Rv2379c/mbtF	0.811823	0.00435209		Rv0206c	Rv0206c/mmpL3	0.0374939	0.840862		Rv0282	Rv0282/eccA3	0.844827	1.57e-08		Rv0836c	Rv0836c/-	0.537059	0.378605		Rv1996	Rv1996/-	1.48666	0.00336528		Rv2631	Rv2631/-	1.4564	0.0024719		Rv0753c	Rv0753c/mmsA	0.407164	0.0138132		Rv0281	Rv0281/-	0.167951	0.404318		Rv1996	Rv1996/-	1.48666	0.00336528
Rv2384	Rv2384/mbtA	0.843293	0.0596177		Rv0288	Rv0288/esxH	0.799331	3.32e-06		Rv0207c	Rv0207c/-	0.0309722	0.940468		Rv2378c	Rv2378c/mbtG	0.826018	1.59e-05		Rv2490c	Rv2490c/PE_PGRS43	0.507335	0.583818		Rv0574c	Rv0574c/-	1.48373	0.00304095		Rv2032	Rv2032/acg	1.44481	0.00845911		Rv0654	Rv0654/-	0.401165	0.0310184		Rv0105c	Rv0105c/rpmB1	0.0510028	NA		Rv0574c	Rv0574c/-	1.48373	0.00304095
Rv2378c	Rv2378c/mbtG	0.826018	1.59e-05		Rv0291	Rv0291/mycP3	0.789631	0.00376746		Rv3533c	Rv3533c/PPE62	0.0164943	0.988323		Rv2379c	Rv2379c/mbtF	0.811823	0.00435209		Rv3766	Rv3766/-	0.5003	0.00304095		Rv2629	Rv2629/-	1.47511	0.00575911		Rv2003c	Rv2003c/-	1.44253	0.00742024		Rv1893	Rv1893/-	0.394782	0.0686426		Rv0280	Rv0280/PPE3	-0.0272433	0.976239		Rv2629	Rv2629/-	1.47511	0.00575911
Rv2379c	Rv2379c/mbtF	0.811823	0.00435209		Rv0284	Rv0284/eccC3	0.770798	2.65e-07		Rv0201c	Rv0201c/-	-0.00055632	0.997601		Rv0288	Rv0288/esxH	0.799331	3.32e-06		Rv2126c	Rv2126c/PE_PGRS37	0.39886	0.678798		Rv2623	Rv2623/TB31.7	1.4646	0.00438495		Rv1738	Rv1738/-	1.43682	0.00845911		Rv0347	Rv0347/-	0.371036	0.0624137		Rv2056c	Rv2056c/rpsN2	-0.0294228	0.983435		Rv2623	Rv2623/TB31.7	1.4646	0.00438495
Rv0288	Rv0288/esxH	0.799331	3.32e-06		Rv0283	Rv0283/eccB3	0.762377	1.18e-05		Rv0203	Rv0203/-	-0.0128941	0.973186		Rv0284	Rv0284/eccC3	0.770798	2.65e-07		Rv1893	Rv1893/-	0.394782	0.0686426		Rv2631	Rv2631/-	1.4564	0.0024719		Rv0570	Rv0570/nrdZ	1.41698	0.00723941		Rv0670	Rv0670/end	0.36383	0.0250216		Rv2059	Rv2059/-	-0.0509378	0.967079		Rv2032	Rv2032/acg	1.44481	0.00845911
Rv0291	Rv0291/mycP3	0.789631	0.00376746		Rv0287	Rv0287/esxG	0.739844	1.59e-05		Rv0205	Rv0205/-	-0.0335984	0.959266		Rv0287	Rv0287/esxG	0.739844	1.59e-05		Rv3688c	Rv3688c/-	0.33813	0.25715		Rv2032	Rv2032/acg	1.44481	0.00845911		Rv2007c	Rv2007c/fdxA	1.41408	0.00751606		Rv0188	Rv0188/-	0.356941	0.0502448		Rv2057c	Rv2057c/rpmG1	-0.103447	0.942683		Rv2003c	Rv2003c/-	1.44253	0.00742024
Rv0284	Rv0284/eccC3	0.770798	2.65e-07		Rv0285	Rv0285/PE5	0.702788	6.87e-05		Rv0510	Rv0510/hemC	-0.0488044	0.89037		Rv1346	Rv1346/mbtN	0.659336	9.93e-05		Rv3508	Rv3508/PE_PGRS54	0.272115	0.666363		Rv2003c	Rv2003c/-	1.44253	0.00742024		Rv1736c	Rv1736c/narX	1.38475	0.0109393		Rv0834c	Rv0834c/PE_PGRS14	0.326626	0.228171		Rv2055c	Rv2055c/rpsR2	-0.197489	0.859958		Rv1738	Rv1738/-	1.43682	0.00845911
Rv0283	Rv0283/eccB3	0.762377	1.18e-05		Rv1346	Rv1346/mbtN	0.659336	9.93e-05		Rv0511	Rv0511/hemD	-0.0617742	0.798682		Rv0286	Rv0286/PPE4	0.614455	0.0315981		Rv2095c	Rv2095c/pafC	0.237335	0.224435		Rv1738	Rv1738/-	1.43682	0.00845911		Rv1737c	Rv1737c/narK2	1.31911	0.0188339		Rv3837c	Rv3837c/-	0.313769	0.0143697		Rv2058c	Rv2058c/rpmB2	-0.453956	0.636854		Rv3133c	Rv3133c/devR	1.42907	0.00804915
Rv0287	Rv0287/esxG	0.739844	1.59e-05		Rv0289	Rv0289/espG3	0.657714	0.0413977		Rv0512	Rv0512/hemB	-0.0728042	0.819931		Rv1345	Rv1345/mbtM	0.587183	0.00133708		Rv3512	Rv3512/PE_PGRS56	0.198156	0.863972		Rv3133c	Rv3133c/devR	1.42907	0.00804915		Rv2028c	Rv2028c/-	1.29923	0.0230796		Rv0967	Rv0967/csoR	0.312352	0.369827							Rv0570	Rv0570/nrdZ	1.41698	0.00723941
Rv0285	Rv0285/PE5	0.702788	6.87e-05		Rv0292	Rv0292/eccE3	0.625596	0.000449319		Rv2352c	Rv2352c/PPE38	-0.128267	0.853841		Rv1347c	Rv1347c/mbtK	0.579859	0.0440653		Rv1583c	Rv1583c/-	0.179966	0.87525		Rv0570	Rv0570/nrdZ	1.41698	0.00723941		Rv1519	Rv1519/-	1.27474	2.65e-07		Rv1403c	Rv1403c/-	0.309902	0.626238							Rv2007c	Rv2007c/fdxA	1.41408	0.00751606
Rv1346	Rv1346/mbtN	0.659336	9.93e-05		Rv0286	Rv0286/PPE4	0.614455	0.0315981		Rv0204c	Rv0204c/-	-0.167776	0.64777		Rv1344	Rv1344/mbtL	0.553405	0.0625939		Rv3369	Rv3369/-	0.174606	0.629428		Rv2007c	Rv2007c/fdxA	1.41408	0.00751606		Rv2029c	Rv2029c/pfkB	1.25	0.0263576		Rv0352	Rv0352/dnaJ1	0.309712	0.0859359							Rv1736c	Rv1736c/narX	1.38475	0.0109393
Rv0289	Rv0289/espG3	0.657714	0.0413977		Rv1345	Rv1345/mbtM	0.587183	0.00133708		Rv1485	Rv1485/hemZ	-0.19485	0.547394		Rv0846c	Rv0846c/-	0.540918	0.00510923		Rv2191	Rv2191/-	0.155568	0.74766		Rv1736c	Rv1736c/narX	1.38475	0.0109393		Rv0569	Rv0569/-	1.2195	0.0157653		Rv1755c	Rv1755c/plcD	0.298346	NA							Rv3132c	Rv3132c/devS	1.37978	0.0105991
Rv0292	Rv0292/eccE3	0.625596	0.000449319		Rv1347c	Rv1347c/mbtK	0.579859	0.0440653							Rv2807	Rv2807/-	0.531236	NA		Rv0162c	Rv0162c/adhE1	0.116746	0.811773		Rv3132c	Rv3132c/devS	1.37978	0.0105991		Rv2031c	Rv2031c/hspX	1.20852	0.0263374		Rv0767c	Rv0767c/-	0.289999	0.573872							Rv1737c	Rv1737c/narK2	1.31911	0.0188339
Rv0286	Rv0286/PPE4	0.614455	0.0315981		Rv1344	Rv1344/mbtL	0.553405	0.0625939							Rv2590	Rv2590/fadD9	0.395613	0.000232403		Rv3411c	Rv3411c/guaB2	0.107554	0.656949		Rv1737c	Rv1737c/narK2	1.31911	0.0188339		Rv1733c	Rv1733c/-	1.19856	0.0174602		Rv0350	Rv0350/dnaK	0.273822	0.0378628							Rv0569	Rv0569/-	1.2195	0.0157653
Rv1345	Rv1345/mbtM	0.587183	0.00133708		Rv0290	Rv0290/eccD3	0.51891	0.241827							Rv1343c	Rv1343c/lprD	0.389648	0.137687		Rv2422	Rv2422/-	0.0700762	NA		Rv2028c	Rv2028c/-	1.29923	0.0230796		Rv0572c	Rv0572c/-	1.18267	0.0412017		Rv0653c	Rv0653c/-	0.267795	0.616725							Rv2031c	Rv2031c/hspX	1.20852	0.0263374
Rv1347c	Rv1347c/mbtK	0.579859	0.0440653		Rv2385	Rv2385/mbtJ	0.392831	0.23404							Rv1460	Rv1460/-	0.311127	0.26638		Rv3167c	Rv3167c/-	0.0432009	0.972697		Rv2029c	Rv2029c/pfkB	1.25	0.0263576		Rv2006	Rv2006/otsB1	1.15593	0.00569033		Rv1255c	Rv1255c/-	0.234008	0.643132							Rv1733c	Rv1733c/-	1.19856	0.0174602
Rv1344	Rv1344/mbtL	0.553405	0.0625939		Rv0587	Rv0587/yrbE2A	0.390982	0.0454227							Rv3019c	Rv3019c/esxR	0.220821	0.825093		Rv0536	Rv0536/galE3	0.0331275	0.972697		Rv0569	Rv0569/-	1.2195	0.0157653		Rv2382c	Rv2382c/mbtC	1.11726	0.00278218		Rv1875	Rv1875/-	0.221096	0.464879							Rv0572c	Rv0572c/-	1.18267	0.0412017
Rv0290	Rv0290/eccD3	0.51891	0.241827		Rv1343c	Rv1343c/lprD	0.389648	0.137687							Rv2963	Rv2963/-	0.209873	0.314174		Rv3728	Rv3728/-	0.0326752	0.970927		Rv2031c	Rv2031c/hspX	1.20852	0.0263374		Rv2030c	Rv2030c/-	1.11074	0.0415212		Rv0563	Rv0563/htpX	0.220691	0.171135							Rv2006	Rv2006/otsB1	1.15593	0.00569033
Rv1552	Rv1552/frdA	0.419602	0.316545		Rv0166	Rv0166/fadD5	0.2362	0.018286							Rv3403c	Rv3403c/-	0.185106	0.469347		Rv2226	Rv2226/-	0.0134001	0.976988		Rv1733c	Rv1733c/-	1.19856	0.0174602		Rv2383c	Rv2383c/mbtB	1.10417	0.00207996		Rv0872c	Rv0872c/PE_PGRS15	0.213035	0.340234							Rv1735c	Rv1735c/-	1.06968	0.0638871
Rv2385	Rv2385/mbtJ	0.392831	0.23404		Rv1908c	Rv1908c/katG	0.187928	0.344913							Rv1463	Rv1463/-	0.175238	0.348732		Rv1211	Rv1211/-	0.00558676	0.988323		Rv0572c	Rv0572c/-	1.18267	0.0412017		Rv2381c	Rv2381c/mbtD	1.07716	0.000345338		Rv0754	Rv0754/PE_PGRS11	0.197001	0.728847							Rv1813c	Rv1813c/-	1.03809	0.103013
Rv0587	Rv0587/yrbE2A	0.390982	0.0454227		Rv3403c	Rv3403c/-	0.185106	0.469347							Rv1725c	Rv1725c/-	0.170695	0.75244		Rv2288	Rv2288/-	-0.00515446	0.990237		Rv2006	Rv2006/otsB1	1.15593	0.00569033		Rv1735c	Rv1735c/-	1.06968	0.0638871		Rv1891	Rv1891/-	0.19495	0.379486							Rv0571c	Rv0571c/-	1.03306	0.0310184
Rv1343c	Rv1343c/lprD	0.389648	0.137687		Rv1907c	Rv1907c/-	0.181285	0.514643							Rv0848	Rv0848/cysK2	0.140422	0.731619		Rv3065	Rv3065/mmr	-0.0272534	0.980081		Rv2030c	Rv2030c/-	1.11074	0.0415212		Rv2386c	Rv2386c/mbtI	1.04438	0.00170909		Rv0250c	Rv0250c/-	0.183418	0.792146							Rv0824c	Rv0824c/desA1	1.0267	1.61e-05
Rv3403c	Rv3403c/-	0.185106	0.469347		Rv0677c	Rv0677c/mmpS5	0.174865	0.591851							Rv2228c	Rv2228c/-	0.0921396	0.704783		Rv2802c	Rv2802c/-	-0.0677384	0.87472		Rv1813c	Rv1813c/-	1.03809	0.103013		Rv1813c	Rv1813c/-	1.03809	0.103013		Rv1766	Rv1766/-	0.18323	0.556078							Rv0827c	Rv0827c/kmtR	0.731288	0.0789255
Rv0450c	Rv0450c/mmpL4	0.151822	0.456203		Rv2711	Rv2711/ideR	0.166713	0.397896							Rv1420	Rv1420/uvrC	0.0828731	0.667071		Rv3595c	Rv3595c/PE_PGRS59	-0.0758862	0.894685		Rv0571c	Rv0571c/-	1.03306	0.0310184		Rv0571c	Rv0571c/-	1.03306	0.0310184		Rv0233	Rv0233/nrdB	0.180521	0.224435							Rv1846c	Rv1846c/blaI	0.725347	1.47e-07
Rv0116c	Rv0116c/ldtA	0.144669	0.544709		Rv0202c	Rv0202c/mmpL11	0.159515	0.201132							Rv1465	Rv1465/-	0.0591315	0.884606		Rv0787	Rv0787/-	-0.0821842	0.904833		Rv3129	Rv3129/-	0.605372	NA		Rv1349	Rv1349/irtB	0.968959	0.0139428		Rv1152	Rv1152/-	0.163579	0.626238							Rv0285	Rv0285/PE5	0.702788	6.87e-05
Rv2122c	Rv2122c/hisE	0.0336443	0.983435		Rv1909c	Rv1909c/furA	0.158846	0.718406							Rv1461	Rv1461/-	0.0531114	0.860902		Rv2797c	Rv2797c/-	-0.103562	0.813655		Rv0082	Rv0082/-	0.600993	0.365783		Rv2377c	Rv2377c/mbtH	0.938112	0.0115014		Rv1243c	Rv1243c/PE_PGRS23	0.157634	0.884697							Rv0096	Rv0096/PPE1	0.658108	0.0401428
Rv0451c	Rv0451c/mmpS4	0.0122715	0.980659		Rv0450c	Rv0450c/mmpL4	0.151822	0.456203							Rv1466	Rv1466/-	0.0428054	0.916633		Rv0093c	Rv0093c/-	-0.149925	0.725126		Rv0083	Rv0083/-	0.567738	0.339425		Rv1348	Rv1348/irtA	0.935798	0.0030891		Rv0116c	Rv0116c/ldtA	0.144669	0.544709							Rv3344c	Rv3344c/PE_PGRS49	0.627759	NA
Rv0766c	Rv0766c/cyp123	-0.0456009	0.940011		Rv0116c	Rv0116c/ldtA	0.144669	0.544709							Rv0465c	Rv0465c/-	0.0378225	0.917807		Rv2777c	Rv2777c/-	-0.170568	0.403268		Rv0079	Rv0079/-	0.480578	0.609548		Rv2380c	Rv2380c/mbtE	0.911495	0.00295571		Rv0763c	Rv0763c/-	0.136942	0.873183							Rv3129	Rv3129/-	0.605372	NA
Rv0338c	Rv0338c/-	-0.256294	0.0310184		Rv0676c	Rv0676c/mmpL5	0.123519	0.495094							Rv2208	Rv2208/cobS	0.0307246	0.968124		Rv1748	Rv1748/-	-0.207971	0.669006		Rv0080	Rv0080/-	0.405066	0.701277		Rv2384	Rv2384/mbtA	0.843293	0.0596177		Rv0990c	Rv0990c/-	0.11967	0.859958							Rv1291c	Rv1291c/-	0.564947	0.517485
Rv0009	Rv0009/ppiA	-0.360331	0.0109393		Rv0509	Rv0509/hemA	0.110058	0.626238							Rv1464	Rv1464/csd	0.0162586	0.972526		Rv1452c	Rv1452c/PE_PGRS28	-0.217601	0.835547		Rv3126c	Rv3126c/-	0.302155	NA		Rv0082	Rv0082/-	0.600993	0.365783		Rv0367c	Rv0367c/-	0.114657	0.839463							Rv1945	Rv1945/-	0.537092	0.00424485
Rv3841	Rv3841/bfrB	-0.563811	0.456274		Rv0206c	Rv0206c/mmpL3	0.0374939	0.840862							Rv2178c	Rv2178c/aroG	0.0149631	0.967935		Rv1946c	Rv1946c/lppG	-0.256439	0.827407		Rv0081	Rv0081/-	0.267133	0.804748		Rv0083	Rv0083/-	0.567738	0.339425		Rv0325	Rv0325/-	0.106874	0.917807							Rv3334	Rv3334/-	0.47435	0.0314876
					Rv2122c	Rv2122c/hisE	0.0336443	0.983435							Rv3147	Rv3147/nuoC	-0.0191506	0.962076		Rv0535	Rv0535/pnp	-0.291073	0.455474		Rv1734c	Rv1734c/-	0.238781	NA		Rv0079	Rv0079/-	0.480578	0.609548		Rv0384c	Rv0384c/clpB	0.106567	0.72192							Rv1094	Rv1094/desA2	0.47301	0.00160575
					Rv0207c	Rv0207c/-	0.0309722	0.940468							Rv3155	Rv3155/nuoK	-0.0234378	0.972697		Rv1555	Rv1555/frdD	-0.320365	0.757826		Rv1812c	Rv1812c/-	0.125715	0.758529		Rv0085	Rv0085/hycP	0.427639	0.462957		Rv1628c	Rv1628c/-	0.095819	0.764304							Rv3770A	Rv3770A/-	0.447866	0.487245
					Rv3533c	Rv3533c/PPE62	0.0164943	0.988323							Rv3146	Rv3146/nuoB	-0.0718635	0.792567		Rv0666	Rv0666/-	-0.348855	0.709574		Rv2830c	Rv2830c/vapB22	0.00662338	0.992168		Rv0089	Rv0089/-	0.420786	0.268604		Rv0349	Rv0349/-	0.0891422	0.830419							Rv1588c	Rv1588c/-	0.397798	0.398516
					Rv0451c	Rv0451c/mmpS4	0.0122715	0.980659							Rv0849	Rv0849/-	-0.0883626	0.84362		Rv3653	Rv3653/PE_PGRS61	-0.35615	0.746979		Rv3841	Rv3841/bfrB	-0.563811	0.456274		Rv0080	Rv0080/-	0.405066	0.701277		Rv0171	Rv0171/mce1C	0.0866268	0.565436							Rv2358	Rv2358/smtB	0.385868	0.0569081
					Rv0201c	Rv0201c/-	-0.00055632	0.997601							Rv0225	Rv0225/-	-0.133858	0.589896		Rv3097c	Rv3097c/lipY	-0.401886	0.536744							Rv0086	Rv0086/hycQ	0.389193	0.512952		Rv0232	Rv0232/-	0.0776502	0.780451							Rv3171c	Rv3171c/hpx	0.374243	0.0105991
					Rv0203	Rv0203/-	-0.0128941	0.973186							Rv3298c	Rv3298c/lpqC	-0.137373	0.7068		Rv3841	Rv3841/bfrB	-0.563811	0.456274							Rv0348	Rv0348/-	0.375493	0.0933268		Rv1874	Rv1874/-	0.07569	0.820327							Rv0098	Rv0098/fcoT	0.341354	0.342706
					Rv0205	Rv0205/-	-0.0335984	0.959266							Rv3145	Rv3145/nuoA	-0.144669	0.489463		Rv2431c	Rv2431c/PE25	-0.906714	5.06e-06							Rv1584c	Rv1584c/-	0.326941	0.500007		Rv0244c	Rv0244c/fadE5	0.0744831	0.811773							Rv2013	Rv2013/-	0.333001	NA
					Rv0766c	Rv0766c/cyp123	-0.0456009	0.940011							Rv1698	Rv1698/mctB	-0.153915	0.52324												Rv1834	Rv1834/lipZ	0.314636	0.331119		Rv1472	Rv1472/echA12	0.071108	0.770271							Rv0099	Rv0099/fadD10	0.321414	0.0502448
					Rv0510	Rv0510/hemC	-0.0488044	0.89037							Rv0850	Rv0850/-	-0.176267	0.803193												Rv2478c	Rv2478c/-	0.306484	0.696129		Rv3864	Rv3864/espE	0.0686277	0.787546							Rv3827c	Rv3827c/-	0.313104	0.0502448
					Rv0511	Rv0511/hemD	-0.0617742	0.798682							Rv0338c	Rv0338c/-	-0.256294	0.0310184												Rv0087	Rv0087/hycE	0.287055	0.396712		Rv0140	Rv0140/-	0.0665959	0.87472							Rv0967	Rv0967/csoR	0.312352	0.369827
					Rv0512	Rv0512/hemB	-0.0728042	0.819931							Rv2641	Rv2641/cadI	-0.312277	0.108938												Rv0081	Rv0081/-	0.267133	0.804748		Rv0048c	Rv0048c/-	0.0464387	0.934055							Rv0971c	Rv0971c/echA7	0.30531	0.494883
					Rv2352c	Rv2352c/PPE38	-0.128267	0.853841							Rv0009	Rv0009/ppiA	-0.360331	0.0109393												Rv0944	Rv0944/-	0.196859	0.825093		Rv0793	Rv0793/-	0.0454901	0.977266							Rv3126c	Rv3126c/-	0.302155	NA
					Rv1751	Rv1751/-	-0.149236	0.348317							Rv1477	Rv1477/ripA	-0.415015	0.0288606												Rv1740	Rv1740/vapB34	0.192509	0.755783		Rv0474	Rv0474/-	0.0252555	0.965939							Rv3136A	Rv3136A/-	0.294743	0.47948
					Rv0204c	Rv0204c/-	-0.167776	0.64777							Rv3810	Rv3810/pirG	-0.426794	0.0638871												Rv0090	Rv0090/-	0.190907	0.788617		Rv0792c	Rv0792c/-	0.0251278	0.972697							Rv0081	Rv0081/-	0.267133	0.804748
					Rv1485	Rv1485/hemZ	-0.19485	0.547394							Rv3841	Rv3841/bfrB	-0.563811	0.456274												Rv1814	Rv1814/erg3	0.188477	0.498525		Rv0791c	Rv0791c/-	0.0220359	0.972697							Rv3771c	Rv3771c/-	0.263322	0.726975
					Rv1469	Rv1469/ctpD	-0.286393	0.201978							Rv1566c	Rv1566c/-	-0.626146	0.000454642												Rv1052	Rv1052/-	0.16019	0.778327		Rv1284	Rv1284/canA	0.00892072	0.98802							Rv0106	Rv0106/-	0.254681	0.675441
					Rv3743c	Rv3743c/ctpJ	-0.342997	0.75244							Rv2429	Rv2429/ahpD	-0.641913	1.59e-05												Rv2820c	Rv2820c/-	0.152298	0.608097		Rv1578c	Rv1578c/-	0.00688932	0.992425							Rv2894c	Rv2894c/xerC	0.245367	0.34917
					Rv1876	Rv1876/bfrA	-0.516241	0.0250536							Rv2428	Rv2428/ahpC	-0.657485	6.01e-08												Rv0262c	Rv0262c/aac	0.134494	0.704418		Rv3848	Rv3848/-	0.0049646	0.992503							Rv2406c	Rv2406c/-	0.24359	0.116736
					Rv3841	Rv3841/bfrB	-0.563811	0.456274																						Rv1686c	Rv1686c/-	0.12797	0.78465		Rv1669	Rv1669/-	0.00475621	NA							Rv1734c	Rv1734c/-	0.238781	NA
																														Rv1812c	Rv1812c/-	0.125715	0.758529		Rv3913	Rv3913/trxB2	-0.00313555	0.992425							Rv3828c	Rv3828c/-	0.222773	0.725126
																														Rv2821c	Rv2821c/-	0.0801375	0.823784		Rv0494	Rv0494/-	-0.00811123	0.993261							Rv2927c	Rv2927c/-	0.216962	0.291786
																														Rv0331	Rv0331/-	0.0709548	0.904692		Rv1470	Rv1470/trxA	-0.00976915	0.989444							Rv1739c	Rv1739c/-	0.197855	0.423695
																														Rv2017	Rv2017/-	0.0661972	0.900189		Rv1888c	Rv1888c/-	-0.0150189	0.978143							Rv2989	Rv2989/-	0.188842	0.743688
																														Rv2657c	Rv2657c/-	0.0306476	0.973186		Rv0991c	Rv0991c/-	-0.0172492	0.972697							Rv1908c	Rv1908c/katG	0.187928	0.344913
																														Rv1903	Rv1903/-	0.0261265	0.979977		Rv1221	Rv1221/sigE	-0.0173842	0.972697							Rv3370c	Rv3370c/dnaE2	0.187615	0.760878
																														Rv0724A	Rv0724A/-	0.0227987	0.98652		Rv1088	Rv1088/PE9	-0.0187473	0.989444							Rv1907c	Rv1907c/-	0.181285	0.514643
																														Rv0755A	Rv0755A/-	-0.0323011	0.972697		Rv3903c	Rv3903c/-	-0.0396775	0.962653							Rv1278	Rv1278/-	0.169634	0.516563
																														Rv2331	Rv2331/-	-0.0346925	0.978143		Rv0766c	Rv0766c/cyp123	-0.0456009	0.940011							Rv2466c	Rv2466c/-	0.168857	0.653748
																														Rv1998c	Rv1998c/-	-0.0518316	0.916183		Rv0940c	Rv0940c/-	-0.0532492	0.905905							Rv3517	Rv3517/-	0.163054	0.869638
																														Rv2369c	Rv2369c/-	-0.0759519	0.916413		Rv1169c	Rv1169c/lipX	-0.0562036	0.971139							Rv3599c	Rv3599c/-	0.162352	0.876428
																														Rv0749A	Rv0749A/-	-0.0959477	0.944485		Rv1375	Rv1375/-	-0.0602216	0.813655							Rv1909c	Rv1909c/furA	0.158846	0.718406
																														Rv2057c	Rv2057c/rpmG1	-0.103447	0.942683		Rv0986	Rv0986/-	-0.0636106	0.889056							Rv0969	Rv0969/ctpV	0.15732	0.473413
																														Rv2331A	Rv2331A/-	-0.103509	0.912532		Rv0209	Rv0209/-	-0.0715124	0.901258							Rv2191	Rv2191/-	0.155568	0.74766
																														Rv2025c	Rv2025c/-	-0.105476	0.851948		Rv1895	Rv1895/-	-0.077614	0.87472							Rv2196	Rv2196/qcrB	0.155544	0.35793
																														Rv1501	Rv1501/-	-0.133367	0.77447		Rv1256c	Rv1256c/cyp130	-0.0897368	0.859958							Rv3137	Rv3137/-	0.14023	0.768091
																														Rv1786	Rv1786/-	-0.133568	0.837889		Rv1048c	Rv1048c/-	-0.0971593	0.888147							Rv1986	Rv1986/-	0.112471	0.783718
																														Rv1806	Rv1806/PE20	-0.137102	0.802134		Rv0328	Rv0328/-	-0.110782	0.797405							Rv2016	Rv2016/-	0.103911	0.851927
																														Rv1439c	Rv1439c/-	-0.137965	0.882062		Rv0551c	Rv0551c/fadD8	-0.110854	0.779254							Rv2015c	Rv2015c/-	0.103126	0.758574
																														Rv0492A	Rv0492A/-	-0.166261	0.858428		Rv0186	Rv0186/bglS	-0.128903	0.562199							Rv3643	Rv3643/-	0.0950058	NA
																														Rv1724c	Rv1724c/-	-0.175715	0.737261		Rv1652	Rv1652/argC	-0.132089	0.743688							Rv0336	Rv0336/-	0.093628	0.798682
																														Rv2561	Rv2561/-	-0.18923	0.817868		Rv1806	Rv1806/PE20	-0.137102	0.802134							Rv0968	Rv0968/-	0.0847853	0.882595
																														Rv1506c	Rv1506c/-	-0.216855	0.728847		Rv1760	Rv1760/-	-0.141529	0.768091							Rv3770B	Rv3770B/-	0.0781182	0.954159
																														Rv1050	Rv1050/-	-0.222442	0.68922		Rv0757	Rv0757/phoP	-0.141594	0.476568							Rv2886c	Rv2886c/-	0.0733374	0.919664
																														Rv2307D	Rv2307D/-	-0.253035	0.701201		Rv0031	Rv0031/-	-0.147522	0.87525							Rv2735c	Rv2735c/-	0.0706944	0.923859
																														Rv2452c	Rv2452c/-	-0.267525	0.794781		Rv0268c	Rv0268c/-	-0.155343	0.777031							Rv1128c	Rv1128c/-	0.0678246	0.957087
																														Rv1503c	Rv1503c/-	-0.361836	0.709924		Rv1082	Rv1082/mca	-0.16326	0.626238							Rv2017	Rv2017/-	0.0661972	0.900189
																														Rv1033c	Rv1033c/trcR	-0.411829	0.210601		Rv0327c	Rv0327c/cyp135A1	-0.171983	0.866237							Rv2195	Rv2195/qcrA	0.0644451	0.746334
																														Rv2274c	Rv2274c/mazF8	-0.46658	0.569112		Rv0687	Rv0687/-	-0.196222	0.587863							Rv3202c	Rv3202c/-	0.0631905	0.916885
																														Rv2142c	Rv2142c/parE2	-0.509822	0.316545		Rv0521	Rv0521/-	-0.221844	0.840664							Rv3242c	Rv3242c/-	0.0608081	0.951621
																														Rv0891c	Rv0891c/-	-0.62269	0.0139428		Rv0726c	Rv0726c/-	-0.267789	0.193466							Rv0515	Rv0515/-	0.0536634	0.884697
																														Rv1131	Rv1131/prpC	-0.624586	0.0451719		Rv0388c	Rv0388c/PPE9	-0.28656	0.700878							Rv0105c	Rv0105c/rpmB1	0.0510028	NA
																														Rv1130	Rv1130/prpD	-0.648247	0.0613242		Rv0324	Rv0324/-	-0.290288	0.667071							Rv2645	Rv2645/-	0.045296	0.966554
																																			Rv0520	Rv0520/-	-0.305198	0.707267							Rv0567	Rv0567/-	0.042293	0.901268
																																			Rv3862c	Rv3862c/whiB6	-0.316129	0.753873							Rv0465c	Rv0465c/-	0.0378225	0.917807
																																			Rv0989c	Rv0989c/grcC2	-0.346979	0.385305							Rv2813	Rv2813/-	0.0369769	NA
																																			Rv0387c	Rv0387c/-	-0.360494	0.551676							Rv3555c	Rv3555c/-	0.0352109	0.971386
																																			Rv3832c	Rv3832c/-	-0.391095	0.456905							Rv3360	Rv3360/-	0.0317062	0.972697
																																			Rv0196	Rv0196/-	-0.406399	0.0196233							Rv0173	Rv0173/lprK	0.0302045	0.912468
																																			Rv1744c	Rv1744c/-	-0.43465	0.55538							Rv0100	Rv0100/-	0.0294999	0.975353
																																			Rv0614	Rv0614/-	-0.545571	0.423114							Rv3449	Rv3449/mycP4	0.0277399	0.983435
																																													Rv3263	Rv3263/-	0.0251082	0.972697
																																													Rv2194	Rv2194/qcrC	0.0244614	0.921753
																																													Rv3393	Rv3393/iunH	0.0129581	0.987883
																																													Rv1121	Rv1121/zwf1	0.00673975	0.987883
																																													Rv2977c	Rv2977c/thiL	-0.00595361	0.989885
																																													Rv1000c	Rv1000c/-	-0.0206275	0.974176
																																													Rv3201c	Rv3201c/-	-0.0263185	0.971248
																																													Rv0280	Rv0280/PPE3	-0.0272433	0.976239
																																													Rv2056c	Rv2056c/rpsN2	-0.0294228	0.983435
																																													Rv1378c	Rv1378c/-	-0.0341316	0.9518
																																													Rv2059	Rv2059/-	-0.0509378	0.967079
																																													Rv1998c	Rv1998c/-	-0.0518316	0.916183
																																													Rv1169c	Rv1169c/lipX	-0.0562036	0.971139
																																													Rv0692	Rv0692/-	-0.0668773	0.768091
																																													Rv0970	Rv0970/-	-0.0677279	0.891954
																																													Rv1277	Rv1277/-	-0.069905	0.84362
																																													Rv1956	Rv1956/higA	-0.0841923	0.858428
																																													Rv0662c	Rv0662c/vapB7	-0.0878734	0.941151
																																													Rv2734	Rv2734/-	-0.0890027	0.819407
																																													Rv0921	Rv0921/-	-0.089052	0.894685
																																													Rv3102c	Rv3102c/ftsE	-0.0909258	0.813655
																																													Rv2057c	Rv2057c/rpmG1	-0.103447	0.942683
																																													Rv3585	Rv3585/radA	-0.113287	0.629169
																																													Rv3394c	Rv3394c/-	-0.120018	0.872195
																																													Rv3770c	Rv3770c/-	-0.124972	0.78465
																																													Rv3074	Rv3074/-	-0.130176	0.778327
																																													Rv0112	Rv0112/gca	-0.132482	0.709574
																																													Rv3395c	Rv3395c/-	-0.134126	0.860629
																																													Rv1697	Rv1697/-	-0.135332	0.583811
																																													Rv3062	Rv3062/ligB	-0.135938	0.756343
																																													Rv0691A	Rv0691A/-	-0.137653	0.613986
																																													Rv2154c	Rv2154c/ftsW	-0.139344	0.460066
																																													Rv3135	Rv3135/PPE50	-0.141398	0.811773
																																													Rv2780	Rv2780/ald	-0.141417	0.573146
																																													Rv1958c	Rv1958c/-	-0.142082	0.913537
																																													Rv1987	Rv1987/-	-0.142685	0.718443
																																													Rv1698	Rv1698/mctB	-0.153915	0.52324
																																													Rv2885c	Rv2885c/-	-0.155001	0.573872
																																													Rv0129c	Rv0129c/fbpC	-0.159085	0.617803
																																													Rv1435c	Rv1435c/-	-0.170391	0.556078
																																													Rv0950c	Rv0950c/-	-0.183567	0.134989
																																													Rv1433	Rv1433/-	-0.189755	0.509954
																																													Rv2055c	Rv2055c/rpsR2	-0.197489	0.859958
																																													Rv3094c	Rv3094c/-	-0.199355	0.545574
																																													Rv2329c	Rv2329c/narK1	-0.207275	0.245668
																																													Rv2719c	Rv2719c/-	-0.230785	0.579931
																																													Rv1957	Rv1957/-	-0.249909	0.493144
																																													Rv2593c	Rv2593c/ruvA	-0.281588	0.412964
																																													Rv2737c	Rv2737c/recA	-0.30014	0.0744596
																																													Rv1158c	Rv1158c/-	-0.301203	0.626238
																																													Rv3862c	Rv3862c/whiB6	-0.316129	0.753873
																																													Rv0184	Rv0184/-	-0.32153	0.0396884
																																													Rv2736c	Rv2736c/recX	-0.331565	0.268604
																																													Rv2592c	Rv2592c/ruvB	-0.343696	0.12258
																																													Rv2594c	Rv2594c/ruvC	-0.369372	0.0674733
																																													Rv3714c	Rv3714c/-	-0.370778	0.389799
																																													Rv3414c	Rv3414c/sigD	-0.398919	0.0744005
																																													Rv1076	Rv1076/lipU	-0.420243	0.0415212
																																													Rv3810	Rv3810/pirG	-0.426794	0.0638871
																																													Rv0095c	Rv0095c/-	-0.446745	0.579931
																																													Rv2058c	Rv2058c/rpmB2	-0.453956	0.636854
																																													Rv3209	Rv3209/-	-0.463934	0.0432919
																																													Rv1478	Rv1478/-	-0.522897	0.00575911
																																													Rv1371	Rv1371/-	-0.59057	0.488968
																																													Rv2277c	Rv2277c/-	-0.760885	0.312958
																																													Rv1884c	Rv1884c/rpfC	-0.893121	1.63e-08
																																													Rv0378	Rv0378/-	NA	NA
																																													Rv2014	Rv2014/-	NA	NA
[truncated: 4 more columns]
