# Supplementary material for: The Rip1 intramembrane protease contributes to iron and zinc homeostasis in Mycobacterium tuberculosis
Source: mSphere. 2023 Jun 15;8(4):e00389-22. doi: 10.1128/msphere.00389-22 (PMC10449499; doi:10.1128/msphere.00389-22)
Supplement: Table S6 — RNA-seq data for MrsI and Iron sparing response regulated genes. [file msphere.00389-22-s0006.xlsx]

## Sheet: Supplemental Table S6
Supplemental Table S6: RNA-seq data for MrsI and Iron sparing response regulated genes
MrsI-regulated Iron Sparing Response - Gerrick, E. R. et al. Small RNA profiling in Mycobacterium tuberculosis identifies MrsI as necessary for an anticipatory iron sparing response. Proc National Acad Sci 115, 6464–6469 (2018).
log2 FC = log2 fold change, adj p-val = adjusted p-value
Yellow = adj p-value < 0.05, Pink = log2 FC < -0.75, Teal = log2 FC > 0.75
		Strain 50 µM dipyridyl vs WT 50 µM dipyridyl
	MrsI binding	∆rip1 H37Rv		∆sigL H37Rv
Gene	Gene/name	log2 FC	adj p-val	log2 FC	adj p-val
Rv0009	Rv0009/ppiA	-0.424841	0.00090008	-0.360331	0.0109393
Rv0031	Rv0031/-	-0.0262933	0.960571	-0.147522	0.87525
Rv0062	Rv0062/celA1	-0.600609	4.98e-07	0.0449625	0.882941
Rv0069c	Rv0069c/sdaA	-0.941765	6.07e-12	-0.0527195	0.877824
Rv0070c	Rv0070c/glyA2	-0.733884	2.66e-07	-0.20369	0.368821
Rv0076c	Rv0076c/-	-0.332569	0.343231	-0.221258	0.746979
Rv0081	Rv0081/-	-0.920563	0.0461973	0.267133	0.804748
Rv0083	Rv0083/-	-1.13276	0.00259818	0.567738	0.339425
Rv0105c	Rv0105c/rpmB1	0.0517326	NA	0.0510028	NA
Rv0165c	Rv0165c/mce1R	-2.47676	9.3e-47	0.20724	0.449045
Rv0232	Rv0232/-	-1.11032	2.19e-20	0.0776502	0.780451
Rv0294	Rv0294/tam	0.200443	0.641944	0.393567	0.541263
Rv0371c	Rv0371c/-	-0.370203	0.485944	0.159623	0.891954
Rv0407	Rv0407/fgd1	0.202126	0.157003	0.317604	0.040144
Rv0648	Rv0648/-	-0.568256	0.0417053	0.0337565	0.972697
Rv0649	Rv0649/fabD2	0.290684	0.593427	0.23428	0.837889
Rv0692	Rv0692/-	-1.18086	1.06e-35	-0.0668773	0.768091
Rv0693	Rv0693/pqqE	-1.36682	2.17e-62	0.0570578	0.772592
Rv0694	Rv0694/lldD1	-0.523147	4.04e-07	-0.234936	0.0720256
Rv0695	Rv0695/-	-1.22978	2.93e-24	0.176029	0.37166
Rv0696	Rv0696/-	-1.92589	7.36e-62	0.29452	0.0402209
Rv0697	Rv0697/-	-2.11582	5.66e-38	0.438342	0.00820108
Rv0701	Rv0701/rplC	-0.463916	4.52e-05	-0.0221937	0.954744
Rv0850	Rv0850/-	2.30927	4.42e-19	-0.176267	0.803193
Rv0852	Rv0852/fadD16	-1.05127	1.94e-09	0.185077	0.560456
Rv0948c	Rv0948c/-	-0.0252929	0.909215	-0.218136	0.398934
Rv0950c	Rv0950c/-	-1.32193	2.01e-51	-0.183567	0.134989
Rv1079	Rv1079/metB	-0.930769	1.09e-11	-0.0352767	0.930406
Rv1172c	Rv1172c/PE12	-0.607432	5.04e-06	-0.102357	0.725126
Rv1180	Rv1180/pks3	-0.629762	3.36e-05	0.216934	0.369499
Rv1181	Rv1181/pks4	-0.348858	0.000981887	0.233064	0.0720256
Rv1218c	Rv1218c/-	0.193066	0.44772	-0.0442442	0.950036
Rv1235	Rv1235/lpqY	-0.146569	0.258816	-0.0920337	0.704549
Rv1270c	Rv1270c/lprA	-1.08954	6.05e-16	0.0574492	0.865424
Rv1284	Rv1284/canA	-0.857626	1.18e-07	0.00892072	0.98802
Rv1348	Rv1348/irtA	0.247645	0.475129	0.935798	0.0030891
Rv1349	Rv1349/irtB	0.275266	0.502175	0.968959	0.0139428
Rv1350	Rv1350/fabG2	0.461935	0.0981108	0.109993	0.865424
Rv1351	Rv1351/-	0.168048	0.428624	0.199754	0.531193
Rv1355c	Rv1355c/moeY	0.475426	0.0680025	-0.135828	0.819931
Rv1453	Rv1453/-	-0.606086	0.0189836	-0.197427	0.707267
Rv1521	Rv1521/fadD25	0.0400556	0.753649	-0.106216	0.552616
Rv1617	Rv1617/pykA	-0.42292	1.39e-05	0.0254218	0.921947
Rv1618	Rv1618/tesB1	-0.110299	0.333339	-0.0276276	0.916111
Rv1622c	Rv1622c/cydB	-0.505829	5.25e-05	0.209743	0.249021
Rv1623c	Rv1623c/cydA	-0.265784	0.0162818	0.423423	7.55e-05
Rv1660	Rv1660/pks10	-0.169272	0.268919	-0.100303	0.731423
Rv1758	Rv1758/cut1	-0.182425	NA	-0.119628	NA
Rv1866	Rv1866/-	-0.285293	0.0885877	-0.0560823	0.884869
Rv1876	Rv1876/bfrA	0.025997	0.924538	-0.516241	0.0250536
Rv1877	Rv1877/-	-0.0160872	0.938359	-0.0770478	0.825145
Rv1878	Rv1878/glnA3	-0.367794	0.179158	-0.0304409	0.972697
Rv1879	Rv1879/-	-0.374882	0.0805769	-0.0693477	0.889925
Rv1895	Rv1895/-	-0.567359	0.00590458	-0.077614	0.87472
Rv1910c	Rv1910c/-	0.283386	0.225039	0.145193	0.758529
Rv1946c	Rv1946c/lppG	-0.204169	0.723816	-0.256439	0.827407
Rv2027c	Rv2027c/dosT	-0.410816	0.0101354	0.183633	0.483494
Rv2030c	Rv2030c/-	-0.253797	0.597508	1.11074	0.0415212
Rv2273	Rv2273/-	0.205187	0.486195	-0.153932	0.785082
Rv2275	Rv2275/-	0.0618149	0.78259	-0.348406	0.124524
Rv2276	Rv2276/cyp121	0.0198985	0.918395	-0.0821824	0.79728
Rv2301	Rv2301/cut2	-0.775828	2.05e-09	-0.0124424	0.977181
Rv2321c	Rv2321c/rocD2	-0.0548433	0.899426	-0.0871358	0.917807
Rv2428	Rv2428/ahpC	0.546524	1.1e-05	-0.657485	6.01e-08
Rv2452c	Rv2452c/-	0.489174	0.308752	-0.267525	0.794781
Rv2473	Rv2473/-	-0.316292	0.127649	-0.0395525	0.949266
Rv2502c	Rv2502c/accD1	0.76336	2.82e-12	0.00660359	0.987883
Rv2582	Rv2582/ppiB	-0.480817	0.00162818	-0.355741	0.0516626
Rv2758c	Rv2758c/vapB21	0.0329413	0.942154	-0.458726	0.399449
Rv2904c	Rv2904c/rplS	0.0294782	0.806265	-0.197692	0.0890843
Rv3033	Rv3033/-	-1.53681	5.42e-16	0.0503357	0.916817
Rv3058c	Rv3058c/-	-0.686959	1.6e-07	-0.0317607	0.934055
Rv3087	Rv3087/-	0.187689	0.250599	0.0172047	0.972697
Rv3090	Rv3090/-	-0.0900175	0.740319	0.0809968	0.87525
Rv3093c	Rv3093c/-	0.139535	0.46843	-0.0832507	0.827372
Rv3094c	Rv3094c/-	-0.046738	0.846586	-0.199355	0.545574
Rv3106	Rv3106/fprA	-0.511105	0.000764982	-0.0344552	0.937946
Rv3108	Rv3108/-	-0.100536	NA	0.281947	NA
Rv3145	Rv3145/nuoA	-1.11703	1.64e-21	-0.144669	0.489463
Rv3146	Rv3146/nuoB	-1.28942	3.41e-29	-0.0718635	0.792567
Rv3147	Rv3147/nuoC	-1.12264	1.29e-27	-0.0191506	0.962076
Rv3148	Rv3148/nuoD	-1.10491	7.48e-34	0.0434399	0.854429
Rv3149	Rv3149/nuoE	-1.21924	9.53e-45	0.00776368	0.978143
Rv3150	Rv3150/nuoF	-1.21705	2.99e-45	0.0336582	0.883023
Rv3151	Rv3151/nuoG	-1.20789	3.09e-32	0.00481801	0.988323
Rv3152	Rv3152/nuoH	-0.830279	4.79e-16	-0.036012	0.892597
Rv3153	Rv3153/nuoI	-0.861018	3.76e-16	-0.0647547	0.798789
Rv3154	Rv3154/nuoJ	-0.870472	1.23e-19	0.013902	0.971386
Rv3155	Rv3155/nuoK	-0.663105	0.000207734	-0.0234378	0.972697
Rv3165c	Rv3165c/-	0.0991851	0.794681	-0.0208538	0.983435
Rv3292	Rv3292/-	-0.54384	8.98e-06	-0.116725	0.622414
Rv3331	Rv3331/sugI	-1.15637	6.52e-19	-0.18421	0.387841
Rv3332	Rv3332/nagA	-1.61256	1.42e-17	-0.243677	0.446193
Rv3443c	Rv3443c/rplM	0.117365	0.424193	-0.0254289	0.950036
Rv3448	Rv3448/eccD4	0.429728	0.328109	-0.665276	0.276239
Rv3482c	Rv3482c/-	0.323087	0.00934183	-0.226518	0.18737
Rv3523	Rv3523/ltp3	-0.0409742	0.842914	-0.0988572	0.778327
Rv3584	Rv3584/lpqE	-1.18186	5.14e-34	0.176472	0.235009
Rv3633	Rv3633/-	-0.906941	2.21e-18	0.131594	0.483494
Rv3660c	Rv3660c/-	-0.180841	0.696759	0.267493	0.749967
Rv3666c	Rv3666c/dppA	0.289022	0.115548	0.00952412	0.987883
Rv3729	Rv3729/-	-1.13874	2.46e-16	0.0905042	0.778327
Rv3739c	Rv3739c/PPE67	0.38355	0.395057	-0.764248	0.177024
Rv3741c	Rv3741c/-	1.30022	1.51e-06	-0.185691	0.782553
Rv3742c	Rv3742c/-	1.1481	0.000344408	-0.464838	0.404318
Rv3749c	Rv3749c/-	-0.526994	0.000718635	-0.019335	0.972697
Rv3750c	Rv3750c/-	-0.165736	0.426876	-0.0242257	0.971386
Rv3751	Rv3751/-	0.281352	NA	0.578919	NA
Rv3789	Rv3789/-	-0.131139	0.593534	-0.501007	0.0415212
Rv3790	Rv3790/dprE1	-0.194017	0.260727	-0.137586	0.638634
Rv3859c	Rv3859c/gltB	-0.389263	3.15e-06	0.10542	0.464212
Rv3860	Rv3860/-	-0.571776	9.81e-05	0.340328	0.0502048
